# Supplementary material for: Genome-Wide Characterization of Light-Regulated Gene Expression in Botrytis cinerea Reveals Underlying Complex Photobiology
Source: Int J Mol Sci. 2023 May 13;24(10):8705. doi: 10.3390/ijms24108705 (PMC10218500; doi:10.3390/ijms24108705)
Supplement: Supplementary file 1 [file ijms-24-08705-s001.zip]

Archive with 10 entries (10 files):
- Supplementary figures.pdf
- Table S1_Global DEGs.xlsx
- Table S2_DEGs_Botrytis.xlsx
- Table S3_PRs_ready.xlsx
- Table S4 Clusters_no Inf DEGs.xlsx
- Table S5_TFs.xlsx
- Table S6_Clusters_Inf DEGs.xlsx
- Table S7_ Glycosyl families.xlsx
- Table S8_DEGs_Arabidopsis_ready 09_12.xlsx
- Table S9_ArabidopsisClusters_DEGs.xlsx
