# Supplementary material for: Genome-Wide Characterization of Light-Regulated Gene Expression in Botrytis cinerea Reveals Underlying Complex Photobiology
Source: Int J Mol Sci. 2023 May 13;24(10):8705. doi: 10.3390/ijms24108705 (PMC10218500; doi:10.3390/ijms24108705)
Supplement: Supplementary file 1 [file ijms-24-08705-s001.zip › Table S1_Global DEGs.xlsx]

## Sheet: Table S1
Table S1: DEGs (up- and downregulated upon illumination) in B05.10 and ∆bcwcl1 strains under non-infective, infective, and both culture conditions
Gene ID	Usual Name	Condition
Bcin02g02610	Bcadk1	non-infective conditions
Bcin12g03290	Bcafg1	non-infective conditions
Bcin08g06040	Bcagc1	non-infective conditions
Bcin14g01380	Bcaif1	non-infective conditions
Bcin06g07440	Bcalg1	non-infective conditions
Bcin01g00340	Bcalg5	non-infective conditions
Bcin15g01740	Bcalg6	non-infective conditions
Bcin05g02050	Bcalo1	non-infective conditions
Bcin05g05900	Bcap5	non-infective conditions
Bcin12g02040	Bcap8	non-infective conditions
Bcin04g06710	Bcaqp6	non-infective conditions
Bcin05g01080	Bcarc15	non-infective conditions
Bcin04g02970	Bcaro2	non-infective conditions
Bcin07g04780	Bcaro8	non-infective conditions
Bcin01g08050	Bcass1	non-infective conditions
Bcin09g00920	Bcatf1	non-infective conditions
Bcin14g01550	Bcatg2	non-infective conditions
Bcin15g01120	Bcatp1	non-infective conditions
Bcin10g05090	Bcatp16	non-infective conditions
Bcin12g06540	Bcatp17	non-infective conditions
Bcin15g02080	Bcatp2	non-infective conditions
Bcin05g01140	Bcatp20	non-infective conditions
Bcin07g04690	Bcatp3	non-infective conditions
Bcin02g04170	Bcatp4	non-infective conditions
Bcin09g02670	Bcatp5	non-infective conditions
Bcin09g03570	Bcatp7	non-infective conditions
Bcin11g04460	BcatrA	non-infective conditions
Bcin15g00950	Bcavo2	non-infective conditions
Bcin15g02400	Bcbas1	non-infective conditions
Bcin06g07280	Bcbfr1	non-infective conditions
Bcin12g02450	Bcbio2	non-infective conditions
Bcin01g00010	Bcboa1	non-infective conditions
Bcin01g00100	Bcboa10	non-infective conditions
Bcin01g00110	Bcboa11	non-infective conditions
Bcin01g00120	Bcboa12	non-infective conditions
Bcin01g00030	Bcboa3	non-infective conditions
Bcin01g00040	Bcboa4	non-infective conditions
Bcin01g00050	Bcboa5	non-infective conditions
Bcin01g00060	Bcboa6,Bcpks6	non-infective conditions
Bcin01g00070	Bcboa7	non-infective conditions
Bcin01g00090	Bcboa9,Bcpks9	non-infective conditions
Bcin12g00120	Bcbos1	non-infective conditions
Bcin04g04800	Bcbrn1	non-infective conditions
Bcin03g08100	Bcbrn2	non-infective conditions
Bcin16g02120	Bccaf16	non-infective conditions
Bcin01g04570	Bccao1	non-infective conditions
Bcin06g04520	Bccat3	non-infective conditions
Bcin03g01920	Bccat5	non-infective conditions
Bcin16g03140	Bccbf5	non-infective conditions
Bcin04g04070	Bcccg2	non-infective conditions
Bcin15g02610	Bccdc12	non-infective conditions
Bcin05g03750	Bccha1	non-infective conditions
Bcin01g03790	BcCHSIV	non-infective conditions
Bcin11g06130	Bcclg1	non-infective conditions
Bcin10g03630	Bcclu1	non-infective conditions
Bcin07g05130	Bccof1	non-infective conditions
Bcin03g07020	Bccon7	non-infective conditions
Bcin13g01440	Bccoq5	non-infective conditions
Bcin14g04620	Bccox12	non-infective conditions
Bcin16g00160	Bccox15	non-infective conditions
Bcin08g03610	Bccox4	non-infective conditions
Bcin02g04250	Bccox6	non-infective conditions
Bcin01g10810	BccpcA	non-infective conditions
Bcin01g01590	Bccpd3	non-infective conditions
Bcin16g00960	Bccrn1	non-infective conditions
Bcin05g08060	Bccry1	non-infective conditions
Bcin09g01620	Bccry2	non-infective conditions
Bcin16g01950	Bccwh41	non-infective conditions
Bcin14g02370	Bccyc1	non-infective conditions
Bcin01g10340	Bccyt1	non-infective conditions
Bcin05g00650	Bcdal2	non-infective conditions
Bcin12g04240	Bcdao1	non-infective conditions
Bcin08g01980	Bcdao10	non-infective conditions
Bcin11g04320	Bcdao2	non-infective conditions
Bcin13g00810	Bcdao3	non-infective conditions
Bcin09g05400	Bcdao8	non-infective conditions
Bcin07g00120	Bcdhh1	non-infective conditions
Bcin01g10130	Bcdug2	non-infective conditions
Bcin16g03630	Bcecm14	non-infective conditions
Bcin09g05760	Bcef1a	non-infective conditions
Bcin11g04420	Bcefb1	non-infective conditions
Bcin09g03560	Bcegd2	non-infective conditions
Bcin16g02110	Bcelp2	non-infective conditions
Bcin01g06450	Bcenol1	non-infective conditions
Bcin06g02380	Bcer	non-infective conditions
Bcin02g01360	Bcerd2	non-infective conditions
Bcin01g00360	Bcerg1	non-infective conditions
Bcin11g00330	Bcerg13	non-infective conditions
Bcin11g04690	Bcerg2	non-infective conditions
Bcin15g03120	Bcerg20	non-infective conditions
Bcin01g07510	Bcerj5	non-infective conditions
Bcin14g03400	Bcerv25	non-infective conditions
Bcin11g04180	Bcerv29	non-infective conditions
Bcin14g02480	Bcerv41	non-infective conditions
Bcin06g05950	Bcerv46	non-infective conditions
Bcin01g06720	Bcest2	non-infective conditions
Bcin14g04080	BcfacB	non-infective conditions
Bcin01g00440	Bcfas2	non-infective conditions
Bcin08g04730	Bcfbp1	non-infective conditions
Bcin16g04640	Bcfdh1	non-infective conditions
Bcin06g01280	BcfluG	non-infective conditions
Bcin15g02350	Bcfmo1	non-infective conditions
Bcin02g06990	Bcfmp25	non-infective conditions
Bcin01g05530	Bcfmp41	non-infective conditions
Bcin06g06590	BcFrt1	non-infective conditions
Bcin02g02790	Bcftr1	non-infective conditions
Bcin03g06220	Bcfur1	non-infective conditions
Bcin09g05020	Bcgad1	non-infective conditions
Bcin02g06650	Bcgar1	non-infective conditions
Bcin06g04660	Bcgar1	non-infective conditions
Bcin14g04260	Bcgas2	non-infective conditions
Bcin15g05080	Bcgas5	non-infective conditions
Bcin14g03010	Bcgbl1	non-infective conditions
Bcin04g00530	Bcgcn1	non-infective conditions
Bcin13g01600	Bcgde1	non-infective conditions
Bcin04g03670	Bcgid7	non-infective conditions
Bcin05g01430	Bcglr2	non-infective conditions
Bcin14g05500	Bcgod1	non-infective conditions
Bcin08g06410	Bcgpi12	non-infective conditions
Bcin06g04870	Bcgpr3	non-infective conditions
Bcin03g01480	Bcgpx3	non-infective conditions
Bcin01g05210	Bcgrh1	non-infective conditions
Bcin11g05950	Bcgrx2	non-infective conditions
Bcin14g03920	Bcgsh1	non-infective conditions
Bcin10g00740	Bcgst1	non-infective conditions
Bcin12g05690	Bcgst20	non-infective conditions
Bcin11g00390	Bcgst3	non-infective conditions
Bcin02g00870	Bcgst8	non-infective conditions
Bcin04g05910	Bcguk1	non-infective conditions
Bcin06g03980	Bchem15	non-infective conditions
Bcin09g00150	Bchex1	non-infective conditions
Bcin09g01610	Bchex4	non-infective conditions
Bcin01g05930	Bchhk17	non-infective conditions
Bcin05g00680	Bchhk2	non-infective conditions
Bcin12g03100	Bchis2	non-infective conditions
Bcin05g05260	Bchis4	non-infective conditions
Bcin01g07460	Bcidh1	non-infective conditions
Bcin07g04280	Bcidh2	non-infective conditions
Bcin15g00100	Bcieb1	non-infective conditions
Bcin01g00210	Bcilv1	non-infective conditions
Bcin04g03100	Bcilv5	non-infective conditions
Bcin04g02200	Bcilv6	non-infective conditions
Bcin01g03000	Bcipp1	non-infective conditions
Bcin01g00420	Bcist2	non-infective conditions
Bcin05g01360	Bckgd1	non-infective conditions
Bcin02g06820	Bckgd2	non-infective conditions
Bcin02g05270	Bckre5	non-infective conditions
Bcin16g00430	Bckrs1	non-infective conditions
Bcin02g03200	Bcktr4	non-infective conditions
Bcin12g05730	Bclat1	non-infective conditions
Bcin01g00800	Bclcc8	non-infective conditions
Bcin10g05310	Bcleu2	non-infective conditions
Bcin01g09450	Bclgd1	non-infective conditions
Bcin03g00430	Bclhs1	non-infective conditions
Bcin15g01380	Bclsc2	non-infective conditions
Bcin12g00460	Bcltf16	non-infective conditions
Bcin16g02090	Bcltf2	non-infective conditions
Bcin14g05370	Bcltf4	non-infective conditions
Bcin08g01690	Bcltf5	non-infective conditions
Bcin02g08310	Bcltf6	non-infective conditions
Bcin06g02300	Bclys12	non-infective conditions
Bcin04g00140	Bclys2	non-infective conditions
Bcin03g09280	Bclys9	non-infective conditions
Bcin12g05210	Bcmdh1	non-infective conditions
Bcin06g00920	Bcmet1	non-infective conditions
Bcin13g03450	Bcmet10	non-infective conditions
Bcin11g00160	Bcmet14	non-infective conditions
Bcin01g04230	Bcmet16	non-infective conditions
Bcin01g04340	Bcmet3	non-infective conditions
Bcin07g06910	Bcmet30	non-infective conditions
Bcin04g06570	Bcmet6	non-infective conditions
Bcin13g01330	Bcmeu1	non-infective conditions
Bcin01g09910	Bcmfs1	non-infective conditions
Bcin05g00830	Bcmimp1	non-infective conditions
Bcin03g01030	Bcmir1	non-infective conditions
Bcin07g05610	Bcmnp1	non-infective conditions
Bcin16g02770	Bcmp1	non-infective conditions
Bcin13g00220	Bcmrn1	non-infective conditions
Bcin05g06410	Bcmsb1	non-infective conditions
Bcin11g04930	Bcmsc1	non-infective conditions
Bcin09g04000	BcmtfA	non-infective conditions
Bcin02g01610	Bcnde3	non-infective conditions
Bcin10g04550	Bcnop1	non-infective conditions
Bcin15g01250	Bcnop10	non-infective conditions
Bcin06g06350	Bcnqo1	non-infective conditions
Bcin12g00690	Bcnrps2	non-infective conditions
Bcin01g03730	Bcnrps6	non-infective conditions
Bcin11g02650	Bcnrps8	non-infective conditions
Bcin11g03970	Bcntf2	non-infective conditions
Bcin11g05710	Bcost1	non-infective conditions
Bcin01g05220	Bcost2	non-infective conditions
Bcin05g04480	Bcpah1	non-infective conditions
Bcin16g00630	Bcpck1	non-infective conditions
Bcin12g06240	Bcpex12	non-infective conditions
Bcin06g07080	Bcpex7	non-infective conditions
Bcin14g03950	Bcpgc1	non-infective conditions
Bcin11g06240	Bcpgk1	non-infective conditions
Bcin01g04550	Bcphd1	non-infective conditions
Bcin01g04560	Bcphs1	non-infective conditions
Bcin08g03790	Bcphs1	non-infective conditions
Bcin14g04630	Bcpic2	non-infective conditions
Bcin01g10100	Bcpic7	non-infective conditions
Bcin09g06230	Bcpio11	non-infective conditions
Bcin04g03330	Bcpio13	non-infective conditions
Bcin13g03110	Bcpio2	non-infective conditions
Bcin12g05030	Bcpio7	non-infective conditions
Bcin03g08050	Bcpks13	non-infective conditions
Bcin11g02700	Bcpks4	non-infective conditions
Bcin07g02920	Bcpks8	non-infective conditions
Bcin10g06080	Bcplc2	non-infective conditions
Bcin03g04250	Bcplp1	non-infective conditions
Bcin15g03420	Bcpmt2	non-infective conditions
Bcin01g06320	Bcpol30	non-infective conditions
Bcin02g03060	BcppoA80	non-infective conditions
Bcin04g05000	BcppoA90	non-infective conditions
Bcin03g07850	Bcprd10	non-infective conditions
Bcin01g09120	Bcpre10	non-infective conditions
Bcin01g08520	Bcprx4	non-infective conditions
Bcin10g01030	Bcprx9	non-infective conditions
Bcin01g10150	Bcpsd	non-infective conditions
Bcin02g02520	Bcqcr2	non-infective conditions
Bcin03g06580	Bcqcr6	non-infective conditions
Bcin04g01280	Bcqcr7	non-infective conditions
Bcin03g06920	Bcrad26	non-infective conditions
Bcin01g00220	Bcrcf1	non-infective conditions
Bcin05g02400	Bcrcf2	non-infective conditions
Bcin05g08170	Bcrco1	non-infective conditions
Bcin03g07420	Bcreg1	non-infective conditions
Bcin12g04650	Bcrip1	non-infective conditions
Bcin15g04060	Bcrkr1	non-infective conditions
Bcin02g01070	Bcrot2	non-infective conditions
Bcin10g03820	Bcrpg1	non-infective conditions
Bcin03g07460	Bcrpl25	non-infective conditions
Bcin02g05140	Bcrpl28	non-infective conditions
Bcin10g03580	Bcrpl29	non-infective conditions
Bcin14g02830	Bcrpl3	non-infective conditions
Bcin09g05600	Bcrpl30	non-infective conditions
Bcin08g02490	Bcrpl32	non-infective conditions
Bcin05g06070	Bcrpl38	non-infective conditions
Bcin14g04230	Bcrpl5	non-infective conditions
Bcin13g04470	Bcrpn4	non-infective conditions
Bcin06g06330	Bcrpp0	non-infective conditions
Bcin03g07120	Bcrps12	non-infective conditions
Bcin06g05860	Bcrps13	non-infective conditions
Bcin02g06900	Bcrps20	non-infective conditions
Bcin10g05430	Bcrps3	non-infective conditions
Bcin02g06070	Bcrps31	non-infective conditions
Bcin03g00590	Bcrps5	non-infective conditions
Bcin11g05160	Bcsah1	non-infective conditions
Bcin03g02410	Bcsat4	non-infective conditions
Bcin03g08110	Bcscd1	non-infective conditions
Bcin09g00510	Bcscj1	non-infective conditions
Bcin01g04980	Bcsdh2	non-infective conditions
Bcin14g01010	Bcsdh5	non-infective conditions
Bcin11g06350	Bcsec11	non-infective conditions
Bcin01g10660	Bcsec13	non-infective conditions
Bcin01g02220	Bcsec2	non-infective conditions
Bcin15g05610	Bcsec27	non-infective conditions
Bcin01g06070	Bcsec53	non-infective conditions
Bcin03g02790	Bcsec61	non-infective conditions
Bcin01g05480	Bcsec66	non-infective conditions
Bcin15g04670	Bcser8	non-infective conditions
Bcin14g02020	Bcsnu13	non-infective conditions
Bcin06g03160	Bcsod2	non-infective conditions
Bcin07g04460	Bcsox1	non-infective conditions
Bcin03g00500	Bcspl1	non-infective conditions
Bcin12g00770	Bcspo14	non-infective conditions
Bcin14g00140	Bcssn3	non-infective conditions
Bcin13g03750	Bcssp120	non-infective conditions
Bcin01g01900	Bcsss1	non-infective conditions
Bcin06g00260	Bcssz1	non-infective conditions
Bcin04g03550	Bcstc4	non-infective conditions
Bcin03g02630	Bcste11	non-infective conditions
Bcin05g03100	Bcsti1	non-infective conditions
Bcin02g02240	Bcstt3	non-infective conditions
Bcin06g06040	Bcsun1	non-infective conditions
Bcin11g02230	Bcswp82	non-infective conditions
Bcin01g08500	Bcsym1	non-infective conditions
Bcin12g04660	Bctcp1	non-infective conditions
Bcin10g04220	Bctma19	non-infective conditions
Bcin12g03900	Bctom20	non-infective conditions
Bcin06g00620	Bctpp2	non-infective conditions
Bcin02g01790	BctubB	non-infective conditions
Bcin16g03410	Bctwf1	non-infective conditions
Bcin05g06120	Bcubc11	non-infective conditions
Bcin11g02040	Bcuga2	non-infective conditions
Bcin01g03640	Bcugp1	non-infective conditions
Bcin12g01400	Bcvba2	non-infective conditions
Bcin05g03950	Bcvhc1	non-infective conditions
Bcin02g02930	Bcvnx1	non-infective conditions
Bcin08g02840	Bcwbp1	non-infective conditions
Bcin05g05530	Bcwcl2	non-infective conditions
Bcin09g02370	Bcwrs1	non-infective conditions
Bcin03g00480	Bcxyn11A	non-infective conditions
Bcin02g04360	Bcygh1	non-infective conditions
Bcin02g07720	Bcyhk8	non-infective conditions
Bcin02g01060	Bcynk1	non-infective conditions
Bcin01g00390	Bcypt10	non-infective conditions
Bcin12g01870	Bczta1	non-infective conditions
Bcin08g01510	Bczuo1	non-infective conditions
Bcin07g00720	Bpk3	non-infective conditions
Bcin08g05540	CND1	non-infective conditions
Bcin16g00930	CND3	non-infective conditions
Bcin01g07320	CND7	non-infective conditions
Bcin01g00450	NA	non-infective conditions
Bcin01g00620	NA	non-infective conditions
Bcin01g00750	NA	non-infective conditions
Bcin01g00770	NA	non-infective conditions
Bcin01g00790	NA	non-infective conditions
Bcin01g00870	NA	non-infective conditions
Bcin01g00980	NA	non-infective conditions
Bcin01g01160	NA	non-infective conditions
Bcin01g01480	NA	non-infective conditions
Bcin01g01610	NA	non-infective conditions
Bcin01g01620	NA	non-infective conditions
Bcin01g01760	NA	non-infective conditions
Bcin01g01800	NA	non-infective conditions
Bcin01g02200	NA	non-infective conditions
Bcin01g02210	NA	non-infective conditions
Bcin01g02330	NA	non-infective conditions
Bcin01g02690	NA	non-infective conditions
Bcin01g02910	NA	non-infective conditions
Bcin01g02950	NA	non-infective conditions
Bcin01g03050	NA	non-infective conditions
Bcin01g03200	NA	non-infective conditions
Bcin01g03300	NA	non-infective conditions
Bcin01g03310	NA	non-infective conditions
Bcin01g03320	NA	non-infective conditions
Bcin01g03340	NA	non-infective conditions
Bcin01g03350	NA	non-infective conditions
Bcin01g03490	NA	non-infective conditions
Bcin01g03530	NA	non-infective conditions
Bcin01g03540	NA	non-infective conditions
Bcin01g03760	NA	non-infective conditions
Bcin01g04150	NA	non-infective conditions
Bcin01g04240	NA	non-infective conditions
Bcin01g05170	NA	non-infective conditions
Bcin01g05230	NA	non-infective conditions
Bcin01g05310	NA	non-infective conditions
Bcin01g05330	NA	non-infective conditions
Bcin01g05350	NA	non-infective conditions
Bcin01g05680	NA	non-infective conditions
Bcin01g05710	NA	non-infective conditions
Bcin01g05760	NA	non-infective conditions
Bcin01g05810	NA	non-infective conditions
Bcin01g05940	NA	non-infective conditions
Bcin01g06100	NA	non-infective conditions
Bcin01g06110	NA	non-infective conditions
Bcin01g06210	NA	non-infective conditions
Bcin01g06470	NA	non-infective conditions
Bcin01g06480	NA	non-infective conditions
Bcin01g06650	NA	non-infective conditions
Bcin01g06990	NA	non-infective conditions
Bcin01g07040	NA	non-infective conditions
Bcin01g07210	NA	non-infective conditions
Bcin01g07380	NA	non-infective conditions
Bcin01g07410	NA	non-infective conditions
Bcin01g07530	NA	non-infective conditions
Bcin01g07540	NA	non-infective conditions
Bcin01g07640	NA	non-infective conditions
Bcin01g08080	NA	non-infective conditions
Bcin01g08100	NA	non-infective conditions
Bcin01g08110	NA	non-infective conditions
Bcin01g08140	NA	non-infective conditions
Bcin01g08220	NA	non-infective conditions
Bcin01g08360	NA	non-infective conditions
Bcin01g08390	NA	non-infective conditions
Bcin01g08400	NA	non-infective conditions
Bcin01g08660	NA	non-infective conditions
Bcin01g08840	NA	non-infective conditions
Bcin01g08900	NA	non-infective conditions
Bcin01g09170	NA	non-infective conditions
Bcin01g09200	NA	non-infective conditions
Bcin01g09350	NA	non-infective conditions
Bcin01g09530	NA	non-infective conditions
Bcin01g09560	NA	non-infective conditions
Bcin01g09570	NA	non-infective conditions
Bcin01g09620	NA	non-infective conditions
Bcin01g09660	NA	non-infective conditions
Bcin01g09720	NA	non-infective conditions
Bcin01g09740	NA	non-infective conditions
Bcin01g09780	NA	non-infective conditions
Bcin01g09830	NA	non-infective conditions
Bcin01g09970	NA	non-infective conditions
Bcin01g09980	NA	non-infective conditions
Bcin01g09990	NA	non-infective conditions
Bcin01g10040	NA	non-infective conditions
Bcin01g10140	NA	non-infective conditions
Bcin01g10380	NA	non-infective conditions
Bcin01g10420	NA	non-infective conditions
Bcin01g10790	NA	non-infective conditions
Bcin01g11040	NA	non-infective conditions
Bcin01g11150	NA	non-infective conditions
Bcin01g11160	NA	non-infective conditions
Bcin01g11470	NA	non-infective conditions
Bcin01g11520	NA	non-infective conditions
Bcin02g00080	NA	non-infective conditions
Bcin02g00220	NA	non-infective conditions
Bcin02g00280	NA	non-infective conditions
Bcin02g00300	NA	non-infective conditions
Bcin02g00620	NA	non-infective conditions
Bcin02g00840	NA	non-infective conditions
Bcin02g01130	NA	non-infective conditions
Bcin02g01250	NA	non-infective conditions
Bcin02g01470	NA	non-infective conditions
Bcin02g01490	NA	non-infective conditions
Bcin02g01630	NA	non-infective conditions
Bcin02g01650	NA	non-infective conditions
Bcin02g01660	NA	non-infective conditions
Bcin02g01730	NA	non-infective conditions
Bcin02g01810	NA	non-infective conditions
Bcin02g01950	NA	non-infective conditions
Bcin02g02100	NA	non-infective conditions
Bcin02g02140	NA	non-infective conditions
Bcin02g02170	NA	non-infective conditions
Bcin02g02190	NA	non-infective conditions
Bcin02g02210	NA	non-infective conditions
Bcin02g02510	NA	non-infective conditions
Bcin02g02680	NA	non-infective conditions
Bcin02g02750	NA	non-infective conditions
Bcin02g02900	NA	non-infective conditions
Bcin02g02940	NA	non-infective conditions
Bcin02g03020	NA	non-infective conditions
Bcin02g03070	NA	non-infective conditions
Bcin02g03080	NA	non-infective conditions
Bcin02g03090	NA	non-infective conditions
Bcin02g03260	NA	non-infective conditions
Bcin02g03530	NA	non-infective conditions
Bcin02g03560	NA	non-infective conditions
Bcin02g03660	NA	non-infective conditions
Bcin02g03670	NA	non-infective conditions
Bcin02g03910	NA	non-infective conditions
Bcin02g04220	NA	non-infective conditions
Bcin02g04240	NA	non-infective conditions
Bcin02g04470	NA	non-infective conditions
Bcin02g04520	NA	non-infective conditions
Bcin02g04800	NA	non-infective conditions
Bcin02g05030	NA	non-infective conditions
Bcin02g05100	NA	non-infective conditions
Bcin02g05130	NA	non-infective conditions
Bcin02g05330	NA	non-infective conditions
Bcin02g05460	NA	non-infective conditions
Bcin02g05470	NA	non-infective conditions
Bcin02g05560	NA	non-infective conditions
Bcin02g06060	NA	non-infective conditions
Bcin02g06140	NA	non-infective conditions
Bcin02g06210	NA	non-infective conditions
Bcin02g06320	NA	non-infective conditions
Bcin02g06560	NA	non-infective conditions
Bcin02g06580	NA	non-infective conditions
Bcin02g06630	NA	non-infective conditions
Bcin02g06790	NA	non-infective conditions
Bcin02g06800	NA	non-infective conditions
Bcin02g06950	NA	non-infective conditions
Bcin02g07070	NA	non-infective conditions
Bcin02g07390	NA	non-infective conditions
Bcin02g07490	NA	non-infective conditions
Bcin02g07500	NA	non-infective conditions
Bcin02g07680	NA	non-infective conditions
Bcin02g07890	NA	non-infective conditions
Bcin02g07930	NA	non-infective conditions
Bcin02g08350	NA	non-infective conditions
Bcin02g09370	NA	non-infective conditions
Bcin03g00010	NA	non-infective conditions
Bcin03g00060	NA	non-infective conditions
Bcin03g00070	NA	non-infective conditions
Bcin03g00170	NA	non-infective conditions
Bcin03g00340	NA	non-infective conditions
Bcin03g00380	NA	non-infective conditions
Bcin03g00790	NA	non-infective conditions
Bcin03g01010	NA	non-infective conditions
Bcin03g01130	NA	non-infective conditions
Bcin03g01150	NA	non-infective conditions
Bcin03g01200	NA	non-infective conditions
Bcin03g01290	NA	non-infective conditions
Bcin03g01300	NA	non-infective conditions
Bcin03g01320	NA	non-infective conditions
Bcin03g01530	NA	non-infective conditions
Bcin03g01820	NA	non-infective conditions
Bcin03g01900	NA	non-infective conditions
Bcin03g01940	NA	non-infective conditions
Bcin03g02050	NA	non-infective conditions
Bcin03g02530	NA	non-infective conditions
Bcin03g02890	NA	non-infective conditions
Bcin03g02970	NA	non-infective conditions
Bcin03g03310	NA	non-infective conditions
Bcin03g03380	NA	non-infective conditions
Bcin03g03620	NA	non-infective conditions
Bcin03g03630	NA	non-infective conditions
Bcin03g04100	NA	non-infective conditions
Bcin03g04310	NA	non-infective conditions
Bcin03g04480	NA	non-infective conditions
Bcin03g04510	NA	non-infective conditions
Bcin03g04780	NA	non-infective conditions
Bcin03g04790	NA	non-infective conditions
Bcin03g04880	NA	non-infective conditions
Bcin03g04950	NA	non-infective conditions
Bcin03g05140	NA	non-infective conditions
Bcin03g05170	NA	non-infective conditions
Bcin03g05200	NA	non-infective conditions
Bcin03g05320	NA	non-infective conditions
Bcin03g05600	NA	non-infective conditions
Bcin03g05640	NA	non-infective conditions
Bcin03g05780	NA	non-infective conditions
Bcin03g06170	NA	non-infective conditions
Bcin03g06200	NA	non-infective conditions
Bcin03g06430	NA	non-infective conditions
Bcin03g06530	NA	non-infective conditions
Bcin03g06570	NA	non-infective conditions
Bcin03g06670	NA	non-infective conditions
Bcin03g06720	NA	non-infective conditions
Bcin03g06930	NA	non-infective conditions
Bcin03g06970	NA	non-infective conditions
Bcin03g06990	NA	non-infective conditions
Bcin03g07050	NA	non-infective conditions
Bcin03g07110	NA	non-infective conditions
Bcin03g07210	NA	non-infective conditions
Bcin03g07260	NA	non-infective conditions
Bcin03g07320	NA	non-infective conditions
Bcin03g07340	NA	non-infective conditions
Bcin03g07630	NA	non-infective conditions
Bcin03g07880	NA	non-infective conditions
Bcin03g08370	NA	non-infective conditions
Bcin03g08530	NA	non-infective conditions
Bcin03g08640	NA	non-infective conditions
Bcin03g09050	NA	non-infective conditions
Bcin03g09120	NA	non-infective conditions
Bcin03g09210	NA	non-infective conditions
Bcin03g09318	NA	non-infective conditions
Bcin04g00030	NA	non-infective conditions
Bcin04g00040	NA	non-infective conditions
Bcin04g00080	NA	non-infective conditions
Bcin04g00170	NA	non-infective conditions
Bcin04g00180	NA	non-infective conditions
Bcin04g00540	NA	non-infective conditions
Bcin04g00720	NA	non-infective conditions
Bcin04g00790	NA	non-infective conditions
Bcin04g00940	NA	non-infective conditions
Bcin04g00950	NA	non-infective conditions
Bcin04g00980	NA	non-infective conditions
Bcin04g01020	NA	non-infective conditions
Bcin04g01080	NA	non-infective conditions
Bcin04g01090	NA	non-infective conditions
Bcin04g01180	NA	non-infective conditions
Bcin04g01410	NA	non-infective conditions
Bcin04g01560	NA	non-infective conditions
Bcin04g01570	NA	non-infective conditions
Bcin04g01840	NA	non-infective conditions
Bcin04g01940	NA	non-infective conditions
Bcin04g02030	NA	non-infective conditions
Bcin04g03360	NA	non-infective conditions
Bcin04g03390	NA	non-infective conditions
Bcin04g03410	NA	non-infective conditions
Bcin04g03440	NA	non-infective conditions
Bcin04g03510	NA	non-infective conditions
Bcin04g03620	NA	non-infective conditions
Bcin04g03750	NA	non-infective conditions
Bcin04g03900	NA	non-infective conditions
Bcin04g04250	NA	non-infective conditions
Bcin04g04290	NA	non-infective conditions
Bcin04g04500	NA	non-infective conditions
Bcin04g05070	NA	non-infective conditions
Bcin04g05190	NA	non-infective conditions
Bcin04g05420	NA	non-infective conditions
Bcin04g05440	NA	non-infective conditions
Bcin04g05580	NA	non-infective conditions
Bcin04g05590	NA	non-infective conditions
Bcin04g05600	NA	non-infective conditions
Bcin04g05650	NA	non-infective conditions
Bcin04g05950	NA	non-infective conditions
Bcin04g06140	NA	non-infective conditions
Bcin04g06560	NA	non-infective conditions
Bcin04g06620	NA	non-infective conditions
Bcin04g06630	NA	non-infective conditions
Bcin04g06650	NA	non-infective conditions
Bcin04g06700	NA	non-infective conditions
Bcin04g06730	NA	non-infective conditions
Bcin05g00180	NA	non-infective conditions
Bcin05g00460	NA	non-infective conditions
Bcin05g00660	NA	non-infective conditions
Bcin05g00940	NA	non-infective conditions
Bcin05g01240	NA	non-infective conditions
Bcin05g01250	NA	non-infective conditions
Bcin05g01260	NA	non-infective conditions
Bcin05g01380	NA	non-infective conditions
Bcin05g01510	NA	non-infective conditions
Bcin05g01600	NA	non-infective conditions
Bcin05g01630	NA	non-infective conditions
Bcin05g01640	NA	non-infective conditions
Bcin05g01960	NA	non-infective conditions
Bcin05g01980	NA	non-infective conditions
Bcin05g01990	NA	non-infective conditions
Bcin05g02000	NA	non-infective conditions
Bcin05g02010	NA	non-infective conditions
Bcin05g02020	NA	non-infective conditions
Bcin05g02030	NA	non-infective conditions
Bcin05g02040	NA	non-infective conditions
Bcin05g02580	NA	non-infective conditions
Bcin05g02610	NA	non-infective conditions
Bcin05g02820	NA	non-infective conditions
Bcin05g03680	NA	non-infective conditions
Bcin05g03800	NA	non-infective conditions
Bcin05g03960	NA	non-infective conditions
Bcin05g04010	NA	non-infective conditions
Bcin05g04410	NA	non-infective conditions
Bcin05g04430	NA	non-infective conditions
Bcin05g04530	NA	non-infective conditions
Bcin05g04540	NA	non-infective conditions
Bcin05g04720	NA	non-infective conditions
Bcin05g04760	NA	non-infective conditions
Bcin05g04770	NA	non-infective conditions
Bcin05g04790	NA	non-infective conditions
Bcin05g04870	NA	non-infective conditions
Bcin05g04910	NA	non-infective conditions
Bcin05g04940	NA	non-infective conditions
Bcin05g04960	NA	non-infective conditions
Bcin05g05050	NA	non-infective conditions
Bcin05g05480	NA	non-infective conditions
Bcin05g05820	NA	non-infective conditions
Bcin05g05830	NA	non-infective conditions
Bcin05g05960	NA	non-infective conditions
Bcin05g06130	NA	non-infective conditions
Bcin05g06180	NA	non-infective conditions
Bcin05g06210	NA	non-infective conditions
Bcin05g06250	NA	non-infective conditions
Bcin05g06430	NA	non-infective conditions
Bcin05g06490	NA	non-infective conditions
Bcin05g06500	NA	non-infective conditions
Bcin05g06790	NA	non-infective conditions
Bcin05g07030	NA	non-infective conditions
Bcin05g07040	NA	non-infective conditions
Bcin05g07090	NA	non-infective conditions
Bcin05g07230	NA	non-infective conditions
Bcin05g07320	NA	non-infective conditions
Bcin05g07330	NA	non-infective conditions
Bcin05g07400	NA	non-infective conditions
Bcin05g07500	NA	non-infective conditions
Bcin05g07580	NA	non-infective conditions
Bcin05g07640	NA	non-infective conditions
Bcin05g07650	NA	non-infective conditions
Bcin05g07660	NA	non-infective conditions
Bcin05g07670	NA	non-infective conditions
Bcin05g08070	NA	non-infective conditions
Bcin05g08140	NA	non-infective conditions
Bcin06g00140	NA	non-infective conditions
Bcin06g00380	NA	non-infective conditions
Bcin06g00400	NA	non-infective conditions
Bcin06g00500	NA	non-infective conditions
Bcin06g00610	NA	non-infective conditions
Bcin06g01220	NA	non-infective conditions
Bcin06g01510	NA	non-infective conditions
Bcin06g01640	NA	non-infective conditions
Bcin06g01710	NA	non-infective conditions
Bcin06g01790	NA	non-infective conditions
Bcin06g01890	NA	non-infective conditions
Bcin06g02310	NA	non-infective conditions
Bcin06g02430	NA	non-infective conditions
Bcin06g02530	NA	non-infective conditions
Bcin06g02700	NA	non-infective conditions
Bcin06g02770	NA	non-infective conditions
Bcin06g02890	NA	non-infective conditions
Bcin06g03070	NA	non-infective conditions
Bcin06g03090	NA	non-infective conditions
Bcin06g03180	NA	non-infective conditions
Bcin06g03300	NA	non-infective conditions
Bcin06g03350	NA	non-infective conditions
Bcin06g03510	NA	non-infective conditions
Bcin06g03730	NA	non-infective conditions
Bcin06g03740	NA	non-infective conditions
Bcin06g03780	NA	non-infective conditions
Bcin06g03790	NA	non-infective conditions
Bcin06g03800	NA	non-infective conditions
Bcin06g03950	NA	non-infective conditions
Bcin06g04270	NA	non-infective conditions
Bcin06g04300	NA	non-infective conditions
Bcin06g04320	NA	non-infective conditions
Bcin06g04330	NA	non-infective conditions
Bcin06g04340	NA	non-infective conditions
Bcin06g04350	NA	non-infective conditions
Bcin06g04420	NA	non-infective conditions
Bcin06g04860	NA	non-infective conditions
Bcin06g05050	NA	non-infective conditions
Bcin06g05570	NA	non-infective conditions
Bcin06g05690	NA	non-infective conditions
Bcin06g05780	NA	non-infective conditions
Bcin06g05790	NA	non-infective conditions
Bcin06g05890	NA	non-infective conditions
Bcin06g06310	NA	non-infective conditions
Bcin06g06510	NA	non-infective conditions
Bcin06g06580	NA	non-infective conditions
Bcin06g07600	NA	non-infective conditions
Bcin07g00210	NA	non-infective conditions
Bcin07g00230	NA	non-infective conditions
Bcin07g00360	NA	non-infective conditions
Bcin07g00470	NA	non-infective conditions
Bcin07g00520	NA	non-infective conditions
Bcin07g00770	NA	non-infective conditions
Bcin07g00840	NA	non-infective conditions
Bcin07g00890	NA	non-infective conditions
Bcin07g01150	NA	non-infective conditions
Bcin07g01410	NA	non-infective conditions
Bcin07g01420	NA	non-infective conditions
Bcin07g01760	NA	non-infective conditions
Bcin07g01890	NA	non-infective conditions
Bcin07g01990	NA	non-infective conditions
Bcin07g02170	NA	non-infective conditions
Bcin07g02370	NA	non-infective conditions
Bcin07g02600	NA	non-infective conditions
Bcin07g02610	NA	non-infective conditions
Bcin07g02730	NA	non-infective conditions
Bcin07g02930	NA	non-infective conditions
Bcin07g02960	NA	non-infective conditions
Bcin07g03110	NA	non-infective conditions
Bcin07g03170	NA	non-infective conditions
Bcin07g03380	NA	non-infective conditions
Bcin07g03640	NA	non-infective conditions
Bcin07g03800	NA	non-infective conditions
Bcin07g03890	NA	non-infective conditions
Bcin07g04040	NA	non-infective conditions
Bcin07g04110	NA	non-infective conditions
Bcin07g04290	NA	non-infective conditions
Bcin07g04350	NA	non-infective conditions
Bcin07g04370	NA	non-infective conditions
Bcin07g04810	NA	non-infective conditions
Bcin07g04900	NA	non-infective conditions
Bcin07g04950	NA	non-infective conditions
Bcin07g05460	NA	non-infective conditions
Bcin07g05470	NA	non-infective conditions
Bcin07g05540	NA	non-infective conditions
Bcin07g05550	NA	non-infective conditions
Bcin07g05560	NA	non-infective conditions
Bcin07g05950	NA	non-infective conditions
Bcin07g06170	NA	non-infective conditions
Bcin07g06260	NA	non-infective conditions
Bcin07g06380	NA	non-infective conditions
Bcin07g06440	NA	non-infective conditions
Bcin07g06540	NA	non-infective conditions
Bcin07g06650	NA	non-infective conditions
Bcin07g06810	NA	non-infective conditions
Bcin07g06820	NA	non-infective conditions
Bcin08g00090	NA	non-infective conditions
Bcin08g00280	NA	non-infective conditions
Bcin08g00400	NA	non-infective conditions
Bcin08g00680	NA	non-infective conditions
Bcin08g00700	NA	non-infective conditions
Bcin08g00760	NA	non-infective conditions
Bcin08g00900	NA	non-infective conditions
Bcin08g00940	NA	non-infective conditions
Bcin08g00990	NA	non-infective conditions
Bcin08g01000	NA	non-infective conditions
Bcin08g01010	NA	non-infective conditions
Bcin08g01060	NA	non-infective conditions
Bcin08g01070	NA	non-infective conditions
Bcin08g01160	NA	non-infective conditions
Bcin08g01390	NA	non-infective conditions
Bcin08g01440	NA	non-infective conditions
Bcin08g01540	NA	non-infective conditions
Bcin08g01580	NA	non-infective conditions
Bcin08g01660	NA	non-infective conditions
Bcin08g01760	NA	non-infective conditions
Bcin08g01770	NA	non-infective conditions
Bcin08g01780	NA	non-infective conditions
Bcin08g01790	NA	non-infective conditions
Bcin08g01800	NA	non-infective conditions
Bcin08g01850	NA	non-infective conditions
Bcin08g02000	NA	non-infective conditions
Bcin08g02020	NA	non-infective conditions
Bcin08g02060	NA	non-infective conditions
Bcin08g02070	NA	non-infective conditions
Bcin08g02380	NA	non-infective conditions
Bcin08g02430	NA	non-infective conditions
Bcin08g02740	NA	non-infective conditions
Bcin08g02880	NA	non-infective conditions
Bcin08g02910	NA	non-infective conditions
Bcin08g02950	NA	non-infective conditions
Bcin08g03150	NA	non-infective conditions
Bcin08g03320	NA	non-infective conditions
Bcin08g03390	NA	non-infective conditions
Bcin08g03440	NA	non-infective conditions
Bcin08g03460	NA	non-infective conditions
Bcin08g03530	NA	non-infective conditions
Bcin08g03740	NA	non-infective conditions
Bcin08g03810	NA	non-infective conditions
Bcin08g03940	NA	non-infective conditions
Bcin08g03990	NA	non-infective conditions
Bcin08g04240	NA	non-infective conditions
Bcin08g04380	NA	non-infective conditions
Bcin08g05060	NA	non-infective conditions
Bcin08g05220	NA	non-infective conditions
Bcin08g05420	NA	non-infective conditions
Bcin08g05470	NA	non-infective conditions
Bcin08g05780	NA	non-infective conditions
Bcin08g05800	NA	non-infective conditions
Bcin08g06230	NA	non-infective conditions
Bcin08g06240	NA	non-infective conditions
Bcin08g06450	NA	non-infective conditions
Bcin08g06460	NA	non-infective conditions
Bcin08g07040	NA	non-infective conditions
Bcin08g07050	NA	non-infective conditions
Bcin09g00280	NA	non-infective conditions
Bcin09g00460	NA	non-infective conditions
Bcin09g00960	NA	non-infective conditions
Bcin09g01040	NA	non-infective conditions
Bcin09g01280	NA	non-infective conditions
Bcin09g01290	NA	non-infective conditions
Bcin09g01300	NA	non-infective conditions
Bcin09g01400	NA	non-infective conditions
Bcin09g01800	NA	non-infective conditions
Bcin09g01970	NA	non-infective conditions
Bcin09g01990	NA	non-infective conditions
Bcin09g02150	NA	non-infective conditions
Bcin09g02160	NA	non-infective conditions
Bcin09g02260	NA	non-infective conditions
Bcin09g02350	NA	non-infective conditions
Bcin09g02430	NA	non-infective conditions
Bcin09g02490	NA	non-infective conditions
Bcin09g02500	NA	non-infective conditions
Bcin09g03230	NA	non-infective conditions
Bcin09g03550	NA	non-infective conditions
Bcin09g03790	NA	non-infective conditions
Bcin09g03880	NA	non-infective conditions
Bcin09g04320	NA	non-infective conditions
Bcin09g04380	NA	non-infective conditions
Bcin09g04390	NA	non-infective conditions
Bcin09g04450	NA	non-infective conditions
Bcin09g04710	NA	non-infective conditions
Bcin09g05010	NA	non-infective conditions
Bcin09g05160	NA	non-infective conditions
Bcin09g05170	NA	non-infective conditions
Bcin09g05180	NA	non-infective conditions
Bcin09g05240	NA	non-infective conditions
Bcin09g05250	NA	non-infective conditions
Bcin09g05640	NA	non-infective conditions
Bcin09g05940	NA	non-infective conditions
Bcin09g06050	NA	non-infective conditions
Bcin09g06280	NA	non-infective conditions
Bcin09g06450	NA	non-infective conditions
Bcin09g06480	NA	non-infective conditions
Bcin09g06660	NA	non-infective conditions
Bcin09g06680	NA	non-infective conditions
Bcin09g06710	NA	non-infective conditions
Bcin09g07140	NA	non-infective conditions
Bcin10g00300	NA	non-infective conditions
Bcin10g00480	NA	non-infective conditions
Bcin10g00500	NA	non-infective conditions
Bcin10g00520	NA	non-infective conditions
Bcin10g00580	NA	non-infective conditions
Bcin10g00610	NA	non-infective conditions
Bcin10g01080	NA	non-infective conditions
Bcin10g01120	NA	non-infective conditions
Bcin10g01260	NA	non-infective conditions
Bcin10g01330	NA	non-infective conditions
Bcin10g01500	NA	non-infective conditions
Bcin10g01580	NA	non-infective conditions
Bcin10g01890	NA	non-infective conditions
Bcin10g02280	NA	non-infective conditions
Bcin10g02300	NA	non-infective conditions
Bcin10g02370	NA	non-infective conditions
Bcin10g02460	NA	non-infective conditions
Bcin10g02660	NA	non-infective conditions
Bcin10g02710	NA	non-infective conditions
Bcin10g02900	NA	non-infective conditions
Bcin10g02980	NA	non-infective conditions
Bcin10g03100	NA	non-infective conditions
Bcin10g03110	NA	non-infective conditions
Bcin10g03160	NA	non-infective conditions
Bcin10g03200	NA	non-infective conditions
Bcin10g03280	NA	non-infective conditions
Bcin10g03660	NA	non-infective conditions
Bcin10g03730	NA	non-infective conditions
Bcin10g03860	NA	non-infective conditions
Bcin10g04080	NA	non-infective conditions
Bcin10g04180	NA	non-infective conditions
Bcin10g04190	NA	non-infective conditions
Bcin10g04280	NA	non-infective conditions
Bcin10g04290	NA	non-infective conditions
Bcin10g04300	NA	non-infective conditions
Bcin10g04330	NA	non-infective conditions
Bcin10g04350	NA	non-infective conditions
Bcin10g04360	NA	non-infective conditions
Bcin10g04480	NA	non-infective conditions
Bcin10g04590	NA	non-infective conditions
Bcin10g04610	NA	non-infective conditions
Bcin10g04660	NA	non-infective conditions
Bcin10g04670	NA	non-infective conditions
Bcin10g04940	NA	non-infective conditions
Bcin10g05000	NA	non-infective conditions
Bcin10g05600	NA	non-infective conditions
Bcin10g05680	NA	non-infective conditions
Bcin10g05710	NA	non-infective conditions
Bcin10g05750	NA	non-infective conditions
Bcin10g05760	NA	non-infective conditions
Bcin10g05800	NA	non-infective conditions
Bcin10g05850	NA	non-infective conditions
Bcin10g05870	NA	non-infective conditions
Bcin10g06060	NA	non-infective conditions
Bcin10g06130	NA	non-infective conditions
Bcin11g00190	NA	non-infective conditions
Bcin11g00210	NA	non-infective conditions
Bcin11g00260	NA	non-infective conditions
Bcin11g00400	NA	non-infective conditions
Bcin11g00730	NA	non-infective conditions
Bcin11g00970	NA	non-infective conditions
Bcin11g00990	NA	non-infective conditions
Bcin11g01040	NA	non-infective conditions
Bcin11g01610	NA	non-infective conditions
Bcin11g01670	NA	non-infective conditions
Bcin11g01680	NA	non-infective conditions
Bcin11g02030	NA	non-infective conditions
Bcin11g02060	NA	non-infective conditions
Bcin11g02260	NA	non-infective conditions
Bcin11g02490	NA	non-infective conditions
Bcin11g02630	NA	non-infective conditions
Bcin11g02680	NA	non-infective conditions
Bcin11g02690	NA	non-infective conditions
Bcin11g03020	NA	non-infective conditions
Bcin11g03280	NA	non-infective conditions
Bcin11g03590	NA	non-infective conditions
Bcin11g04370	NA	non-infective conditions
Bcin11g04380	NA	non-infective conditions
Bcin11g04600	NA	non-infective conditions
Bcin11g04630	NA	non-infective conditions
Bcin11g04900	NA	non-infective conditions
Bcin11g05340	NA	non-infective conditions
Bcin11g05380	NA	non-infective conditions
Bcin11g05390	NA	non-infective conditions
Bcin11g05900	NA	non-infective conditions
Bcin11g05920	NA	non-infective conditions
Bcin11g05940	NA	non-infective conditions
Bcin11g06080	NA	non-infective conditions
Bcin11g06120	NA	non-infective conditions
Bcin11g06180	NA	non-infective conditions
Bcin11g06220	NA	non-infective conditions
Bcin11g06440	NA	non-infective conditions
Bcin11g06490	NA	non-infective conditions
Bcin11g06510	NA	non-infective conditions
Bcin11g06520	NA	non-infective conditions
Bcin12g00240	NA	non-infective conditions
Bcin12g00260	NA	non-infective conditions
Bcin12g00270	NA	non-infective conditions
Bcin12g00340	NA	non-infective conditions
Bcin12g00350	NA	non-infective conditions
Bcin12g00390	NA	non-infective conditions
Bcin12g00600	NA	non-infective conditions
Bcin12g00710	NA	non-infective conditions
Bcin12g00740	NA	non-infective conditions
Bcin12g00860	NA	non-infective conditions
Bcin12g00900	NA	non-infective conditions
Bcin12g01030	NA	non-infective conditions
Bcin12g01180	NA	non-infective conditions
Bcin12g01300	NA	non-infective conditions
Bcin12g01420	NA	non-infective conditions
Bcin12g02050	NA	non-infective conditions
Bcin12g02240	NA	non-infective conditions
Bcin12g02300	NA	non-infective conditions
Bcin12g02310	NA	non-infective conditions
Bcin12g02320	NA	non-infective conditions
Bcin12g02330	NA	non-infective conditions
Bcin12g02390	NA	non-infective conditions
Bcin12g02430	NA	non-infective conditions
Bcin12g02610	NA	non-infective conditions
Bcin12g03220	NA	non-infective conditions
Bcin12g03240	NA	non-infective conditions
Bcin12g03260	NA	non-infective conditions
Bcin12g03390	NA	non-infective conditions
Bcin12g03830	NA	non-infective conditions
Bcin12g04180	NA	non-infective conditions
Bcin12g04540	NA	non-infective conditions
Bcin12g04580	NA	non-infective conditions
Bcin12g04620	NA	non-infective conditions
Bcin12g04700	NA	non-infective conditions
Bcin12g04840	NA	non-infective conditions
Bcin12g04850	NA	non-infective conditions
Bcin12g04950	NA	non-infective conditions
Bcin12g05070	NA	non-infective conditions
Bcin12g05200	NA	non-infective conditions
Bcin12g05420	NA	non-infective conditions
Bcin12g05540	NA	non-infective conditions
Bcin12g05570	NA	non-infective conditions
Bcin12g05630	NA	non-infective conditions
Bcin12g05670	NA	non-infective conditions
Bcin12g05770	NA	non-infective conditions
Bcin12g05980	NA	non-infective conditions
Bcin12g06020	NA	non-infective conditions
Bcin12g06430	NA	non-infective conditions
Bcin12g06580	NA	non-infective conditions
Bcin12g06670	NA	non-infective conditions
Bcin13g00080	NA	non-infective conditions
Bcin13g00830	NA	non-infective conditions
Bcin13g01010	NA	non-infective conditions
Bcin13g01710	NA	non-infective conditions
Bcin13g01770	NA	non-infective conditions
Bcin13g02090	NA	non-infective conditions
Bcin13g02210	NA	non-infective conditions
Bcin13g02450	NA	non-infective conditions
Bcin13g02620	NA	non-infective conditions
Bcin13g02750	NA	non-infective conditions
Bcin13g02780	NA	non-infective conditions
Bcin13g02960	NA	non-infective conditions
Bcin13g03100	NA	non-infective conditions
Bcin13g03370	NA	non-infective conditions
Bcin13g03570	NA	non-infective conditions
Bcin13g03600	NA	non-infective conditions
Bcin13g03640	NA	non-infective conditions
Bcin13g03650	NA	non-infective conditions
Bcin13g03890	NA	non-infective conditions
Bcin13g04000	NA	non-infective conditions
Bcin13g04220	NA	non-infective conditions
Bcin13g04420	NA	non-infective conditions
Bcin13g04610	NA	non-infective conditions
Bcin13g04640	NA	non-infective conditions
Bcin13g04730	NA	non-infective conditions
Bcin13g05420	NA	non-infective conditions
Bcin13g05770	NA	non-infective conditions
Bcin13g05780	NA	non-infective conditions
Bcin13g05880	NA	non-infective conditions
Bcin14g00090	NA	non-infective conditions
Bcin14g00210	NA	non-infective conditions
Bcin14g00340	NA	non-infective conditions
Bcin14g00350	NA	non-infective conditions
Bcin14g00480	NA	non-infective conditions
Bcin14g00620	NA	non-infective conditions
Bcin14g00630	NA	non-infective conditions
Bcin14g00860	NA	non-infective conditions
Bcin14g00970	NA	non-infective conditions
Bcin14g01060	NA	non-infective conditions
Bcin14g01090	NA	non-infective conditions
Bcin14g01100	NA	non-infective conditions
Bcin14g01560	NA	non-infective conditions
Bcin14g01580	NA	non-infective conditions
Bcin14g01630	NA	non-infective conditions
Bcin14g01640	NA	non-infective conditions
Bcin14g01710	NA	non-infective conditions
Bcin14g01720	NA	non-infective conditions
Bcin14g01910	NA	non-infective conditions
Bcin14g02440	NA	non-infective conditions
Bcin14g02580	NA	non-infective conditions
Bcin14g02680	NA	non-infective conditions
Bcin14g02980	NA	non-infective conditions
Bcin14g03270	NA	non-infective conditions
Bcin14g03430	NA	non-infective conditions
Bcin14g03670	NA	non-infective conditions
Bcin14g03680	NA	non-infective conditions
Bcin14g03730	NA	non-infective conditions
Bcin14g03820	NA	non-infective conditions
Bcin14g03940	NA	non-infective conditions
Bcin14g04010	NA	non-infective conditions
Bcin14g04020	NA	non-infective conditions
Bcin14g04100	NA	non-infective conditions
Bcin14g04240	NA	non-infective conditions
Bcin14g04250	NA	non-infective conditions
Bcin14g04440	NA	non-infective conditions
Bcin14g04530	NA	non-infective conditions
Bcin14g04580	NA	non-infective conditions
Bcin14g04590	NA	non-infective conditions
Bcin14g04770	NA	non-infective conditions
Bcin14g04790	NA	non-infective conditions
Bcin14g04810	NA	non-infective conditions
Bcin14g04850	NA	non-infective conditions
Bcin14g04990	NA	non-infective conditions
Bcin14g05380	NA	non-infective conditions
Bcin14g05390	NA	non-infective conditions
Bcin14g05510	NA	non-infective conditions
Bcin14g05560	NA	non-infective conditions
Bcin14g05570	NA	non-infective conditions
Bcin15g00300	NA	non-infective conditions
Bcin15g00660	NA	non-infective conditions
Bcin15g01130	NA	non-infective conditions
Bcin15g01180	NA	non-infective conditions
Bcin15g01400	NA	non-infective conditions
Bcin15g01850	NA	non-infective conditions
Bcin15g01930	NA	non-infective conditions
Bcin15g01940	NA	non-infective conditions
Bcin15g02120	NA	non-infective conditions
Bcin15g02240	NA	non-infective conditions
Bcin15g02260	NA	non-infective conditions
Bcin15g02310	NA	non-infective conditions
Bcin15g02330	NA	non-infective conditions
Bcin15g02370	NA	non-infective conditions
Bcin15g02880	NA	non-infective conditions
Bcin15g03010	NA	non-infective conditions
Bcin15g03060	NA	non-infective conditions
Bcin15g03070	NA	non-infective conditions
Bcin15g03320	NA	non-infective conditions
Bcin15g03630	NA	non-infective conditions
Bcin15g03640	NA	non-infective conditions
Bcin15g03770	NA	non-infective conditions
Bcin15g03860	NA	non-infective conditions
Bcin15g03880	NA	non-infective conditions
Bcin15g03960	NA	non-infective conditions
Bcin15g03970	NA	non-infective conditions
Bcin15g03980	NA	non-infective conditions
Bcin15g03990	NA	non-infective conditions
Bcin15g04000	NA	non-infective conditions
Bcin15g04010	NA	non-infective conditions
Bcin15g04190	NA	non-infective conditions
Bcin15g04210	NA	non-infective conditions
Bcin15g04320	NA	non-infective conditions
Bcin15g04450	NA	non-infective conditions
Bcin15g04460	NA	non-infective conditions
Bcin15g04480	NA	non-infective conditions
Bcin15g04550	NA	non-infective conditions
Bcin15g04710	NA	non-infective conditions
Bcin15g04730	NA	non-infective conditions
Bcin15g04830	NA	non-infective conditions
Bcin15g05180	NA	non-infective conditions
Bcin15g05260	NA	non-infective conditions
Bcin15g05470	NA	non-infective conditions
Bcin15g05510	NA	non-infective conditions
Bcin16g00080	NA	non-infective conditions
Bcin16g00310	NA	non-infective conditions
Bcin16g00330	NA	non-infective conditions
Bcin16g00870	NA	non-infective conditions
Bcin16g01090	NA	non-infective conditions
Bcin16g01170	NA	non-infective conditions
Bcin16g01300	NA	non-infective conditions
Bcin16g01670	NA	non-infective conditions
Bcin16g01710	NA	non-infective conditions
Bcin16g01770	NA	non-infective conditions
Bcin16g01860	NA	non-infective conditions
Bcin16g02270	NA	non-infective conditions
Bcin16g02700	NA	non-infective conditions
Bcin16g02790	NA	non-infective conditions
Bcin16g02950	NA	non-infective conditions
Bcin16g02960	NA	non-infective conditions
Bcin16g02970	NA	non-infective conditions
Bcin16g02980	NA	non-infective conditions
Bcin16g02990	NA	non-infective conditions
Bcin16g03010	NA	non-infective conditions
Bcin16g03230	NA	non-infective conditions
Bcin16g03240	NA	non-infective conditions
Bcin16g03260	NA	non-infective conditions
Bcin16g03270	NA	non-infective conditions
Bcin16g03360	NA	non-infective conditions
Bcin16g03380	NA	non-infective conditions
Bcin16g03440	NA	non-infective conditions
Bcin16g03740	NA	non-infective conditions
Bcin16g03990	NA	non-infective conditions
Bcin16g04020	NA	non-infective conditions
Bcin16g04030	NA	non-infective conditions
Bcin16g04040	NA	non-infective conditions
Bcin16g04050	NA	non-infective conditions
Bcin16g04250	NA	non-infective conditions
Bcin16g04430	NA	non-infective conditions
Bcin16g04480	NA	non-infective conditions
Bcin16g04690	NA	non-infective conditions
Bcin16g04800	NA	non-infective conditions
Bcin16g04810	NA	non-infective conditions
Bcin16g04930	NA	non-infective conditions
Bcin16g04970	NA	non-infective conditions
Bcin16g04990	NA	non-infective conditions
Bcin16g05190	NA	non-infective conditions
Bcin17g00010	NA	non-infective conditions
Bcin17g00020	NA	non-infective conditions
Bcin17g00030	NA	non-infective conditions
Bcin17g00050	NA	non-infective conditions
Bcin18g00010	NA	non-infective conditions
Bcin06g00365	#N/A	non-infective conditions
Bcin07g04990	BcABA4-like	infective conditions
Bcin02g05920	Bcaco1	infective conditions
Bcin06g06880	Bcamf1	infective conditions
Bcin06g03440	Bcaox	infective conditions
Bcin03g02760	Bcap4	infective conditions
Bcin01g00160	Bcboa17	infective conditions
Bcin03g04010	Bccel5A	infective conditions
Bcin01g07100	Bcctr1	infective conditions
Bcin01g02790	Bcdga1	infective conditions
Bcin02g02780	Bcfet1	infective conditions
Bcin04g06230	Bcfhg1	infective conditions
Bcin03g01500	Bcgar2	infective conditions
Bcin03g03140	Bchox6	infective conditions
Bcin01g07270	Bchxt19	infective conditions
Bcin09g06880	Bclip1	infective conditions
Bcin04g04930	BcPG3	infective conditions
Bcin03g01680	Bcpg4	infective conditions
Bcin02g05860	Bcpg6	infective conditions
Bcin05g02520	Bcpgx1	infective conditions
Bcin08g02970	Bcpme1	infective conditions
Bcin03g02860	Bcsis1	infective conditions
Bcin08g00270	Bcstl1	infective conditions
Bcin07g02180	Bctpo1	infective conditions
Bcin08g03110	CND17	infective conditions
Bcin01g04900	gstII	infective conditions
Bcin01g00260	NA	infective conditions
Bcin01g01260	NA	infective conditions
Bcin01g02320	NA	infective conditions
Bcin01g02510	NA	infective conditions
Bcin01g02940	NA	infective conditions
Bcin01g03120	NA	infective conditions
Bcin01g03190	NA	infective conditions
Bcin01g03210	NA	infective conditions
Bcin01g05020	NA	infective conditions
Bcin01g07090	NA	infective conditions
Bcin01g07760	NA	infective conditions
Bcin01g07880	NA	infective conditions
Bcin01g10180	NA	infective conditions
Bcin02g00016	NA	infective conditions
Bcin02g00210	NA	infective conditions
Bcin02g00440	NA	infective conditions
Bcin02g00470	NA	infective conditions
Bcin02g01230	NA	infective conditions
Bcin02g01260	NA	infective conditions
Bcin02g01770	NA	infective conditions
Bcin02g01780	NA	infective conditions
Bcin02g02720	NA	infective conditions
Bcin02g04140	NA	infective conditions
Bcin03g00280	NA	infective conditions
Bcin03g00460	NA	infective conditions
Bcin03g01560	NA	infective conditions
Bcin03g01570	NA	infective conditions
Bcin03g04750	NA	infective conditions
Bcin03g05060	NA	infective conditions
Bcin03g05230	NA	infective conditions
Bcin03g05720	NA	infective conditions
Bcin03g05930	NA	infective conditions
Bcin03g06630	NA	infective conditions
Bcin03g07590	NA	infective conditions
Bcin03g09316	NA	infective conditions
Bcin04g00750	NA	infective conditions
Bcin04g02340	NA	infective conditions
Bcin04g02890	NA	infective conditions
Bcin04g03230	NA	infective conditions
Bcin04g05560	NA	infective conditions
Bcin04g05700	NA	infective conditions
Bcin04g06020	NA	infective conditions
Bcin04g06240	NA	infective conditions
Bcin04g06450	NA	infective conditions
Bcin04g06590	NA	infective conditions
Bcin05g00010	NA	infective conditions
Bcin05g01000	NA	infective conditions
Bcin05g01330	NA	infective conditions
Bcin05g04690	NA	infective conditions
Bcin05g04730	NA	infective conditions
Bcin05g05230	NA	infective conditions
Bcin05g05240	NA	infective conditions
Bcin05g06830	NA	infective conditions
Bcin06g00580	NA	infective conditions
Bcin06g02240	NA	infective conditions
Bcin06g02490	NA	infective conditions
Bcin06g03640	NA	infective conditions
Bcin06g04850	NA	infective conditions
Bcin06g07120	NA	infective conditions
Bcin07g00010	NA	infective conditions
Bcin07g00400	NA	infective conditions
Bcin07g00780	NA	infective conditions
Bcin07g00920	NA	infective conditions
Bcin07g02650	NA	infective conditions
Bcin07g02740	NA	infective conditions
Bcin07g02850	NA	infective conditions
Bcin07g03280	NA	infective conditions
Bcin07g04230	NA	infective conditions
Bcin07g04510	NA	infective conditions
Bcin07g04550	NA	infective conditions
Bcin07g05250	NA	infective conditions
Bcin07g05680	NA	infective conditions
Bcin07g05910	NA	infective conditions
Bcin08g02080	NA	infective conditions
Bcin08g02110	NA	infective conditions
Bcin08g03080	NA	infective conditions
Bcin08g06160	NA	infective conditions
Bcin08g06900	NA	infective conditions
Bcin09g01110	NA	infective conditions
Bcin09g01320	NA	infective conditions
Bcin09g02640	NA	infective conditions
Bcin09g04440	NA	infective conditions
Bcin09g04610	NA	infective conditions
Bcin09g06750	NA	infective conditions
Bcin09g07130	NA	infective conditions
Bcin10g01980	NA	infective conditions
Bcin10g03080	NA	infective conditions
Bcin10g05590	NA	infective conditions
Bcin10g05630	NA	infective conditions
Bcin11g01340	NA	infective conditions
Bcin11g01690	NA	infective conditions
Bcin11g02720	NA	infective conditions
Bcin11g03710	NA	infective conditions
Bcin11g03860	NA	infective conditions
Bcin12g00640	NA	infective conditions
Bcin12g00930	NA	infective conditions
Bcin12g00950	NA	infective conditions
Bcin12g01100	NA	infective conditions
Bcin12g01950	NA	infective conditions
Bcin12g02980	NA	infective conditions
Bcin12g03650	NA	infective conditions
Bcin12g04330	NA	infective conditions
Bcin12g04530	NA	infective conditions
Bcin12g06270	NA	infective conditions
Bcin12g06460	NA	infective conditions
Bcin12g06630	NA	infective conditions
Bcin12g06770	NA	infective conditions
Bcin13g00010	NA	infective conditions
Bcin13g00120	NA	infective conditions
Bcin13g00380	NA	infective conditions
Bcin13g02100	NA	infective conditions
Bcin13g02320	NA	infective conditions
Bcin13g03090	NA	infective conditions
Bcin13g03260	NA	infective conditions
Bcin13g03460	NA	infective conditions
Bcin13g03560	NA	infective conditions
Bcin13g03950	NA	infective conditions
Bcin13g04850	NA	infective conditions
Bcin13g05760	NA	infective conditions
Bcin13g05810	NA	infective conditions
Bcin14g00270	NA	infective conditions
Bcin14g00650	NA	infective conditions
Bcin14g00760	NA	infective conditions
Bcin14g00870	NA	infective conditions
Bcin14g01080	NA	infective conditions
Bcin14g01200	NA	infective conditions
Bcin14g02940	NA	infective conditions
Bcin14g03030	NA	infective conditions
Bcin14g04180	NA	infective conditions
Bcin15g00430	NA	infective conditions
Bcin15g01030	NA	infective conditions
Bcin15g04750	NA	infective conditions
Bcin15g04760	NA	infective conditions
Bcin15g04770	NA	infective conditions
Bcin15g04810	NA	infective conditions
Bcin15g05110	NA	infective conditions
Bcin15g05580	NA	infective conditions
Bcin16g01740	NA	infective conditions
Bcin16g03620	NA	infective conditions
Bcin16g03950	NA	infective conditions
Bcin15g02380	Bcacp1	both
Bcin04g06310	Bcatx1	both
Bcin01g00080	Bcboa8	both
Bcin03g07390	Bcccg1	both
Bcin05g02660	Bccts2	both
Bcin02g05740	Bcdal1	both
Bcin02g08360	Bcfrq1	both
Bcin13g05710	Bcgox1	both
Bcin14g05360	Bchex5	both
Bcin11g02620	Bchol1	both
Bcin10g03910	Bchsp104	both
Bcin08g03490	Bcldb19	both
Bcin03g01490	Bclga1	both
Bcin10g03870	Bclov3	both
Bcin14g03930	Bcltf1	both
Bcin06g05800	Bcltf15	both
Bcin11g01720	Bcltf3	both
Bcin02g07770	Bcnep2	both
Bcin08g05570	BcnirA	both
Bcin14g00850	Bcpg1	both
Bcin01g09230	Bcphy2	both
Bcin01g08680	Bcpio10	both
Bcin13g05720	Bcprd1	both
Bcin13g01270	Bcvvd1	both
Bcin02g02670	Bop1	both
Bcin01g04540	Bop2	both
Bcin01g00940	NA	both
Bcin01g02880	NA	both
Bcin01g08960	NA	both
Bcin01g09430	NA	both
Bcin01g09630	NA	both
Bcin01g09640	NA	both
Bcin01g10500	NA	both
Bcin01g10840	NA	both
Bcin02g00013	NA	both
Bcin02g00014	NA	both
Bcin02g00230	NA	both
Bcin02g01420	NA	both
Bcin02g05110	NA	both
Bcin02g05690	NA	both
Bcin02g06000	NA	both
Bcin02g06220	NA	both
Bcin02g06910	NA	both
Bcin02g07100	NA	both
Bcin02g07480	NA	both
Bcin03g00270	NA	both
Bcin03g00640	NA	both
Bcin03g01040	NA	both
Bcin03g01280	NA	both
Bcin03g01520	NA	both
Bcin03g01540	NA	both
Bcin03g04090	NA	both
Bcin03g04300	NA	both
Bcin03g04540	NA	both
Bcin03g05330	NA	both
Bcin03g06110	NA	both
Bcin03g06600	NA	both
Bcin03g07370	NA	both
Bcin03g08150	NA	both
Bcin04g01430	NA	both
Bcin04g03920	NA	both
Bcin04g05720	NA	both
Bcin04g06030	NA	both
Bcin04g06880	NA	both
Bcin05g05430	NA	both
Bcin06g03850	NA	both
Bcin06g04840	NA	both
Bcin06g05360	NA	both
Bcin06g05580	NA	both
Bcin07g02350	NA	both
Bcin07g05270	NA	both
Bcin08g00020	NA	both
Bcin08g02390	NA	both
Bcin08g04840	NA	both
Bcin08g04890	NA	both
Bcin08g05010	NA	both
Bcin09g00730	NA	both
Bcin09g03260	NA	both
Bcin09g05150	NA	both
Bcin10g02180	NA	both
Bcin10g03530	NA	both
Bcin10g05280	NA	both
Bcin10g05550	NA	both
Bcin11g01190	NA	both
Bcin11g02140	NA	both
Bcin11g04110	NA	both
Bcin11g04920	NA	both
Bcin11g05080	NA	both
Bcin11g06300	NA	both
Bcin12g00300	NA	both
Bcin12g01960	NA	both
Bcin12g06170	NA	both
Bcin12g06660	NA	both
Bcin13g00280	NA	both
Bcin13g01020	NA	both
Bcin13g01790	NA	both
Bcin13g05470	NA	both
Bcin13g05580	NA	both
Bcin14g01070	NA	both
Bcin14g03520	NA	both
Bcin14g03610	NA	both
Bcin14g04110	NA	both
Bcin14g04930	NA	both
Bcin15g01960	NA	both
Bcin15g04030	NA	both
Bcin15g04780	NA	both
Bcin15g04790	NA	both
Bcin15g04800	NA	both
Bcin16g03540	NA	both
Bcin16g04790	NA	both
Bcin17g00040	NA	both
