# Supplementary material for: Genome-Wide Characterization of Light-Regulated Gene Expression in Botrytis cinerea Reveals Underlying Complex Photobiology
Source: Int J Mol Sci. 2023 May 13;24(10):8705. doi: 10.3390/ijms24108705 (PMC10218500; doi:10.3390/ijms24108705)
Supplement: Supplementary file 1 [file ijms-24-08705-s001.zip › Table S2_DEGs_Botrytis.xlsx]

## Sheet: Description_Table S2
Sheet Name	Description		Header Name	Description
non_inf_WT_LIG	Light Induced Genes in B05.10 under non-infective conditions		Gene ID	Gene identification number/code
non_inf_dWC_LIG	Light Induced Genes in delta bcwcll1 under non-infective conditions		baseMean	Mean of normalized counts for all samples
non_inf_WT_LRG	Light Repressed Genes in B05.10 under non-infective conditions		log2FoldChange	Log2 fold change between groups
non_inf_dWC_LRG	Light Repressed Genes in delta bcwcl1 under non-infective conditions		lfcSE	Standard error of the log2FoldChange
Inf_WT_LIG	Light Induced Genes in B05.10 under infective conditions		stat	Wald statistic
Inf_dWC_LIG	Light Induced Genes in delta bcwcll1 under infective conditions		pvalue	Wald test p-value
Inf_WT_LRG	Light Repressed Genes in B05.10 under infective conditions		padj	Benjamini-Hochberg false discovery rate (FDR) adjusted p-value
Inf_dWC_LRG	Light Repressed Genes in delta bcwcl1 under infective conditions		Description (Usual Name when available)	Functional description of the gene/protein
Table S2: Genes showing differential expression in response to LP in B. cinerea. The table shows light-induced and light-repressed genes (LIG and LRG, respectively). The differential expression analysis includes Arabidopsis infection experiments and B. cinerea in vitro cultures (non-infective conditions)

## Sheet: non_inf_WT_LIG
Gene ID	baseMean	log2FoldChange	lfcSE	stat	pvalue	padj	Description (Usual Name when available)
Bcin01g09640	44.4903	6.01431	0.924541	6.50518	7.76e-11	7.77e-09	No description
Bcin13g01270	507.115	5.03787	0.232433	21.6745	3.57e-104	1.14e-100	Bcvvd1 -> PAS domain / photoreceptor
Bcin02g06220	565.588	5.011	0.227173	22.0581	7.98e-108	3.84e-104	No description
Bcin05g08060	115.002	4.81901	0.414427	11.6281	2.97e-31	2.04e-28	Bccry1 -> photoreceptor
Bcin11g02140	105.38	4.68682	0.418371	11.2026	3.96e-29	2.24e-26	No description
Bcin13g01020	218.968	4.59366	0.326315	14.0774	5.23e-45	5.03e-42	No description
Bcin03g01290	38.7141	4.40753	0.606296	7.2696	3.61e-13	4.75e-11	No description
Bcin03g07390	2253.39	4.22902	0.520383	8.12674	4.41e-16	7.85e-14	Bcccg1-> This fungal protein increases during glucose deprivation.
Bcin02g01950	122.73	4.09299	0.425218	9.62562	6.23e-22	2.22e-19	No description
Bcin02g07480	38.3436	4.06304	0.638878	6.35964	2.02e-10	1.94e-08	No description
Bcin14g03930	5139.18	3.95662	0.120922	32.7203	8.02e-235	7.71e-231	Bcltf1 -> TF in virulence, and discovered furthermore its functions in regulation of light-dependent differentiation
Bcin01g04540	94.0692	3.87492	0.425579	9.10506	8.62e-20	2.51e-17	Bop2 -> fungal rhodopsins/photoreceptor
Bcin07g03800	12.1103	3.83487	1.00661	3.80967	0.000139153	0.00317803	Velvet like domain
Bcin01g09630	2808.76	3.81505	0.238303	16.0092	1.1e-57	1.77e-54	No description
Bcin02g07490	14.5608	3.76911	1.00803	3.7391	0.000184683	0.00402658	Micotoxin production
Bcin09g01620	373.334	3.73125	0.213129	17.5071	1.27e-68	2.43e-65	Bccry2 -> photoreceptor
Bcin14g04530	253.653	3.55662	0.254665	13.9659	2.52e-44	2.2e-41	haloacid dehalogenase (HAD)
Bcin15g04030	61.0856	3.40726	0.553277	6.15832	7.35e-10	6.49e-08	General stress protein/ FMN binding
Bcin05g05430	226.996	3.39471	0.228478	14.8579	6.18e-50	7.43e-47	Protein of unknown function DUF1295/ 3-oxo-5-alpha-steroid 4-dehydrogenase
Bcin03g01280	47.7774	3.36113	0.507384	6.62442	3.49e-11	3.72e-09	DUF 3659
Bcin09g05160	77.6853	3.29046	0.434806	7.56766	3.8e-14	5.8e-12	No description
Bcin12g00900	32.5924	3.24911	0.563812	5.76276	8.27e-09	6.17e-07	NADP Binding domain
Bcin02g01250	45.067	3.11749	0.47793	6.52289	6.9e-11	6.98e-09	Cyclic phosphodiesterase CPDases
Bcin01g04560	121.135	3.00187	0.312908	9.59345	8.52e-22	2.93e-19	Bcphs1 -> light induced gene (share name with Bcin08g03790)
Bcin01g00100	157.165	2.9849	0.411148	7.25992	3.87e-13	5.03e-11	BcBoa10 -> Thioesterase
Bcin07g00890	181.55	2.96075	0.286563	10.3319	5.05e-25	2.12e-22	GH18 / quitinase
Bcin08g04840	1449.15	2.95287	0.227297	12.9913	1.37e-38	1.01e-35	DUF 1295
Bcin13g01770	2160.83	2.93089	0.272963	10.7373	6.8e-27	3.44e-24	No description
Bcin01g00080	1604.64	2.92583	0.318516	9.18581	4.08e-20	1.23e-17	BcBoa8
Bcin04g06880	333.52	2.91502	0.275396	10.5848	3.5e-26	1.6e-23	Calcium permeable stress gated cation channel
Bcin16g04430	12.87	2.88948	0.801817	3.60366	0.000313765	0.0062851	No description
Bcin09g05150	3759.62	2.83297	0.180661	15.6812	2.03e-55	2.79e-52	Sugar ISOMERASES
Bcin11g05940	46.307	2.8263	0.472634	5.97989	2.23e-09	1.87e-07	Multidrug resistance protein / MFS domain
Bcin13g05420	26.1147	2.81047	0.704045	3.99189	6.56e-05	0.00171734	Sulfut transport
Bcin14g04930	20.5595	2.78454	0.627826	4.4352	9.2e-06	0.000317004	dehydrogenase/reductase
Bcin12g00340	41.6937	2.76983	0.485693	5.70285	1.18e-08	8.45e-07	DUF 3533
Bcin13g05780	158.133	2.74129	0.944756	2.90159	0.00371279	0.0477252	DUF 2183
Bcin14g01640	73.1157	2.73624	0.408687	6.69519	2.15e-11	2.47e-09	DNA-associated autoproteolytic switch
Bcin02g08360	797.429	2.72682	0.152992	17.8233	4.66e-71	1.12e-67	Bcfrq1
Bcin01g00110	208.608	2.67393	0.365693	7.31197	2.63e-13	3.57e-11	BcBoa11 -> Chloramphenicol acetyltransferase
Bcin01g00090	2135.95	2.64268	0.315479	8.37672	5.44e-17	1.14e-14	BcBoa9 -> Poliketide synthase
Bcin10g03860	24.7911	2.63835	0.659443	4.00087	6.31e-05	0.00166244	DUF 3431
Bcin08g01800	106.676	2.61275	0.527023	4.95756	7.14e-07	3.33e-05	Ornithine decarboxylase
Bcin03g04480	232.404	2.58671	0.314099	8.23534	1.79e-16	3.44e-14	dehydrogenase/reductase
Bcin01g00060	2630.11	2.58195	0.314951	8.19792	2.45e-16	4.61e-14	BcBoa6
Bcin02g02190	46.0063	2.53914	0.429481	5.91212	3.38e-09	2.75e-07	Lipase
Bcin03g04540	60.3944	2.52108	0.516058	4.88527	1.03e-06	4.73e-05	chaperon/ GroES like / Alcohol dehydrogenase / Polyketide synthase|enoylreductase domain
Bcin12g00390	33.2114	2.48882	0.630187	3.94934	7.84e-05	0.00198816	chaperon/ GroES like / Alcohol dehydrogenase / Polyketide synthase|enoylreductase domain
Bcin14g05380	46.3947	2.48454	0.42032	5.91108	3.4e-09	2.75e-07	chaperon/ GroES like / Alcohol dehydrogenase / Polyketide synthase|enoylreductase domain
Bcin03g05200	24.3381	2.44285	0.684421	3.56923	0.000358033	0.0070833	GH81
Bcin15g03880	288.695	2.43911	0.272613	8.94715	3.65e-19	9.74e-17	No description
Bcin15g03060	5060.79	2.43462	0.540947	4.50065	6.77e-06	0.000241246	vacuolar protein sorting
Bcin14g01630	99.9684	2.42499	0.308304	7.8656	3.67e-15	6.09e-13	Pectyn liase/virulence factor
Bcin14g04010	26.2843	2.41941	0.744813	3.24834	0.00116079	0.0186017	chaperon/ GroES like / Alcohol dehydrogenase / Polyketide synthase|enoylreductase domain
Bcin14g05370	129.544	2.40839	0.277208	8.68803	3.69e-18	8.86e-16	Bcltf4 -> Light-responsive Zn2/Cys6 transcription factor
Bcin10g03870	381.442	2.40564	0.219166	10.9764	4.97e-28	2.65e-25	Bclov3 -> blue light sensor
Bcin01g09230	919.337	2.39422	0.163467	14.6465	1.42e-48	1.52e-45	BcPHY2-> photoreceptor
Bcin08g01690	46.2896	2.38676	0.444056	5.37491	7.66e-08	4.58e-06	Zn(2)-C6 fungal-type DNA-binding domain
Bcin02g00870	38.917	2.37595	0.605358	3.92487	8.68e-05	0.00216154	Bcgst8 -> Glutation S transferase
Bcin15g03970	195.417	2.36689	0.376505	6.28646	3.25e-10	3e-08	production of ustiloxins
Bcin02g07500	16.2628	2.3661	0.812408	2.91245	0.00358602	0.0462192	No description
Bcin07g00210	48.7013	2.35603	0.429104	5.49057	4.01e-08	2.47e-06	phosphoesterase
Bcin04g04070	350.763	2.35255	0.222257	10.5848	3.5e-26	1.6e-23	Bcccg2 -> DUF 1761
Bcin01g00040	1620.55	2.34913	0.534237	4.39717	1.1e-05	0.000365938	BcBoa4
Bcin15g02260	131.389	2.33137	0.515771	4.52016	6.18e-06	0.000224199	No description
Bcin09g05020	103.444	2.31542	0.404109	5.7297	1.01e-08	7.33e-07	Bcgad1 -> glutamate metabolic process
Bcin01g08960	92.3646	2.30391	0.307608	7.48979	6.9e-14	9.75e-12	DNA repair
Bcin12g03240	135.655	2.30164	0.278956	8.25089	1.57e-16	3.08e-14	ATP grasp fold / ATP or metal ion binding
Bcin06g00500	45.3118	2.26743	0.573056	3.95674	7.6e-05	0.00194296	No description
Bcin11g04920	45.5525	2.26468	0.438308	5.16687	2.38e-07	1.23e-05	No description
Bcin02g02670	469.045	2.25728	0.200898	11.2359	2.72e-29	1.63e-26	Bop1 -> photoreceptor
Bcin01g00120	539.841	2.24058	0.250254	8.95322	3.45e-19	9.48e-17	BcBoa12
Bcin07g02730	135.242	2.23257	0.424214	5.26285	1.42e-07	7.79e-06	Pectyn liase/virulence factor
Bcin13g05720	4135.83	2.22863	0.480499	4.63815	3.52e-06	0.000137398	Bcprd1 -> Dyp type peroxidase
Bcin16g02090	540.98	2.21499	0.260274	8.51021	1.74e-17	3.79e-15	Bcltf2 -> Light-responsive Cys2His2 transcription factor
Bcin12g01960	127.269	2.18273	0.425325	5.13192	2.87e-07	1.45e-05	formation of dehydroquinate
Bcin12g06170	93.6565	2.1756	0.406579	5.35098	8.75e-08	5.13e-06	No description
Bcin03g04300	65.7962	2.16794	0.348938	6.21298	5.2e-10	4.67e-08	FAD/NAP Binding Domain
Bcin09g05170	62.4853	2.16295	0.437238	4.94685	7.54e-07	3.49e-05	Alpha Beta hydrolase fold
Bcin12g05070	37.509	2.15375	0.507023	4.24784	2.16e-05	0.000665162	AMP synthetase ligase/ male sterility???
Bcin12g06660	1890.07	2.14932	0.158061	13.598	4.11e-42	3.3e-39	Mycolic acid cyclopropane synthase/ Lipid biosintetic process
Bcin03g01300	347.605	2.14805	0.325948	6.59016	4.39e-11	4.54e-09	No description
Bcin08g01770	37.9781	2.14198	0.486079	4.40665	1.05e-05	0.000352944	Taurine dioxygenase
Bcin14g03680	240.188	2.13902	0.273481	7.82144	5.22e-15	8.37e-13	AMP-dependent synthetase/ligase
Bcin14g03940	186.135	2.13159	0.318545	6.69163	2.21e-11	2.5e-09	No description
Bcin04g06700	134.356	2.13005	0.281141	7.57645	3.55e-14	5.51e-12	3-oxo-5-alpha-steroid 4-dehydrogenase
Bcin01g00030	2661.79	2.11216	0.48506	4.35443	1.33e-05	0.000429026	BcBoa3
Bcin03g06930	125.792	2.05815	0.33144	6.20972	5.31e-10	4.73e-08	No description
Bcin12g00710	683.515	2.04157	0.240113	8.50254	1.85e-17	3.96e-15	Pyridine nucleotide-disulphide oxidoreductase
Bcin01g00050	439.504	2.01468	0.262722	7.6685	1.74e-14	2.74e-12	BcBoa5
Bcin15g03960	345.494	1.97356	0.324363	6.08443	1.17e-09	1.01e-07	Tyrosinase copper binding domain
Bcin13g05710	1609.77	1.93968	0.549278	3.53132	0.000413484	0.00795366	Bcgox1 -> Galactose oxidase
Bcin01g07210	106.176	1.92071	0.340864	5.63482	1.75e-08	1.21e-06	GH 92
Bcin03g01320	357.165	1.89905	0.270055	7.0321	2.03e-12	2.54e-10	No description
Bcin08g01780	132.608	1.88343	0.407025	4.62731	3.7e-06	0.00014362	MFS Domain
Bcin16g01710	188.541	1.87996	0.252836	7.43549	1.04e-13	1.43e-11	Zinc finger C2H2 type
Bcin07g00230	176.082	1.86926	0.339916	5.49919	3.82e-08	2.4e-06	hydantoinase A (HyuA) and oxoprolinase
Bcin13g02210	89.1619	1.85806	0.531002	3.49916	0.000466722	0.0087869	No description
Bcin08g05420	143.721	1.83415	0.272908	6.72078	1.81e-11	2.09e-09	No description
Bcin09g05240	27.8488	1.82495	0.569159	3.20641	0.00134405	0.0209789	MFS domain/ sugar/inositol
Bcin14g01070	680.882	1.81062	0.342148	5.29192	1.21e-07	6.77e-06	chaperon/ GroES like / Alcohol dehydrogenase / Polyketide synthase|enoylreductase domain
Bcin08g01790	736.873	1.80972	0.252228	7.17494	7.23e-13	9.27e-11	Acetyl-coenzyme A synthetase
Bcin11g05390	59.5141	1.78551	0.399351	4.47103	7.78e-06	0.000272	Eisosome / membrane component
Bcin01g00010	1244.79	1.77112	0.526772	3.36221	0.000773207	0.013446	BcBoa1
Bcin08g01760	65.187	1.76246	0.420286	4.19348	2.75e-05	0.000815202	No description
Bcin16g02120	487.227	1.76246	0.186802	9.43492	3.91e-21	1.3e-18	Bccaf16 -> ATP binding?
Bcin08g03940	41.7614	1.73778	0.451805	3.84632	0.000119907	0.00281885	No description
Bcin13g04470	116.384	1.73432	0.432758	4.00759	6.13e-05	0.00162734	Bcrpn4 -> Zinc finger C2H2 type/ TF of preoteasome genes
Bcin07g05550	2030.04	1.726	0.220333	7.83361	4.74e-15	7.73e-13	No description
Bcin13g01710	183.978	1.72524	0.2284	7.55359	4.23e-14	6.17e-12	FAD/NAD(P) binding domain
Bcin14g01010	549.899	1.71183	0.165845	10.3219	5.61e-25	2.25e-22	Bcsdh5 -> succinate dehydrogenase
Bcin11g06220	263.105	1.706	0.381066	4.47692	7.57e-06	0.000266	No description
Bcin01g00070	1674.48	1.70084	0.307654	5.52842	3.23e-08	2.1e-06	BcBoa7
Bcin06g04320	270.982	1.69475	0.270884	6.25637	3.94e-10	3.57e-08	eisosome
Bcin07g00360	220.565	1.68357	0.324949	5.18103	2.21e-07	1.16e-05	No description
Bcin14g04990	612.468	1.68122	0.162726	10.3316	5.07e-25	2.12e-22	Amine oxidase
Bcin14g03670	78.4003	1.66845	0.45442	3.67161	0.000241028	0.00507108	Folylpolyglutamate synthetase
Bcin09g06230	208.312	1.66663	0.299321	5.56804	2.58e-08	1.72e-06	No description
Bcin09g06280	73.2209	1.66595	0.320757	5.19379	2.06e-07	1.1e-05	NAD(P) binding domain
Bcin15g03860	66.9332	1.66386	0.422662	3.93662	8.26e-05	0.00208548	flavin adenine dinucleotide binding
Bcin04g01560	26.133	1.63237	0.530487	3.07712	0.00209013	0.0298169	dehydrogenase/reductase
Bcin09g01290	79.7068	1.61348	0.395598	4.07858	4.53e-05	0.00126648	MFS domain/ sugar/inositol
Bcin02g07890	120.046	1.61311	0.452756	3.56287	0.000366819	0.0072274	No description
Bcin15g03990	1405.14	1.61131	0.241974	6.65903	2.76e-11	3.01e-09	production of ustiloxins
Bcin04g06710	65.5718	1.59876	0.346294	4.61676	3.9e-06	0.000149764	Bcaqp6 -> Major intrinsic protein / Transmembrane channel
Bcin11g02030	404.48	1.59824	0.321485	4.97142	6.65e-07	3.12e-05	Cardiolipin synthase
Bcin08g07050	121.795	1.5849	0.342265	4.63062	3.65e-06	0.000141917	GH18 / quitinase
Bcin05g03680	103.546	1.58434	0.490183	3.23214	0.00122869	0.0195593	No description
Bcin11g05380	283.398	1.56564	0.275232	5.68842	1.28e-08	9.06e-07	No description
Bcin02g05470	96.5195	1.56091	0.416545	3.74728	0.000178764	0.0039322	No description
Bcin12g05980	379.105	1.55837	0.191222	8.1495	3.65e-16	6.76e-14	No description
Bcin08g03810	29.1546	1.54165	0.505635	3.04894	0.00229647	0.0321874	Protein tyrosine (pTyr) phosphorylation
Bcin11g01040	2992.21	1.53867	0.133442	11.5307	9.24e-31	5.92e-28	No description
Bcin04g00170	60.1369	1.5363	0.363524	4.22612	2.38e-05	0.000721129	dehydrogenase/reductase
Bcin02g06580	612.9	1.53575	0.17286	8.88436	6.43e-19	1.67e-16	Thiamine diphosphate/pyrophospate
Bcin03g05330	767.265	1.53157	0.159107	9.62602	6.21e-22	2.22e-19	Produccion de vitamina B6
Bcin05g04960	74.9709	1.53141	0.38594	3.96801	7.25e-05	0.00186327	reduction of organic nitrogen compounds and ammonia production
Bcin14g03610	149.375	1.51184	0.419024	3.60801	0.000308559	0.0062197	Stress response protein YjbJ
Bcin13g01790	132.238	1.51171	0.479873	3.15023	0.00163141	0.0245477	No description
Bcin03g05320	232.372	1.51167	0.236762	6.38478	1.72e-10	1.67e-08	FUN14 / activator of hypoxia-induced mitophagy
Bcin06g04270	147.067	1.50915	0.289601	5.21111	1.88e-07	1.01e-05	SMODS and SLOG-associating 2TM effector domain, fungi
Bcin11g00190	149.978	1.50255	0.264613	5.67828	1.36e-08	9.55e-07	DUF 2236
Bcin14g05510	2349.62	1.49914	0.205921	7.28017	3.33e-13	4.45e-11	GH62
Bcin15g03980	3200.54	1.49327	0.305718	4.88448	1.04e-06	4.73e-05	NTF2 like domain
Bcin05g04940	201.693	1.49278	0.346755	4.305	1.67e-05	0.000530831	No description
Bcin07g05540	1989.58	1.49158	0.223449	6.67525	2.47e-11	2.73e-09	Tc toxin complex
Bcin05g05480	187.186	1.49024	0.310006	4.80713	1.53e-06	6.6e-05	Arrestin?
Bcin09g05010	1126.46	1.48557	0.161449	9.20149	3.53e-20	1.09e-17	fasciclin-like domain?
Bcin02g06000	1258.87	1.46904	0.251777	5.83468	5.39e-09	4.18e-07	Duf 2427
Bcin04g03410	432.33	1.46618	0.176552	8.30453	1e-16	2.01e-14	Atpase family gen 1 / mitochondrial integral membrane protein
Bcin16g02960	214.395	1.46127	0.312041	4.68293	2.83e-06	0.000113771	No description
Bcin14g03520	457.531	1.45636	0.184881	7.87732	3.34e-15	5.64e-13	Marvel domain
Bcin08g01000	285.174	1.45113	0.229677	6.31815	2.65e-10	2.47e-08	UDP Glycosiltransferasa
Bcin08g05570	145.747	1.43691	0.285808	5.02754	4.97e-07	2.36e-05	BcnirA -> Zn(2)-C6 fungal-type DNA-binding domain / Fungal transcription factor
Bcin14g04020	150.705	1.42646	0.333163	4.28157	1.86e-05	0.000577452	DUF 3425
Bcin07g06540	130.68	1.41744	0.366162	3.87107	0.000108358	0.00259169	GH16
Bcin07g06440	195.023	1.4117	0.253879	5.56052	2.69e-08	1.78e-06	MFS Domain/ tetracycline resistance protein
Bcin14g01720	359.234	1.39818	0.185796	7.52535	5.26e-14	7.55e-12	mitochondrial substrate
Bcin05g05260	1237.71	1.39544	0.163077	8.55691	1.16e-17	2.59e-15	Bchis4 -> histidine biosintetic pathways
Bcin16g02950	175.534	1.39249	0.341388	4.0789	4.52e-05	0.00126648	production of ustiloxins
Bcin03g00270	72.9598	1.37324	0.350054	3.92295	8.75e-05	0.00217014	No description
Bcin07g04460	173.908	1.35846	0.445822	3.04709	0.00231067	0.0323393	Bcsox1 -> Sulfite oxidase 1
Bcin11g01720	473.545	1.35104	0.195119	6.92415	4.39e-12	5.41e-10	Bcltf3 -> light response transcription factor
Bcin06g04520	66.6562	1.34934	0.368599	3.66073	0.000251496	0.00524542	Bccat3 -> Catalase domain / Glutamine amidotransferase
Bcin11g02620	166.908	1.33375	0.304309	4.38287	1.17e-05	0.000381782	Bchol1 -> MFS domain/ Transporte transmembrana
Bcin10g06060	629.241	1.31157	0.31678	4.1403	3.47e-05	0.000992541	No description
Bcin05g00830	314.181	1.3008	0.222229	5.85342	4.82e-09	3.76e-07	DUF 3429
Bcin10g02180	769.098	1.28785	0.334382	3.85145	0.000117419	0.00278075	Extracelular membrane protein -> Mutant: Mixed outcome
Bcin10g05280	1039.4	1.28095	0.148765	8.61056	7.27e-18	1.66e-15	Ergosterol biosintesis/ Vitamina D2
Bcin17g00010	538.417	1.27854	0.221521	5.77164	7.85e-09	5.94e-07	Aminotransferases/ pyridoxal-phosphate-binding site
Bcin01g04550	335.08	1.27719	0.185928	6.86929	6.45e-12	7.85e-10	Bcphd1 -> Carotenoide oxidoreductasa
Bcin11g00390	155.153	1.27489	0.235166	5.42126	5.92e-08	3.56e-06	Bcgst3 -> Glutatione S transferase
Bcin04g03390	1027.89	1.2647	0.218429	5.78995	7.04e-09	5.37e-07	SPX Domain
Bcin16g03380	902.599	1.25462	0.236692	5.30063	1.15e-07	6.49e-06	dehydrogenase/reductase
Bcin16g03260	219.513	1.2469	0.372669	3.34588	0.000820223	0.0139831	No description
Bcin07g06820	374.373	1.23992	0.26816	4.6238	3.77e-06	0.000145489	No description
Bcin11g06510	921.195	1.23186	0.207318	5.94186	2.82e-09	2.34e-07	Isoprenoid synthase domain / trichodiene / sesquiterpenoid
Bcin01g05350	137.167	1.22823	0.31022	3.95921	7.52e-05	0.00192808	DUF 2417
Bcin02g08310	436.499	1.22325	0.240719	5.08165	3.74e-07	1.86e-05	Bcltf6 -> Zn(2)-C6 fungal-type DNA-binding domain / Fungal transcription factor
Bcin16g01770	711.394	1.22128	0.150034	8.13997	3.95e-16	7.17e-14	Zn(2)-C6 fungal-type DNA-binding domain / Fungal transcription factor
Bcin01g10130	5524.61	1.21911	0.298625	4.08241	4.46e-05	0.00125309	Bcdug2 -> Metallopeptidasa / peptidase M20
Bcin16g03360	101.089	1.21903	0.304163	4.00784	6.13e-05	0.00162734	DUF 1295
Bcin02g03060	5488.07	1.20983	0.17843	6.78041	1.2e-11	1.41e-09	BcppoA80 -> Peroxidasa/Cytocromo p450
Bcin02g02140	182.051	1.20343	0.292871	4.10908	3.97e-05	0.00113	No description
Bcin13g03890	69.8924	1.20089	0.396624	3.02778	0.00246355	0.0340331	NADPH-dependent oxidoreductases
Bcin12g05030	101.845	1.19886	0.357115	3.35708	0.000788	0.0136	Bcpio7
Bcin01g00870	573.653	1.16231	0.324818	3.57834	0.000345785	0.00686565	MFS Domain
Bcin01g09200	390.75	1.16149	0.19642	5.91329	3.35e-09	2.75e-07	No description
Bcin09g04000	480.638	1.15886	0.197154	5.87793	4.15e-09	3.3e-07	BcmtfA -> Cys2His2 transcription factor/ Nucleic acid binding
Bcin02g03090	2273.25	1.15437	0.239354	4.82285	1.42e-06	6.16e-05	GH1
Bcin08g00940	130.126	1.15336	0.373674	3.08656	0.00202489	0.0291021	Extracellular membran protein
Bcin12g05570	524.776	1.15158	0.162544	7.0847	1.39e-12	1.76e-10	MFS Domain
Bcin08g03460	143.607	1.14832	0.357754	3.20981	0.00132822	0.0208478	dehydrogenase/reductase
Bcin11g02230	2496.2	1.14531	0.182874	6.26285	3.78e-10	3.46e-08	Bcswp82 -> chromatin remodelling complexe SWP82
Bcin17g00020	247.544	1.13948	0.249299	4.57072	4.86e-06	0.000179741	UbiA prenyltransferase family/ transfer of non methyl groups
Bcin08g00990	335.752	1.13476	0.196716	5.76851	8e-09	6.01e-07	No description
Bcin05g07660	249.114	1.13019	0.290589	3.8893	0.000100532	0.00243945	No description
Bcin06g03980	1270.56	1.12996	0.129498	8.72572	2.64e-18	6.52e-16	Bchem15 -> Ferrochelatase
Bcin12g04620	252.501	1.12791	0.301036	3.74677	0.000179127	0.0039322	No description
Bcin05g05530	470.26	1.12738	0.168562	6.68826	2.26e-11	2.52e-09	Bcwcl2
Bcin02g05460	2366.16	1.12201	0.14833	7.56428	3.9e-14	5.83e-12	Zn(2)-C6 fungal-type DNA-binding domain / Fungal transcription factor
Bcin03g00060	632.054	1.116	0.219873	5.07567	3.86e-07	1.91e-05	AMP-dependent synthetase-like superfamily
Bcin03g06110	1456.75	1.11182	0.133594	8.32241	8.62e-17	1.76e-14	Methyltransferasa
Bcin01g04240	150.955	1.10934	0.254387	4.36083	1.3e-05	0.000419464	No description
Bcin15g04830	250.251	1.10147	0.287216	3.83498	0.000125572	0.00292343	Citocromo p450
Bcin10g05870	916.749	1.10062	0.219208	5.02087	5.14e-07	2.44e-05	Citocromo p450
Bcin01g09530	208.156	1.08794	0.215365	5.0516	4.38e-07	2.12e-05	HSP 20
Bcin17g00050	335.747	1.08738	0.275114	3.95246	7.74e-05	0.00197278	AMP-dependent synthetase/ligase
Bcin16g04020	167.688	1.08238	0.275596	3.92743	8.59e-05	0.00214424	No description
Bcin12g06670	380.637	1.0745	0.18855	5.69872	1.21e-08	8.6e-07	Ribonuclease H2
Bcin13g05770	72.3644	1.06412	0.340164	3.12827	0.00175839	0.026083	DUF 4964/4965/5127/1793
Bcin14g05570	394.243	1.06382	0.280013	3.79918	0.000145177	0.00329995	Tyrosinase copper binding domain
Bcin11g01610	70.1998	1.0612	0.354747	2.99141	0.0027769	0.0373425	No description
Bcin11g06520	2499.58	1.06058	0.193624	5.47749	4.31e-08	2.64e-06	Citocromo 450
Bcin07g05270	276.194	1.0591	0.189423	5.59121	2.25e-08	1.53e-06	NAD P binding domain
Bcin13g02750	1011.42	1.05447	0.290865	3.62528	0.000288653	0.00589256	MFS Domain
Bcin01g09830	113.115	1.05122	0.336734	3.1218	0.0018	0.0263207	No description
Bcin04g04250	154.399	1.05065	0.239718	4.38285	1.17e-05	0.000381782	No description
Bcin14g00340	2918.24	1.04753	0.18226	5.74744	9.06e-09	6.7e-07	threonine and serine export
Bcin05g07040	128.276	1.04662	0.2628	3.98259	6.82e-05	0.00177147	GH 64
Bcin08g01010	73.1722	1.04262	0.344254	3.02863	0.00245668	0.033987	No description
Bcin12g00460	3106.93	1.04119	0.139109	7.48468	7.17e-14	9.99e-12	No description
Bcin01g10150	29563.3	1.03402	0.243597	4.2448	2.19e-05	0.000672105	Bcpsd -> Phosphatidylserine decarboxylase
Bcin01g04570	90.7695	1.03198	0.308405	3.3462	0.000819281	0.0139831	Bccao1 -> Carotenoid oxigenase
Bcin06g03510	223.795	1.02731	0.321023	3.20011	0.00137376	0.0213388	Basic-leucine zipper domain
Bcin02g03660	194.094	1.02214	0.272099	3.7565	0.000172304	0.0038173	Ribokinase like-Carbohydrate kinase?
Bcin04g03750	545.862	1.02064	0.202198	5.04774	4.47e-07	2.14e-05	Aminoacid polyamine transporter 1
Bcin03g00010	6889.28	1.02014	0.244571	4.17116	3.03e-05	0.000885671	No description
Bcin01g07530	269.285	1.01982	0.325334	3.13468	0.00172043	0.0256464	Metal independent alpha mannosidase (GH 125?)
Bcin14g04110	5664.16	1.01924	0.184005	5.53922	3.04e-08	2e-06	Proteolipid membrane potential modulator
Bcin09g05180	518.144	1.0192	0.195541	5.21221	1.87e-07	1.01e-05	MFS Domain
Bcin13g03100	596.549	1.0182	0.261351	3.8959	9.78e-05	0.00238324	D-dependent epimerase/dehydratase|N-terminal domain + D(P)-binding domain
Bcin05g07640	9499.24	1.0172	0.127829	7.95749	1.76e-15	3.07e-13	Citocromo p450
Bcin14g01380	1702.79	1.01128	0.148833	6.79472	1.09e-11	1.29e-09	Bcaif1 -> AIF-like oxidoreductase 1 / iron sulphur domain
Bcin14g01710	941.369	1.0094	0.151911	6.6447	3.04e-11	3.28e-09	GH family 8
Bcin01g09980	237.924	1.00897	0.310425	3.2503	0.00115285	0.0185053	Glucosamine-6-phosphate isomerase
Bcin12g00690	726.757	1.00511	0.185391	5.42156	5.91e-08	3.56e-06	Bcnrps2 -> Nonribosomal peptide synthase
Bcin12g05770	543.714	0.998345	0.164434	6.07139	1.27e-09	1.09e-07	MoaB/Mog domain/ Moco synthesis
Bcin16g00160	335.359	0.997973	0.219492	4.54674	5.45e-06	0.000200715	Bccox15 -> Protein required for the hydroxylation of heme O to form heme A
Bcin02g06140	907.399	0.996495	0.163105	6.10951	9.99e-10	8.74e-08	TF CP2
Bcin10g05850	591.675	0.995864	0.217863	4.57106	4.85e-06	0.000179741	Alcohol acetyltransferase
Bcin07g05560	2871.14	0.994318	0.210568	4.72207	2.33e-06	9.59e-05	No description
Bcin11g02690	1532.09	0.994292	0.166134	5.98489	2.17e-09	1.83e-07	Serine hydrolase
Bcin07g04810	1127.03	0.991313	0.215874	4.59208	4.39e-06	0.000165471	GH 20
Bcin13g04610	214.6	0.989704	0.248809	3.97777	6.96e-05	0.00180287	UDP-glucuronosyl/UDP-glucosyltransferase/ Glycosyltransferase family 28
Bcin10g03110	77.8706	0.989454	0.322619	3.06694	0.00216	0.0306	nucleic acid binding/ RNA binding
Bcin12g00350	202.277	0.985896	0.300911	3.27637	0.00105151	0.017253	No description
Bcin14g04580	7426.83	0.98114	0.123593	7.93846	2.05e-15	3.51e-13	chaperon/ GroES like / Alcohol dehydrogenase / Polyketide synthase|enoylreductase domain
Bcin07g06810	199.508	0.979863	0.244146	4.01343	5.98e-05	0.00160276	magnesium dependent endonucleases and phosphatases
Bcin13g05880	198.884	0.974611	0.258358	3.77232	0.000161734	0.00362759	DUF 4238
Bcin16g04790	274.089	0.974389	0.21842	4.46108	8.15e-06	0.000284089	Glucose-methanol-choline oxidoreductase|N-terminal
Bcin01g00210	413.335	0.973693	0.174709	5.57324	2.5e-08	1.68e-06	Bcilv1 -> Threonine dehydratase /Triptophan synthase
Bcin12g04580	1036.22	0.959864	0.182441	5.26123	1.43e-07	7.82e-06	Pentatricopeptide repeat
Bcin16g05190	95.2524	0.95898	0.307006	3.12365	0.0017862	0.0262604	chaperon/ GroES like / Alcohol dehydrogenase / Polyketide synthase|enoylreductase domain
Bcin05g07650	221.44	0.957476	0.224964	4.25612	2.08e-05	0.000643073	F box binding protein
Bcin11g06490	263.639	0.956757	0.200769	4.76545	1.88e-06	7.98e-05	No description
Bcin01g05940	214.506	0.945262	0.227852	4.14858	3.35e-05	0.000966	Fungal lipase like domain
Bcin08g06460	255.183	0.942681	0.280379	3.36216	0.00077334	0.013446	No description
Bcin16g04040	153.165	0.938849	0.24154	3.88692	0.000101524	0.0024465	Aldo/keto reductase procesos de oxido reduccion
Bcin12g05690	588.939	0.936423	0.213573	4.38456	1.16e-05	0.000381782	Bcgst20 -> Glutathione S transferase
Bcin02g02940	139.998	0.936288	0.259042	3.61443	0.000301014	0.00609316	NAD(P) binding domain
Bcin01g05680	2846.77	0.935695	0.215796	4.33601	1.45e-05	0.000463482	GH familiy 47
Bcin07g04350	393.457	0.926522	0.210758	4.39614	1.1e-05	0.000365938	Sphingomyelin phosphodiesterase
Bcin05g06500	541.451	0.921013	0.166514	5.53114	3.18e-08	2.08e-06	enzyme catalysing the first step of phytanic acid alpha-oxidation
Bcin01g01610	86.754	0.920762	0.318772	2.88846	0.0038713	0.0492361	dehydrogenase/reductase
Bcin09g00960	293.787	0.911866	0.241594	3.77438	0.000160406	0.00361195	MFS domain
Bcin07g02350	465.531	0.90047	0.274424	3.2813	0.00103328	0.0170627	Mitochondrial substrate solute carrier
Bcin01g10140	3380.68	0.894428	0.232979	3.83909	0.00012349	0.00288894	Pyridoxamine 5'-phosphate/ FMN flavoprotein
Bcin15g04010	1284.02	0.893573	0.241965	3.69299	0.000221636	0.00472511	No description
Bcin14g00630	1842.49	0.890543	0.183296	4.85849	1.18e-06	5.29e-05	Citocromo p450
Bcin01g09990	108.518	0.889191	0.305885	2.90695	0.00365	0.0469774	Hexokinasa
Bcin04g05420	852.666	0.88865	0.172759	5.14387	2.69e-07	1.37e-05	No description
Bcin15g05180	176.538	0.882508	0.238109	3.70631	0.000210298	0.00453366	DUF 3292
Bcin06g03090	117.443	0.87963	0.274061	3.20961	0.00132914	0.0208478	No description
Bcin14g02440	1270.98	0.87506	0.222665	3.92993	8.5e-05	0.00212755	HAD superfamily hydrolase subfamily IIA
Bcin13g03110	288.248	0.874275	0.26647	3.28095	0.00103459	0.0170627	Bcpio2 -> Hypothetical protein Debaryomyces
Bcin01g10040	800.77	0.872225	0.164423	5.30477	1.13e-07	6.39e-06	F BOX domain / DUF 3506
Bcin03g07370	170.384	0.861086	0.275548	3.12499	0.00177809	0.0261812	No description
Bcin14g03730	201.212	0.857699	0.236676	3.62394	0.000290153	0.00590037	Zinc finger C2H2 type
Bcin04g05000	5094.64	0.853767	0.168725	5.0601	4.19e-07	2.06e-05	BcppoA90 -> Haem peroxidase
Bcin05g02400	1087.35	0.84762	0.207871	4.07762	4.55e-05	0.00126802	Bcrcf2 -> Hipoxia induced protein
Bcin17g00030	600.443	0.842011	0.239951	3.5091	0.000449631	0.00854387	No description
Bcin08g01660	115.306	0.841583	0.286301	2.93951	0.00328733	0.0430036	Bactericidal permeability-increasing protein
Bcin02g06630	581.776	0.840359	0.168566	4.98535	6.19e-07	2.92e-05	Pleckstrin homology (PH) domains
Bcin01g10790	694.912	0.833217	0.285903	2.91433	0.00356	0.046	No description
Bcin01g08680	810.546	0.832997	0.268661	3.10055	0.00193	0.0280127	Bcpio10 -> Expresion durante outset de colonizacion
Bcin11g00730	2062.07	0.832505	0.175455	4.74482	2.09e-06	8.75e-05	Myc tipe domain/ protein dimerization activity
Bcin12g05200	622.33	0.824867	0.178692	4.61613	3.91e-06	0.000149764	AAA+ ATPase domain / ATP binding
Bcin12g05540	149.744	0.824619	0.262016	3.14721	0.00165	0.0247643	DNA repair protein Rad4/ nucleotide excision repair
Bcin01g08840	1657.56	0.82431	0.137483	5.99572	2.03e-09	1.72e-07	High mobility group box domain
Bcin02g07680	357.83	0.823982	0.176067	4.67995	2.87e-06	0.00011496	Ankirin repeat / protein binding
Bcin17g00040	1828.31	0.820971	0.224226	3.66135	0.000250893	0.00524421	Alpha/Beta hydrolase fold
Bcin05g00660	673.311	0.815964	0.181964	4.48421	7.32e-06	0.0002587	Citocromo b561 (Produccion de ascorbato)
Bcin01g08220	991.524	0.815418	0.245808	3.3173	0.000909	0.0152516	Alcohol dehydrogenase
Bcin15g04790	505.27	0.814535	0.249023	3.27092	0.00107197	0.0175289	ELO family (componente de membrana)
Bcin03g01040	2908.02	0.807828	0.122063	6.61813	3.64e-11	3.84e-09	Oxidative stress resistance
Bcin04g01080	257.328	0.805003	0.253745	3.17249	0.00151139	0.0231401	Actividad O acyl transferase
Bcin06g04300	740.932	0.8024	0.172651	4.64753	3.36e-06	0.000131835	Pyridoxamine 5'-phosphate oxidase/ flavoproteina
Bcin04g00950	319.251	0.801379	0.190855	4.1989	2.68e-05	0.000798422	Ankirin repeat / protein binding
Bcin04g06030	250.644	0.800779	0.260589	3.07296	0.00211947	0.0301157	No description
Bcin01g00220	617.061	0.79833	0.171437	4.65669	3.21e-06	0.000126623	Bcrcf1 -> Hipoxia induced protein
Bcin08g04890	787.799	0.791262	0.147702	5.35714	8.45e-08	5.02e-06	Arrestin?
Bcin14g05500	170.043	0.790777	0.26559	2.97743	0.00290672	0.0388168	Bcgod1 -> glucose oxidase
Bcin07g03640	187.527	0.786893	0.234578	3.35451	0.000795065	0.0136999	ATP binding domain
Bcin12g02050	587.395	0.785106	0.224531	3.49665	0.000471138	0.0088304	chaperon/ GroES like / Alcohol dehydrogenase / Polyketide synthase|enoylreductase domain
Bcin14g00140	395.812	0.783366	0.18707	4.18756	2.82e-05	0.000830276	Bcssn3 -> Cyclin dependent protein kinase
Bcin02g01470	1179.84	0.778449	0.188014	4.14037	3.47e-05	0.000992541	Ankirin repeat / protein binding
Bcin12g00770	805.998	0.777902	0.160181	4.85638	1.2e-06	5.3e-05	Bcspo14 -> Phospholipase
Bcin02g05030	683.453	0.77736	0.201254	3.86258	0.000112196	0.0026702	Gti1/Pac2 family -> Gluconate uptake during starving and sexual development
Bcin02g06210	297.44	0.776139	0.26031	2.9816	0.00286747	0.0383994	Methyltransferasa
Bcin11g04460	699.068	0.775964	0.224413	3.45775	0.000544713	0.010072	BcatrA -> ABC transporter
Bcin09g04320	1262.87	0.772234	0.186006	4.15167	3.3e-05	0.000955879	Ureohydrolase/ Metal binding ion
Bcin05g08140	387.148	0.767866	0.16952	4.52966	5.91e-06	0.000215985	ABC Transporter
Bcin01g01590	4818.36	0.763633	0.191674	3.98401	6.78e-05	0.00176564	Bccpd3 -> No description
Bcin15g02240	867.948	0.761159	0.245406	3.10163	0.00192459	0.0279531	Citocromo p450
Bcin15g04800	336.236	0.758612	0.222838	3.40433	0.000663277	0.0120102	HotDog domain / thioesterases and thiol ester dehydratase-isomerases
Bcin03g00500	4214.88	0.754746	0.223989	3.36957	0.000752867	0.0131855	Bcspl1 -> Rare lipoprotein domain - Cerato platanin (Mutant - reduced virulence)
Bcin12g04540	167.34	0.74967	0.225835	3.31955	0.000901633	0.0151559	pyridoxine 5'-phoshate oxidase
Bcin04g02970	741.395	0.748781	0.184329	4.06219	4.86e-05	0.00133548	Bcaro2 -> Chorismate synthase
Bcin08g03790	611.895	0.748619	0.156042	4.79754	1.61e-06	6.89e-05	Bcphs1 -> Protein tyrosine (pTyr) phosphorylation (shared name with Bcin01g04560)
Bcin12g01400	525.86	0.746525	0.170724	4.3727	1.23e-05	0.000398634	Bcvba2 -> MFS domain
Bcin07g01420	139.179	0.745682	0.258595	2.88359	0.00393176	0.049939	No description
Bcin11g06130	2482.18	0.744234	0.134831	5.51977	3.39e-08	2.19e-06	Bcclg1 -> cyclin like protein
Bcin11g06120	159.203	0.743199	0.241523	3.07714	0.00209	0.0298	FAD linked oxidase / oxidoreductase activity
Bcin05g07580	1558.34	0.742816	0.185943	3.99486	6.47e-05	0.00170053	No description
Bcin05g07670	7010.47	0.735315	0.160035	4.59471	4.33e-06	0.000164691	Polyketide metabolic process
Bcin16g03740	169.035	0.732634	0.242566	3.02035	0.00252479	0.0347792	inositolphosphotransferases
Bcin14g01100	199.621	0.72898	0.233518	3.12174	0.00179789	0.0263207	Alpha-mannosyltransferase
Bcin16g03230	260.372	0.727324	0.214158	3.39621	0.000683261	0.0122566	Zn(2)-C6 fungal-type DNA-binding domain / Fungal transcription factor
Bcin03g03310	2634.13	0.722602	0.151716	4.76286	1.91e-06	8.05e-05	Sensing nutritional status / NDT80 DNA-binding domain
Bcin01g01480	354.394	0.722593	0.247812	2.91589	0.00354671	0.0459282	No description
Bcin13g04730	1326.88	0.716714	0.202641	3.53687	0.000404897	0.00784897	No description
Bcin03g04090	3112.08	0.714462	0.185682	3.84778	0.000119195	0.00281277	Glicerol kinase/ Carbohydrate kinase
Bcin02g01810	1317.53	0.712403	0.186613	3.81755	0.000134786	0.00308564	TspO-MBR related protein
Bcin16g04030	284.898	0.711366	0.206573	3.44365	0.000573919	0.0104909	No description
Bcin02g00220	388.848	0.710884	0.182801	3.88884	0.000100724	0.00243945	Fad binding domain/ berberine
Bcin01g06480	735.442	0.706387	0.148227	4.76558	1.88e-06	7.98e-05	Forkhead asociated domain
Bcin08g00900	677.382	0.702089	0.173161	4.05454	5.02e-05	0.00137605	PQ motif membrane repeat
Bcin01g06720	180.998	0.699535	0.222393	3.14549	0.00166	0.0248	Bcest2 -> Telomerase ribonucleoprotein
Bcin05g04540	388.323	0.698338	0.189308	3.68891	0.00022522	0.00476981	Platelet-activating factor acetylhydrolase/ Fosfolipase
Bcin01g03050	326.909	0.695229	0.196261	3.54236	0.000396562	0.0077185	No description
Bcin10g02980	459.672	0.695155	0.175945	3.95099	7.78e-05	0.00197972	No description
Bcin04g06730	6330.48	0.692002	0.200338	3.45417	0.000551986	0.0101624	Potential pathogenic role
Bcin10g04940	272.276	0.690805	0.207458	3.32986	0.000869	0.0147085	No description
Bcin15g04060	393.31	0.689343	0.177312	3.88774	0.000101182	0.00244437	Bcrkr1 -> ubiquitin-mediated degradation of non-stop proteins
Bcin10g05750	5220.61	0.685053	0.162329	4.22016	2.44e-05	0.000736	No description
Bcin05g07330	2272.31	0.682723	0.159032	4.29299	1.76e-05	0.000552113	No description
Bcin01g09910	718.336	0.682353	0.158517	4.30461	1.67e-05	0.000530831	Bcmfs1 -> major facilitator superfamily transporter from Botrytis cinerea, provides tolerance towards the natural toxic compounds camptothecin and cercosporin and towards fungicides
Bcin09g01280	189.521	0.68188	0.227923	2.99171	0.0027742	0.0373425	No description
Bcin12g05630	337.356	0.680187	0.181377	3.75013	0.00017674	0.0038976	Zinc finger domain
Bcin05g04910	4974.47	0.677598	0.168212	4.02823	5.62e-05	0.00152209	meiotic expression up-regulated protein 6
Bcin10g00520	2436.63	0.675089	0.117662	5.73753	9.61e-09	7.05e-07	sequence-specific DNA binding transcription factor
Bcin10g03910	1633.75	0.669281	0.139195	4.80821	1.52e-06	6.6e-05	Bchsp104 -> Protein metabolic process / Heat shock protein
Bcin04g00980	200.856	0.661059	0.211929	3.11924	0.00181317	0.0264949	WD 40 protein binding domain
Bcin01g09780	1003.04	0.657743	0.139262	4.72306	2.32e-06	9.59e-05	Pleckstrin homology
Bcin11g05080	1026.24	0.657635	0.17211	3.82102	0.000133	0.00304969	NADP dependent oxidoreductase
Bcin14g04080	340.404	0.656791	0.19006	3.4557	0.000548857	0.0101291	BcfacB -> Zn(2)-C6 fungal-type DNA-binding domain / Fungal transcription factor
Bcin06g00610	877.197	0.653798	0.167109	3.91242	9.14e-05	0.00225278	plasma membrane that mark sites for endocytosis, called eisosomes
Bcin10g02660	594.997	0.651902	0.159979	4.07492	4.6e-05	0.00128	MSS4 like superfamily
Bcin06g01890	2132.24	0.649487	0.13692	4.74356	2.1e-06	8.75e-05	carbohydrate binding domain
Bcin02g06990	231.837	0.646466	0.21017	3.07592	0.00209854	0.0298925	Bcfmp25
Bcin09g05250	890.057	0.641234	0.211218	3.03588	0.00239833	0.0332756	ubiquitin 3 binding protein
Bcin08g05800	1630.74	0.640654	0.147465	4.34444	1.4e-05	0.000447516	aspartyl-tRNA aminoacylation/ nucleotid ATP binding
Bcin04g05600	226.682	0.640319	0.217126	2.94907	0.00318735	0.0420389	Interferon-related developmental regulator (IFRD1) / transcriptional coactivator/repressor
Bcin08g03440	365.357	0.639472	0.188069	3.4002	0.000673355	0.0121242	No description
Bcin03g06430	580.824	0.634817	0.188751	3.36325	0.000770319	0.0134421	No description
Bcin03g07210	2124.56	0.628115	0.121228	5.18126	2.2e-07	1.16e-05	Alpha Beta hydrolase fold / Lipase
Bcin11g04930	1427.36	0.626969	0.142011	4.41494	1.01e-05	0.000343281	Bcmsc1 -> Stress response protein
Bcin04g05720	421.285	0.619685	0.208443	2.97293	0.00294972	0.0392819	No description
Bcin04g01430	18002.3	0.619527	0.202395	3.06097	0.0022062	0.031195	No description
Bcin13g04220	391.565	0.616737	0.191624	3.21847	0.00128878	0.0203141	DDHD Domain
Bcin01g00360	451.025	0.614293	0.19366	3.17202	0.00151383	0.0231407	Bcerg1 -> squalene monooxygenase (ergosterol)
Bcin05g07400	1360.5	0.612613	0.180823	3.38791	0.000704279	0.0125169	Zn(2)-C6 fungal-type DNA-binding domain / Fungal transcription factor
Bcin14g03950	558.166	0.61163	0.162597	3.76163	0.000168812	0.00374856	Bcpgc1 -> Phosphatidyl Glycerol phospholipase C
Bcin10g05800	1532.98	0.611424	0.144831	4.22164	2.43e-05	0.000733329	HSP70 chaperone
Bcin02g02930	761.991	0.608557	0.142729	4.26372	2.01e-05	0.000623577	Bcvnx1 -> sodium/calcium exchangers
Bcin08g06450	493.79	0.608239	0.179882	3.38133	0.000721355	0.0127263	GTPase activity/binding
Bcin03g07420	2980.38	0.607293	0.173155	3.50722	0.000452816	0.00858742	Bcreg1 -> GTi1 Pac2 / virulence and conidiogenesis
Bcin08g01160	419.934	0.601188	0.196804	3.05476	0.00225244	0.031635	No description
Bcin01g10810	21777.2	0.599874	0.133737	4.48546	7.28e-06	0.000258	BccpcA -> Basic leucine zipper domain
Bcin07g06260	888.349	0.598112	0.173619	3.44497	0.00057113	0.0104798	Zn(2)-C6 fungal-type DNA-binding domain / Fungal transcription factor
Bcin05g03950	377.176	0.596025	0.177922	3.34992	0.000808345	0.013879	Bcvhc1 -> Aminoacid permease
Bcin02g05110	907.133	0.592592	0.164166	3.60971	0.000306542	0.00619202	Zn(2)-C6 fungal-type DNA-binding domain
Bcin14g05560	1156.14	0.591708	0.146552	4.03753	5.4e-05	0.00146716	Epoxide hidrolase
Bcin09g04710	1729.42	0.587392	0.150779	3.89572	9.79e-05	0.00238324	No description
Bcin15g02350	425.794	0.585241	0.172154	3.39952	0.000675038	0.0121318	Bcfmo1 -> Flavin-containing monooxygenase (ER membrane)
Bcin04g01020	390.947	0.584737	0.198799	2.94135	0.00326785	0.0428655	WD 40 protein binding domain
Bcin01g05710	2309.47	0.584431	0.167913	3.48056	0.0005	0.00932	No description
Bcin14g03920	1352.25	0.581945	0.15353	3.79044	0.000150379	0.0034021	Bcgsh1 -> Gamma glutamylcysteine synthetase
Bcin14g00090	1694.83	0.57909	0.156933	3.69005	0.00022421	0.0047589	Acyl CoA dehydrogenase
Bcin12g04180	1388.97	0.578037	0.169725	3.40573	0.00066	0.012	methyltransferase/ biosynthesis of ergot alkaloids
Bcin14g03820	388.608	0.575302	0.176814	3.25372	0.00113905	0.0183449	Zinc finger / Zinc binding
Bcin05g01380	1021.72	0.572294	0.155046	3.69113	0.000223263	0.00474929	ferredoxin reductase
Bcin14g05360	1178.36	0.565876	0.171879	3.29229	0.000993748	0.0165309	Bchex5 -> MFS domain
Bcin03g06600	17432.8	0.559009	0.180573	3.09576	0.00196312	0.0283841	HSP 70
Bcin08g05780	790.007	0.558722	0.186026	3.00347	0.00266922	0.0361473	Alpha Beta hydrolase fold
Bcin12g03220	346.243	0.558721	0.177229	3.15253	0.0016186	0.0243931	Zn(2)-C6 fungal-type DNA-binding domain
Bcin07g05470	363.138	0.555548	0.188254	2.95105	0.00316693	0.0418845	CbxX/CfqX / ATP binding
Bcin08g03740	437.751	0.554704	0.168908	3.28406	0.00102324	0.0169336	DUF 4336/ Transporter?
Bcin05g04530	958.412	0.55457	0.158297	3.50336	0.000459425	0.00868753	Histidine kinase
Bcin16g01300	2016.46	0.554401	0.166426	3.33121	0.000864681	0.014663	Chloride channel (voltage-gated chloride channel activity)
Bcin15g01180	4310.12	0.551971	0.146653	3.7638	0.00016735	0.0037247	Fumarate reductase / procesos de oxido reduccion
Bcin16g04930	483.28	0.551673	0.183126	3.01253	0.00259077	0.0353064	Zinc finger / Ring type
Bcin05g00680	674.088	0.55119	0.178895	3.08108	0.00206251	0.0295986	Bchhk2 -> Histidine kinase
Bcin13g02780	1242.14	0.549543	0.150651	3.64779	0.000264503	0.00545751	MFS Domain
Bcin05g06490	366.085	0.54947	0.185423	2.96334	0.00304324	0.0404155	Polyketide metabolic process
Bcin03g06720	386.792	0.549293	0.173738	3.16162	0.00156894	0.023719	Putative peptidase domain
Bcin11g05340	441.224	0.542016	0.175236	3.09306	0.00198	0.0286	Zn(2)-C6 fungal-type DNA-binding domain / Fungal transcription factor
Bcin02g06560	426.69	0.536636	0.170603	3.14553	0.00165786	0.024833	No description
Bcin15g04710	469.402	0.534755	0.164227	3.2562	0.00112913	0.0182464	Amino acid/polyamine transporter I
Bcin09g00920	1613.44	0.518454	0.153122	3.38589	0.000709488	0.0125777	Bcatf1 -> TF AFT1/BZIP
Bcin08g02070	712.218	0.512397	0.17401	2.94464	0.00323327	0.0425241	Creatinase/ Peptidase family m24
Bcin13g04640	8709.52	0.51114	0.138281	3.69638	0.000218694	0.00469361	dehydrogenase/reductase / Glucose/ribitol dehydrogenase
Bcin07g01990	442.949	0.507746	0.17533	2.89595	0.00378016	0.0483757	NAD P oxidoreductase domain
Bcin01g00420	670.443	0.506375	0.155068	3.26551	0.00109	0.0177468	Bcist2 -> Anoctamin
Bcin12g02240	1620.38	0.506284	0.162536	3.11489	0.00184	0.0268477	phosphate metabolism / calcium permeable stress channel

## Sheet: non_inf_dWC_LIG
Gene ID	baseMean	log2FoldChange	lfcSE	stat	pvalue	padj	Description (Usual Name when available)
Bcin07g00890	181.55	3.40875	0.29272	11.6451	2.43e-31	7.32e-28	GH 18 / quitinase
Bcin14g03930	5139.18	3.08355	0.121983	25.2785	5.51e-141	4.98e-137	Bcltf1 -> TF discovered its functions in regulation of light-dependent differentiation, the equilibrium between production and scavenging of reactive oxygen species (ROS), and secondary metabolism.
Bcin06g00500	45.3118	2.76744	0.585489	4.72671	2.28e-06	0.000120541	Phosphoglicerate
Bcin16g03270	36.3861	2.747	0.52381	5.24428	1.57e-07	1.31e-05	No description
Bcin16g03260	219.513	2.69677	0.304655	8.8519	8.6e-19	5.18e-16	No description
Bcin05g06210	38.4739	2.51116	0.61059	4.11268	3.91e-05	0.00115	Methyl transferase domain 25 / S-adenosyl-L-methionine-dependent methyltransferase
Bcin14g03680	240.188	2.50402	0.235526	10.6316	2.12e-26	2.74e-23	AMP-dependent synthetase/ligase
Bcin15g03060	5060.79	2.47273	0.536339	4.61038	4.02e-06	0.000184	vacuolar protein sorting
Bcin16g02090	540.98	2.46227	0.246361	9.99456	1.61e-23	1.62e-20	Bcltf2 -> Light-responsive Cys2His2 transcription factor
Bcin07g02730	135.242	2.4451	0.422551	5.78651	7.19e-09	8.89e-07	Pectyn liase/virulence factor
Bcin03g05200	24.3381	2.36637	0.669844	3.53272	0.000411305	0.00686751	GH 81 / Endo-1|3(4)-beta-glucanase
Bcin10g04190	4055.11	2.26373	0.190761	11.8669	1.76e-32	7.95e-29	galactose oxidase / inmunoglobulin E
Bcin01g08390	245.412	2.24431	0.245284	9.14982	5.7e-20	4.29e-17	p450
Bcin10g04180	5279.08	2.19334	0.194492	11.2773	1.7e-29	2.56e-26	No description
Bcin08g01800	106.676	2.16451	0.50916	4.25113	2.13e-05	0.000709	Ornithine decarboxylase
Bcin14g00620	44.8697	2.11608	0.460481	4.59538	4.32e-06	0.000194126	DUF 3405
Bcin08g01770	37.9781	2.09813	0.483696	4.33772	1.44e-05	0.000511303	Taurine dioxygenase
Bcin01g07210	106.176	2.09124	0.338124	6.18482	6.22e-10	1.08e-07	GH 92
Bcin07g05550	2030.04	2.03327	0.216103	9.40878	5.02e-21	4.53e-18	No description
Bcin05g06250	113.597	2.00823	0.319675	6.28211	3.34e-10	6.16e-08	No description
Bcin14g03670	78.4003	2.00513	0.388042	5.1673	2.37e-07	1.9e-05	Folylpolyglutamate synthetase
Bcin08g07050	121.795	1.9934	0.339088	5.87872	4.13e-09	5.49e-07	GH 18 / quitinase
Bcin08g01790	736.873	1.96988	0.251067	7.84606	4.29e-15	1.69e-12	Acetyl-coenzyme A synthetase
Bcin11g06220	263.105	1.93462	0.381991	5.06458	4.09e-07	2.93e-05	No description
Bcin15g03970	195.417	1.93413	0.294097	6.57651	4.82e-11	1.09e-08	production of ustiloxins
Bcin02g06000	1258.87	1.91642	0.252068	7.60277	2.9e-14	1.05e-11	Duf 2427
Bcin14g00630	1842.49	1.85065	0.176827	10.4659	1.24e-25	1.4e-22	Citocromo p450
Bcin13g02210	89.1619	1.78972	0.388208	4.61021	4.02e-06	0.000184445	No description
Bcin02g08310	436.499	1.75594	0.239532	7.3307	2.29e-13	7.39e-11	Bcltf6 -> Zn(2)-C6 fungal-type DNA-binding domain / Fungal transcription factor
Bcin01g09630	2808.76	1.72811	0.238205	7.25471	4.03e-13	1.25e-10	No description
Bcin15g03960	345.494	1.68419	0.274685	6.13137	8.71e-10	1.38e-07	Tyrosinase copper binding domain
Bcin01g08140	46.4981	1.66934	0.422531	3.95082	7.79e-05	0.00192747	No description
Bcin02g02170	114.117	1.66012	0.324528	5.11547	3.13e-07	2.3e-05	Citocromo p450
Bcin11g02620	166.908	1.64697	0.261397	6.30065	2.96e-10	5.58e-08	Bchol1 -> MFS domain
Bcin06g04270	147.067	1.64274	0.287634	5.71121	1.12e-08	1.33e-06	SMODS and SLOG-associating 2TM effector domain, fungi
Bcin11g02060	1595.74	1.64101	0.249453	6.57842	4.75e-11	1.09e-08	DUF 3445
Bcin07g00230	176.082	1.63808	0.337674	4.85107	1.23e-06	7.26e-05	hydantoinase A (HyuA) and oxoprolinase
Bcin01g09640	44.4903	1.61876	0.465174	3.47989	0.000501616	0.00797729	No description
Bcin01g10420	135.435	1.609	0.324365	4.96048	7.03e-07	4.64e-05	No description
Bcin07g05540	1989.58	1.59484	0.220287	7.23983	4.49e-13	1.35e-10	Tc toxin complex
Bcin02g03060	5488.07	1.59474	0.178409	8.93872	3.94e-19	2.74e-16	BcppoA80 -> Peroxidasa/Cytocromo p450
Bcin08g00400	30.4747	1.59356	0.528209	3.01691	0.00255362	0.0272015	No description
Bcin01g09990	108.518	1.58863	0.300415	5.28811	1.24e-07	1.06e-05	Hexokinase
Bcin16g03240	34.6119	1.55232	0.483132	3.21303	0.00131344	0.0164553	Cupin 1 / RmlC-like cupin domain + RmlC-like jelly roll fold / Bicupin|oxalate decarboxylase/oxidase
Bcin04g03750	545.862	1.54912	0.201323	7.69471	1.42e-14	5.34e-12	Aminoacid polyamine transporter 1
Bcin18g00010	41.0147	1.52265	0.438832	3.46977	0.000521	0.0082	No description
Bcin10g00500	33.982	1.52022	0.511426	2.97251	0.00295372	0.0302848	Zinc binding domain
Bcin11g01040	2992.21	1.50798	0.131929	11.4302	2.95e-30	5.33e-27	No description
Bcin11g00400	87.733	1.5045	0.294867	5.1023	3.36e-07	2.44e-05	Alpha beta hidrolase fold / Carboxyl-esterases
Bcin08g01760	65.187	1.50358	0.429904	3.49748	0.000469676	0.00763055	No description
Bcin14g01090	45.6557	1.50177	0.458925	3.27237	0.00107	0.014	MFS domain / General substrate transporter
Bcin16g00310	755.451	1.47023	0.169136	8.69255	3.54e-18	1.88e-15	P-loop NTPase fold domain
Bcin08g05420	143.721	1.46304	0.284298	5.14614	2.66e-07	2.02e-05	No description
Bcin09g00960	293.787	1.46105	0.2215	6.59617	4.22e-11	1e-08	MFS domain
Bcin06g03740	76.8455	1.45684	0.329098	4.42678	9.57e-06	0.000365	No description
Bcin05g07640	9499.24	1.45613	0.127301	11.4384	2.69e-30	5.33e-27	Citocromo p450
Bcin15g04000	105.115	1.45412	0.361727	4.01993	5.82e-05	0.0015839	Mycotoxin biosynthesis protein UstYa-like/ production of ustiloxins, toxic cyclic peptides
Bcin10g02900	137.103	1.43762	0.29253	4.91444	8.9e-07	5.44e-05	MFS domain
Bcin10g06060	629.241	1.42711	0.317091	4.50063	6.78e-06	0.000276928	No description
Bcin09g05940	91.946	1.42496	0.307865	4.6285	3.68e-06	0.000172881	MFS domain
Bcin05g07660	249.114	1.42138	0.283854	5.00745	5.52e-07	3.75e-05	No description
Bcin13g01770	2160.83	1.41045	0.269946	5.22494	1.74e-07	1.43e-05	No description
Bcin11g06510	921.195	1.40422	0.194919	7.20414	5.84e-13	1.7e-10	Isoprenoid synthase domain / trichodiene / sesquiterpenoid
Bcin01g10130	5524.61	1.38896	0.296821	4.67946	2.88e-06	0.000144	Bcdug2 -> Metallopeptidasa / peptidase M20
Bcin10g05760	205.599	1.37586	0.231478	5.94379	2.79e-09	3.93e-07	Armadillo-like helical / Tetratricopeptide-like helical domain /DUF4470
Bcin14g04530	253.653	1.3508	0.229673	5.88142	4.07e-09	5.49e-07	haloacid dehalogenase (HAD)
Bcin02g02140	182.051	1.34523	0.284751	4.72422	2.31e-06	0.000121318	No description
Bcin11g05380	283.398	1.3402	0.271009	4.94524	7.6e-07	4.91e-05	No description
Bcin01g09980	237.924	1.33641	0.303397	4.40481	1.06e-05	0.000399	Glucosamine-6-phosphate isomerase
Bcin06g04350	65.9842	1.33388	0.354701	3.76057	0.000169524	0.0035862	No description
Bcin04g05000	5094.64	1.33018	0.168071	7.9144	2.48e-15	1.07e-12	BcppoA90 -> Haem peroxidase
Bcin03g08530	400.888	1.32962	0.216462	6.14254	8.12e-10	1.33e-07	ATPase AAA-type core / P-loop containing nucleoside triphosphate hydrolase
Bcin07g04350	393.457	1.32206	0.211114	6.26231	3.79e-10	6.85e-08	Sphingomyelin phosphodiesterase
Bcin01g03530	1259.66	1.32043	0.254055	5.19744	2.02e-07	1.64e-05	No description
Bcin11g02690	1532.09	1.31769	0.159638	8.25427	1.53e-16	7.27e-14	Serine hydrolase
Bcin06g04420	123.48	1.31482	0.321811	4.08568	4.39e-05	0.00127236	p450
Bcin02g05460	2366.16	1.31082	0.147118	8.90998	5.1e-19	3.29e-16	Zn(2)-C6 fungal-type DNA-binding domain / Fungal transcription factor
Bcin02g00620	268.163	1.30405	0.29796	4.3766	1.21e-05	0.000444	MFS domain / General substrate transporter
Bcin03g06930	125.792	1.29991	0.325572	3.99271	6.53e-05	0.00172532	No description
Bcin15g03990	1405.14	1.29753	0.227889	5.6937	1.24e-08	1.46e-06	Oxidase ustYa / production of ustiloxins
Bcin12g00460	3106.93	1.29695	0.13867	9.35272	8.54e-21	7.01e-18	No description
Bcin01g09830	113.115	1.28269	0.335041	3.82844	0.000128959	0.00290496	No description
Bcin01g08360	1833.17	1.28218	0.226574	5.65899	1.52e-08	1.72e-06	Patatin/Phospholipase A2-related / Acyl transferase/acyl hydrolase/lysophospholipase / Triacylglycerol lipase
Bcin11g05940	46.307	1.28206	0.451056	2.84236	0.00448	0.0412	MFS domain / Multidrug resistance domain
Bcin02g01470	1179.84	1.28028	0.183833	6.96438	3.3e-12	8.76e-10	Ankirin repeat / protein binding
Bcin06g04860	223.98	1.27016	0.338548	3.75177	0.000176	0.00369	MFS domain
Bcin06g01220	49.2965	1.26249	0.413492	3.05323	0.00226	0.0247	heterokaryon incompatibility / proteins that seem to be restricted to ascomycete fungi. Genetic differences in specific het genes prevent a viable heterokaryotic fungal cell from being formed by the fusion of filaments from two different wild-type strains
Bcin05g08060	115.002	1.26044	0.440943	2.85851	0.00425638	0.0398424	Bccry1 -> photoreceptor
Bcin07g06440	195.023	1.25469	0.26318	4.76744	1.87e-06	0.000103	MFS Domain/ tetracycline resistance protein
Bcin13g03650	184.733	1.2532	0.450029	2.7847	0.00535774	0.0469868	SANT/Myb domain / Homeodomain-like / Myb-like domain
Bcin10g03730	63.8995	1.24898	0.389486	3.20675	0.00134246	0.0167237	Tail specific protease / ClpP/crotonase-like domain
Bcin07g04810	1127.03	1.24405	0.214393	5.80266	6.53e-09	8.3e-07	GH 20
Bcin11g06520	2499.58	1.24155	0.189442	6.55372	5.61e-11	1.21e-08	p450
Bcin07g06540	130.68	1.229	0.355031	3.46168	0.000536821	0.00836052	GH 16
Bcin07g06910	433.474	1.2276	0.227577	5.39421	6.88e-08	6.41e-06	Bcmet30 -> F-box protein containing five copies of the WD40 motif; controls cell cycle function|sulfur metabolism|and methionine biosynthesis as part of the ubiquitin ligase complex
Bcin10g04360	47.2889	1.22461	0.387926	3.15682	0.00159499	0.0190324	Six-hairpin glycosidase / Protein of unknown function DUF1680
Bcin05g05050	92.8653	1.22293	0.286011	4.2758	1.9e-05	0.000642	No description
Bcin07g04110	50.0134	1.22278	0.395712	3.09007	0.002	0.0227	No description
Bcin06g05790	185.209	1.2189	0.281615	4.32825	1.5e-05	0.000528276	No description
Bcin15g02240	867.948	1.21851	0.24347	5.00478	5.59e-07	3.77e-05	Citocromo p450
Bcin06g05780	436.048	1.21318	0.196691	6.16794	6.92e-10	1.18e-07	Peptidase A2A|retrovirus|catalytic. / (aspartic-type endopeptidase activity)
Bcin03g04090	3112.08	1.20678	0.184708	6.53341	6.43e-11	1.35e-08	Glicerol kinase/ Carbohydrate kinase
Bcin07g05560	2871.14	1.20677	0.208322	5.7928	6.92e-09	8.68e-07	No description
Bcin01g01590	4818.36	1.20098	0.190019	6.32034	2.61e-10	5.02e-08	Bccpd3 -> No description
Bcin16g04020	167.688	1.18928	0.260924	4.55796	5.17e-06	0.000226496	No description
Bcin01g05680	2846.77	1.18689	0.214133	5.54277	2.98e-08	3.02e-06	GH 47
Bcin06g04330	2155.85	1.18243	0.181531	6.51367	7.33e-11	1.49e-08	papain-like cysteine peptidase superfamily/ peptidase c65 / OTU domain
Bcin02g01490	200.262	1.17885	0.220998	5.33424	9.59e-08	8.58e-06	No description
Bcin08g00990	335.752	1.17502	0.213172	5.51206	3.55e-08	3.48e-06	No description
Bcin03g00060	632.054	1.16544	0.196653	5.92638	3.1e-09	4.3e-07	AMP-dependent synthetase-like superfamily
Bcin01g10140	3380.68	1.16422	0.230127	5.05904	4.21e-07	2.97e-05	Pyridoxamine 5'-phosphate/ FMN flavoprotein
Bcin08g01780	132.608	1.16138	0.395564	2.93602	0.00332452	0.0331101	MFS Domain
Bcin06g04340	52.9302	1.14805	0.384611	2.98496	0.00284	0.0294	No description
Bcin06g06510	723.988	1.14689	0.266033	4.31108	1.62e-05	0.000564427	No description
Bcin15g03980	3200.54	1.1368	0.299338	3.7977	0.000146043	0.00322545	NTF2 like domain
Bcin06g02530	1286.99	1.13668	0.151819	7.48705	7.04e-14	2.45e-11	DUF 2235
Bcin02g07390	183.103	1.13482	0.284062	3.99498	6.47e-05	0.00172	No description
Bcin11g03590	65.2807	1.13298	0.403459	2.80817	0.00498235	0.0444557	MFS domain
Bcin01g11040	98.5932	1.13281	0.385833	2.93602	0.00332	0.0331101	Bacterial alpha-L-rhamnosidase / Six-hairpin glycosidase-like / Galactose-binding domain-like
Bcin05g01250	2033.86	1.1167	0.193739	5.76394	8.22e-09	1e-06	No description
Bcin09g03790	42.659	1.11602	0.402882	2.7701	0.00560397	0.0486737	BTB/POZ-like
Bcin15g05080	162.956	1.11534	0.254791	4.37746	1.2e-05	0.000444436	O-Glycosyl hydrolases / glycosylphosphatidylinositol-anchored beta(1-3)glucanosyltransferases
Bcin03g00070	124.884	1.11259	0.275373	4.0403	5.34e-05	0.00147978	etracycline resistance protein|TetA/multidrug resistance protein MdtG / MFS domain
Bcin09g05160	77.6853	1.11101	0.387209	2.86928	0.00411	0.039	No description
Bcin16g03010	105.236	1.09947	0.291935	3.76614	0.000165792	0.00352377	AAA+ ATPase domain / Tetratricopeptide-like helical domain / P-loop containing nucleoside triphosphate hydrolase
Bcin05g01260	15787.8	1.09709	0.17802	6.16273	7.15e-10	1.2e-07	No description
Bcin13g05770	72.3644	1.0943	0.323808	3.37947	0.000726248	0.0105938	DUF 4964/4965/5127/1793
Bcin05g07330	2272.31	1.09205	0.15829	6.89904	5.24e-12	1.35e-09	No description
Bcin13g03890	69.8924	1.07965	0.389382	2.77273	0.00556	0.0483	NADPH-dependent oxidoreductases
Bcin16g02950	175.534	1.07122	0.309002	3.46671	0.000526877	0.00826263	Oxidase ustYa / production of ustiloxins
Bcin10g03110	77.8706	1.07122	0.323389	3.31247	0.000925	0.012598	nucleic acid binding/ RNA binding
Bcin04g05420	852.666	1.06102	0.173681	6.10901	1e-09	1.56e-07	No description
Bcin05g07230	912.844	1.05825	0.176588	5.99273	2.06e-09	3.06e-07	Glycine-rich domain-containing protein 1 and 2 (GRDP1/2). They are involved in development and stress responses
Bcin13g05880	198.884	1.04841	0.248299	4.22236	2.42e-05	0.00078839	DUF 4238
Bcin11g02140	105.38	1.0442	0.332871	3.13696	0.00170707	0.0201042	No description
Bcin17g00040	1828.31	1.04067	0.223116	4.66424	3.1e-06	0.000151249	Alpha/Beta hydrolase fold
Bcin01g09970	135.819	1.03998	0.308228	3.37405	0.000740718	0.0107055	Amidohydrolase 1 + Metal-dependent hydrolase
Bcin07g05950	695.433	1.03597	0.259406	3.99362	6.51e-05	0.00172	MFS domain / Ion channel regulatory protein
Bcin10g00520	2436.63	1.03509	0.117378	8.81849	1.16e-18	6.55e-16	sequence-specific DNA binding transcription factor
Bcin05g07650	221.44	1.0334	0.219689	4.70394	2.55e-06	0.000131091	F box binding protein
Bcin04g01570	214.426	1.03264	0.285903	3.61185	0.000304	0.0055	No description
Bcin02g00300	2063.98	1.0178	0.149043	6.82891	8.56e-12	2.15e-09	Mycolic acid cyclopropane synthase / S-adenosyl-L-methionine-dependent methyltransferase
Bcin05g07090	256.542	1.01336	0.313452	3.23291	0.00122535	0.0156336	P450
Bcin04g01020	390.947	1.01129	0.196631	5.1431	2.7e-07	2.03e-05	WD 40 protein binding domain
Bcin16g01860	92.3132	1.01018	0.291436	3.46621	0.000527845	0.00826347	Zn(2)-C6 fungal-type D-binding domain + Protein of unknown function DUF3468
Bcin05g04540	388.323	1.00911	0.188005	5.36744	7.99e-08	7.21e-06	Platelet-activating factor acetylhydrolase/ Fosfolipasa
Bcin02g01130	120.161	1.00822	0.29302	3.4408	0.00058	0.00882	No description
Bcin17g00050	335.747	1.00713	0.268532	3.75053	0.000176	0.00369	AMP-dependent synthetase/ligase
Bcin01g04150	147.807	1.00704	0.314302	3.20405	0.00136	0.0168164	No description
Bcin01g10150	29563.3	1.00573	0.243273	4.13414	3.56e-05	0.0010657	Bcpsd -> Phosphatidylserine decarboxylase
Bcin09g03260	1108.05	0.99573	0.220775	4.51015	6.48e-06	0.000272168	Zinc finger C2H2-type/integrase D-binding domain
Bcin03g06570	452.015	0.98396	0.215853	4.55848	5.15e-06	0.000226	MFS domain
Bcin11g02260	72.4278	0.981158	0.323471	3.03321	0.00242	0.0261	Ankyrin repeat-containing domain / P-loop containing nucleoside triphosphate hydrolase
Bcin11g01610	70.1998	0.979102	0.346482	2.82584	0.0047157	0.0428109	No description
Bcin16g02970	1076.69	0.976748	0.263635	3.70493	0.000211	0.00419	ATPase domain / ABC transporter type 1|transmembrane domain
Bcin04g03360	200.359	0.97588	0.277304	3.51916	0.000432908	0.00720157	DUF 4646
Bcin10g02710	146.486	0.969138	0.295746	3.27693	0.00104944	0.0138187	No description
Bcin07g06820	374.373	0.968249	0.269403	3.59406	0.000325567	0.00580049	No description
Bcin05g02660	416.796	0.964374	0.24943	3.86631	0.00011	0.00255268	Bccts2 -> Putative chitinase; functionally complements A. gossypii cts2 mutant sporulation defect
Bcin02g01730	1103.38	0.962887	0.163741	5.88054	4.09e-09	5.49e-07	chaperon/ GroES like / Alcohol dehydrogenase / Polyketide synthase|enoylreductase domain
Bcin02g06220	565.588	0.962463	0.186601	5.15788	2.5e-07	1.97e-05	No description
Bcin03g07210	2124.56	0.959508	0.120537	7.96026	1.72e-15	7.75e-13	Alpha Beta hydrolase fold / Lipase
Bcin15g04780	1185.57	0.959477	0.200634	4.78222	1.73e-06	9.67e-05	p450
Bcin07g05460	149.008	0.954836	0.29523	3.23421	0.00122	0.0156	No description
Bcin05g06410	486.969	0.954371	0.160029	5.96373	2.47e-09	3.54e-07	Bcmsb1 -> Meiotically up-regulated protein Msb1/Mug8
Bcin14g03730	201.212	0.953689	0.216618	4.40262	1.07e-05	0.000400862	Zinc finger C2H2 type
Bcin06g02700	382.413	0.946999	0.280248	3.37914	0.000727126	0.0105938	Dynamin superfamily / P-loop NTPase fold
Bcin04g01430	18002.3	0.94664	0.202431	4.67637	2.92e-06	0.000144925	No description
Bcin12g05200	622.33	0.946625	0.179016	5.28792	1.24e-07	1.06e-05	AAA+ ATPase domain / ATP binding
Bcin03g00640	862.107	0.944542	0.308992	3.05685	0.00223675	0.0244607	Glucose-methanol-choline oxidoreductase / Pyridine nucleotide-disulphide oxidoreductase|FAD/D(P)-binding domain
Bcin07g02170	182.757	0.940039	0.233646	4.02335	5.74e-05	0.00157	p450
Bcin15g04800	336.236	0.935398	0.20637	4.53263	5.83e-06	0.000251	HotDog domain / thioesterases and thiol ester dehydratase-isomerases
Bcin14g03270	19988.3	0.935015	0.142522	6.56049	5.36e-11	1.18e-08	No description
Bcin15g03070	856.291	0.932932	0.192675	4.84199	1.29e-06	7.54e-05	GH 16 / Concanavalin A like lectin/glucanase domain
Bcin12g04850	510.607	0.929157	0.195459	4.75373	2e-06	0.000108018	No description
Bcin04g00940	147.658	0.925805	0.23608	3.92157	8.8e-05	0.00214197	NB-ARC / Tetratricopeptide-like helical domain / P-loop containing nucleoside triphosphate hydrolase
Bcin11g00730	2062.07	0.92155	0.175415	5.25353	1.49e-07	1.26e-05	Myc tipe domain/ protein dimerization activity
Bcin05g04770	695.77	0.919432	0.186216	4.93745	7.91e-07	5e-05	LicD / family of proteins show high sequence similarity and are involved in phosphorylcholine metabolism
Bcin11g02230	2496.2	0.916419	0.182516	5.02104	5.14e-07	3.54e-05	Bcswp82 -> chromatin remodelling complexe SWP82
Bcin03g01200	108.905	0.915459	0.265116	3.45304	0.000554298	0.00855893	ATPase|AAA-type|core / P-loop containing nucleoside triphosphate hydrolase
Bcin01g01620	398.261	0.913264	0.303785	3.00629	0.00264	0.0279	No description
Bcin14g04020	150.705	0.911853	0.303726	3.00222	0.00268	0.0282496	DUF 3425
Bcin01g00090	2135.95	0.911756	0.318842	2.85959	0.00424	0.0397642	BcBoa9 -> Poliketide synthase
Bcin04g01090	198.108	0.911152	0.223789	4.07148	4.67e-05	0.00134263	Ankyrin repeat Mg2 transporter protein / CorA-like / Zinc transport protein ZntB
Bcin15g03770	1319.93	0.899586	0.141	6.38002	1.77e-10	3.48e-08	Zinc finger|RING/FYVE/PHD-type
Bcin10g04350	99.5767	0.89624	0.303959	2.94856	0.0031926	0.0321144	MFS domain / General substrate transporter
Bcin17g00030	600.443	0.895967	0.237614	3.77069	0.0001628	0.00347653	No description
Bcin14g04250	267.184	0.8959	0.191682	4.67388	2.96e-06	0.000145101	No description
Bcin01g00060	2630.11	0.886086	0.317662	2.7894	0.00528	0.0465	BcBoa6 -> Polyketide synthase|
Bcin12g00770	805.998	0.886016	0.159623	5.55068	2.85e-08	2.95e-06	Bcspo14 -> Phospholipase
Bcin05g04530	958.412	0.882888	0.15598	5.66026	1.51e-08	1.72e-06	Histidine kinase
Bcin15g01940	773.838	0.877814	0.178633	4.91405	8.92e-07	5.44e-05	No description
Bcin16g04970	578.089	0.875828	0.195682	4.47577	7.61e-06	0.000304315	No description
Bcin16g03230	260.372	0.870897	0.212415	4.09998	4.13e-05	0.00120396	Zn(2)-C6 fungal-type DNA-binding domain / Fungal transcription factor
Bcin01g03540	1634.3	0.867829	0.237367	3.65607	0.000256	0.00487	No description
Bcin15g04010	1284.02	0.865331	0.231007	3.7459	0.000179745	0.0037325	No description
Bcin08g05060	4312.42	0.85883	0.196479	4.37111	1.24e-05	0.000453911	Glucose/ribitol dehydrogenase / D(P)-binding domain + Short-chain dehydrogenase/reductase
Bcin09g01990	129.321	0.856545	0.280137	3.05759	0.00223	0.0245	Amidase signature domain
Bcin16g02110	191.652	0.851007	0.287774	2.9572	0.00310444	0.0314025	Bcep2 -> Subunit of Elongator complex; Elongator is required for modification of wobble nucleosides in tR
Bcin01g09720	296.236	0.848542	0.277212	3.06098	0.00220612	0.0243915	FAD linked oxidase / Calcium binding site
Bcin14g03520	457.531	0.844047	0.181665	4.64616	3.38e-06	0.000162483	Marvel domain
Bcin15g04320	226.769	0.839521	0.216395	3.87958	0.000104637	0.00244866	AMP-dependent synthetase/ligase / AMP-binding|conserved site
Bcin02g01650	669.169	0.838998	0.249262	3.36593	0.000763	0.0109	MFS domain / General substrate transporter
Bcin04g00720	112.103	0.83743	0.285769	2.93044	0.00338477	0.0336355	NB-ARC / Lecithin:cholesterol/phospholipid:diacylglycerol acyltransferase
Bcin01g10840	6095.41	0.833292	0.139165	5.98778	2.13e-09	3.1e-07	p450
Bcin09g01620	373.334	0.830065	0.234387	3.54144	0.000397957	0.00668378	Bccry2 -> photoreceptor
Bcin12g03260	783.157	0.829899	0.274657	3.02158	0.00251	0.0268	Duf1774 / fungi
Bcin06g04870	94.722	0.826361	0.29855	2.76791	0.00564168	0.0488603	Bcgpr3 -> G protein-coupled receptor 3
Bcin01g00620	90.3149	0.826204	0.28799	2.86886	0.00412	0.039	No description
Bcin06g01280	208.555	0.825949	0.21458	3.84914	0.000119	0.0027	BcfluG -> Glutamine synthetase (GS)-like protein
Bcin01g00390	575.367	0.824527	0.173259	4.75893	1.95e-06	0.000106	Bcypt10 -> Rab family GTP-binding protein; contains the PEST signal sequence specific for proteolytic enzymes; may be involved in vesicular transport
Bcin01g06990	611.285	0.824498	0.173289	4.75793	1.96e-06	0.000106431	TPase|AAA-type|core / P-loop containing nucleoside triphosphate hydrolase
Bcin01g07410	1724.16	0.82202	0.219218	3.74977	0.000176995	0.00369236	No description
Bcin02g03670	370.202	0.816526	0.246061	3.31838	0.000905409	0.0123918	Glucose/ribitol dehydrogenase / D(P)-binding domain / Short-chain dehydrogenase/reductase
Bcin17g00010	538.417	0.815634	0.2205	3.69903	0.000216427	0.00426853	Aminotransferases/ pyridoxal-phosphate-binding site
Bcin09g04380	150.367	0.81535	0.248189	3.2852	0.00101911	0.0135522	Oxoglutarate/iron-dependent dioxygenase / Isopenicillin N synthase (IPNS) (biosynthesis of the beta-lactam antibiotics)
Bcin14g01060	220.188	0.814893	0.214419	3.80047	0.000144423	0.00319747	Zn(2)-C6 fungal-type D-binding domain
Bcin10g05600	490.191	0.81451	0.174847	4.65841	3.19e-06	0.000154757	No description
Bcin02g06140	907.399	0.813729	0.164443	4.94839	7.48e-07	4.9e-05	Transcription factor CP2
Bcin15g00660	109.539	0.810819	0.267174	3.0348	0.00240698	0.0259454	S-adenosyl-L-methionine-dependent methyltransferase
Bcin09g02260	181.793	0.810738	0.239652	3.38298	0.000717048	0.0105148	PLC-like phosphodiesterase / TIM beta/alpha-barrel domain
Bcin10g04080	120.716	0.806606	0.265675	3.03606	0.00239692	0.0258679	Protein kinase domain/ aminoglycosides phosphotransferase
Bcin16g04790	274.089	0.803303	0.216465	3.711	0.000206439	0.00413473	Glucose-methanol-choline oxidoreductase|N-terminal
Bcin01g09740	1581.27	0.802619	0.170131	4.71767	2.39e-06	0.000124565	Ribonuclease Z/Hydroxyacylglutathione hydrolase-like
Bcin05g06180	412.671	0.800579	0.241049	3.32122	0.000896	0.0123	No description
Bcin11g02680	1924.07	0.800079	0.164735	4.85675	1.19e-06	7.14e-05	AMP-dependent synthetase/ligase + AMP-binding
Bcin01g09530	208.156	0.794804	0.207584	3.82884	0.000129	0.00290496	HSP 20
Bcin15g04830	250.251	0.788098	0.26621	2.96044	0.00307	0.0312	p450
Bcin03g07880	958.683	0.787495	0.155424	5.06677	4.05e-07	2.92e-05	No description
Bcin14g00340	2918.24	0.783851	0.182728	4.28972	1.79e-05	0.000609815	threonine and serine export
Bcin04g00080	288.322	0.783313	0.217275	3.60517	0.00031195	0.00563568	No description
Bcin06g00400	145.947	0.778308	0.263543	2.95325	0.00314	0.0317012	Aldo/keto reductase subgroup / DP-dependent oxidoreductase domain
Bcin16g00080	597.296	0.776665	0.200808	3.8677	0.000109866	0.00254468	FAD linked oxidase|N-terminal / Berberine/berberine-like
Bcin12g04950	268.868	0.775542	0.190968	4.06111	4.88e-05	0.00137869	Zn(2)-C6 fungal-type D-binding domain / Transcription factor domain|fungi
Bcin14g00350	207.235	0.769048	0.211366	3.63848	0.000274	0.0051	Ankyrin repeat / Heterokaryon incompatibility / P-loop containing nucleoside triphosphate hydrolase
Bcin09g04000	480.638	0.767412	0.199526	3.84617	0.00012	0.00272989	BcmtfA -> Cys2His2 transcription factor/ Nucleic acid binding
Bcin02g00080	430.881	0.762667	0.219648	3.47222	0.000516	0.00817	MFS domain / General substrate transporter
Bcin05g04910	4974.47	0.756527	0.168239	4.49675	6.9e-06	0.000280751	meiotic expression up-regulated protein 6
Bcin02g04360	648.472	0.75415	0.169521	4.44872	8.64e-06	0.000337794	Alpha beta hydrolase fold
Bcin04g00790	679.598	0.752235	0.146968	5.11836	3.08e-07	2.28e-05	WD40/YVTN repeat-like-containing domain / P-loop containing nucleoside triphosphate hydrolase
Bcin03g00010	6889.28	0.751684	0.241909	3.1073	0.00188806	0.0215953	No description
Bcin05g06500	541.451	0.750641	0.172121	4.36113	1.29e-05	0.000469	enzyme catalysing the first step of phytanic acid alpha-oxidation
Bcin03g07020	9535.46	0.750084	0.135326	5.54279	2.98e-08	3.02e-06	Bccon7 -> Zinc finger domain
Bcin10g00610	164.622	0.747053	0.224663	3.32522	0.000883	0.0122	Duf 4203
Bcin08g01000	285.174	0.747006	0.231435	3.22771	0.00124785	0.0158313	UDP Glycosiltransferase
Bcin05g03100	3135.19	0.743964	0.148402	5.01315	5.35e-07	3.66e-05	Bcvhs1 -> Vacuolar membrane cation-chloride cotransporter (CCC); likely mediates K+ and Cl- cotransport into the vacuole; has a role in potassium homeostasis and salt tolerance
Bcin11g00210	302.239	0.742693	0.24269	3.06025	0.00221151	0.0243915	Glucose-methanol-choline oxidoreductase / Pyridine nucleotide-disulphide oxidoreductase
Bcin04g00950	319.251	0.736593	0.19778	3.7243	0.00019586	0.00396101	Ankirin repeat / protein binding
Bcin14g00140	395.812	0.735934	0.181023	4.06541	4.79e-05	0.00136675	Bcssn3 -> Cyclin dependent protein kinase
Bcin01g00940	2192.53	0.735784	0.193969	3.79331	0.000149	0.00325	No description
Bcin02g05030	683.453	0.734319	0.201284	3.64818	0.000264109	0.00497019	Gti1/Pac2 family -> Gluconate uptake during starving and sexual development
Bcin07g02960	770.182	0.733631	0.154435	4.75043	2.03e-06	0.000108	Myc-type|basic helix-loop-helix (bHLH) domain
Bcin06g00140	274.627	0.733492	0.196799	3.7271	0.000193693	0.0039406	AMP-dependent synthetase/ligase + AMP-binding
Bcin05g07320	513.99	0.730894	0.188067	3.88636	0.00010176	0.00239374	Phox homologous domain
Bcin15g04790	505.27	0.723614	0.233937	3.09319	0.00198015	0.0224708	ELO family (componente de membrana)
Bcin03g06720	386.792	0.723521	0.17404	4.15721	3.22e-05	0.000983	Putative peptidase domain
Bcin06g05800	5231.55	0.720675	0.231066	3.11891	0.00181519	0.0209676	Bcltf15-> Light-responsive Cys2His2 transcription factor
Bcin05g03950	377.176	0.719873	0.173263	4.1548	3.26e-05	0.0009878	Bcvhc1 -> Aminoacid permease
Bcin11g04380	322.594	0.718354	0.21831	3.29052	0.00100003	0.0134025	No description
Bcin06g07080	336.175	0.717486	0.199417	3.59792	0.000320778	0.00574918	Bcpex7 -> Peroxisomal signal receptor for peroxisomal matrix proteins; recognizes the N-terminal nonapeptide signal (PTS2)
Bcin02g03020	189.29	0.714317	0.225031	3.17431	0.0015	0.0181	Zn(2)-C6 fungal-type D-binding domain / Transcription factor domain|fungi
Bcin11g02650	1515.79	0.714063	0.148036	4.82356	1.41e-06	8.01e-05	Bcnrps8 -> Nonribosomal peptide synthetase
Bcin07g01410	1045.63	0.710924	0.144484	4.92044	8.64e-07	5.38e-05	No description
Bcin01g05930	693.995	0.707272	0.149087	4.74402	2.1e-06	0.000111	Bchhk17 -> Histidine kinase - group VII
Bcin09g05400	454.826	0.706311	0.219111	3.22353	0.0012662	0.016019	Bcdao8 -> D-amino acid oxidase 8
Bcin10g01580	565.802	0.70514	0.169122	4.16941	3.05e-05	0.000938307	Zn(2)-C6 fungal-type D-binding domain / Protein of unknown function DUF3468
Bcin14g05360	1178.36	0.705049	0.170859	4.12649	3.68e-05	0.00109451	Bchex5 -> MFS domain
Bcin01g08080	1186.48	0.697979	0.237345	2.94078	0.00327391	0.0328227	Basic-leucine zipper domain
Bcin10g03660	1525.94	0.695506	0.178613	3.89393	9.86e-05	0.00233	Yippee-type proteins and Mis18 kinetochore proteins. Yippee are putative zinc-binding/DNA-binding proteins
Bcin05g01510	282.262	0.695263	0.244007	2.84936	0.00438	0.0406	No description
Bcin08g00680	1434.7	0.694311	0.140858	4.92914	8.26e-07	5.18e-05	Zinc finger C2H2 / Transcription factor domain|fungi
Bcin11g06120	159.203	0.694125	0.237563	2.92185	0.00348	0.0342	FAD linked oxidase / oxidoreductase activity
Bcin01g06110	724.737	0.690093	0.174615	3.95209	7.75e-05	0.00192747	Amino acid permease|fungi
Bcin12g01420	210.203	0.688739	0.221659	3.1072	0.00189	0.0216	Zn(2)-C6 fungal-type D-binding domain + Protein of unknown function DUF3468
Bcin08g02910	482.024	0.688208	0.213003	3.23098	0.00123367	0.0156734	R recognition motif domain / Nucleotide-binding alpha-beta plait domain
Bcin07g00720	758.259	0.688135	0.181547	3.79039	0.000150409	0.00326596	Bpk3 -> CLK-like serine/threonine protein kinase|autophagy-related gene
Bcin11g02040	2631.17	0.685185	0.159061	4.30768	1.65e-05	0.000571	Bcuga2 -> Succinate semialdehyde dehydrogenase; involved in the utilization of gamma-aminobutyrate (GABA) as a nitrogen source
Bcin11g04600	218.514	0.683243	0.207819	3.28769	0.00101014	0.013478	Bcmfs1 -> MFS domain / tetracycline resistance proteins
Bcin10g05750	5220.61	0.68003	0.16255	4.18351	2.87e-05	0.000894091	No description
Bcin03g01920	15580.5	0.675368	0.18669	3.6176	0.000297	0.0054	Bccat5 -> Catalase
Bcin09g07140	5678.86	0.674706	0.142029	4.75047	2.03e-06	0.000108496	No description
Bcin06g03300	1293.48	0.674186	0.18829	3.58056	0.000342852	0.00600707	No description
Bcin10g01080	902.224	0.674041	0.166956	4.03725	5.41e-05	0.00149	Glucose-methanol-choline oxidoreductase
Bcin12g05670	241.544	0.672682	0.2127	3.16259	0.00156374	0.0187587	Monooxygenase|FAD-binding / Pyridine nucleotide-disulphide oxidoreductase
Bcin05g01640	425.175	0.67202	0.206841	3.24898	0.00115821	0.0149057	GH28 / UDP-glucuronosyl/UDP-glucosyltransferase / Ubiquitin interacting motif
Bcin08g00900	677.382	0.67121	0.173957	3.85849	0.000114091	0.00262236	PQ motif membrane repeat
Bcin15g01930	141.753	0.670333	0.238326	2.81267	0.00491	0.0442	No description
Bcin10g04280	238.102	0.663918	0.19431	3.4168	0.000633623	0.00941368	No description
Bcin13g04640	8709.52	0.661676	0.138046	4.79317	1.64e-06	9.27e-05	dehydrogenase/reductase / Glucose/ribitol dehydrogenase
Bcin12g05570	524.776	0.661371	0.166373	3.97523	7.03e-05	0.00180029	MFS Domain
Bcin04g01410	738.28	0.659389	0.226568	2.91034	0.0036104	0.0353755	No description
Bcin15g02330	451.823	0.658638	0.191137	3.4459	0.000569	0.00873792	No description
Bcin05g07400	1360.5	0.658349	0.18043	3.64878	0.000263	0.00497	Zn(2)-C6 fungal-type DNA-binding domain / Fungal transcription factor
Bcin14g00090	1694.83	0.658242	0.155129	4.24319	2.2e-05	0.000731837	Acyl CoA dehydrogenase
Bcin11g02700	5993.1	0.656121	0.139785	4.6938	2.68e-06	0.000135	Bcpks4 -> Polyketide synthase
Bcin01g07040	265.611	0.655825	0.207072	3.16713	0.00153951	0.0185419	No description
Bcin04g00980	200.856	0.652964	0.21036	3.10403	0.00190903	0.0218006	WD 40 protein binding domain
Bcin08g03440	365.357	0.645248	0.183916	3.50837	0.000450853	0.00740629	No description
Bcin10g00580	215.924	0.645099	0.216439	2.98051	0.00287767	0.0297044	SNF2-related + Helicase
Bcin10g03530	4567.36	0.641509	0.13865	4.62684	3.71e-06	0.000172881	Zn(2)-C6 fungal-type DNA-binding domain / Fungal transcription factor
Bcin08g03990	528.799	0.639696	0.168577	3.79469	0.000147828	0.00324609	sugar-binding regions of glycosyltransferases / Och1 (is a alpha-1,6-mannosyltransferase involved in the N-linked oligosaccharide modification)
Bcin05g04410	715.755	0.63968	0.152685	4.18955	2.8e-05	0.000877215	No description
Bcin09g04390	959.92	0.63107	0.207271	3.04467	0.00233	0.0252	RmlC like domain (synthesis of L-rhamnose) / cupin superfamily domain
Bcin01g08100	458.573	0.630616	0.180903	3.48593	0.00049	0.00788	phytanoyl-CoA dioxygenase
Bcin10g06080	803.494	0.629955	0.150817	4.17694	2.95e-05	0.000917	Bcplc2 -> Phospholipase C
Bcin10g03100	662.409	0.627106	0.167537	3.74309	0.000181772	0.00376592	No description
Bcin10g02370	183.838	0.62418	0.222289	2.80797	0.00499	0.0444557	No description
Bcin02g03070	314.211	0.623678	0.208413	2.99251	0.00276693	0.0288277	Acyltransferase 3
Bcin13g02780	1242.14	0.617521	0.151899	4.06533	4.8e-05	0.00136675	MFS Domain
Bcin08g04240	472.02	0.615528	0.167788	3.66848	0.000244	0.00475487	Haem oxygenase
Bcin10g05800	1532.98	0.613883	0.14434	4.25303	2.11e-05	0.000705562	HSP70 chaperone
Bcin10g03910	1633.75	0.613157	0.138606	4.42374	9.7e-06	0.000368	Bchsp104 -> Protein metabolic process / Heat shock protein
Bcin11g06130	2482.18	0.611978	0.135055	4.53132	5.86e-06	0.000250937	Bcclg1 -> cyclin like protein
Bcin13g03370	516.608	0.611675	0.187647	3.25972	0.00111524	0.0144949	No description
Bcin12g02240	1620.38	0.610942	0.16297	3.7488	0.000178	0.00369815	phosphate metabolism / calcium permeable stress channel
Bcin04g01840	1178.56	0.610072	0.140324	4.3476	1.38e-05	0.000493352	Zinc finger domain
Bcin01g08110	234.59	0.608042	0.213318	2.8504	0.00436642	0.0405855	GH 13 / Ricin B lectin domain
Bcin05g01240	431.654	0.607856	0.174637	3.48068	0.000500136	0.00796826	Band 7 protein / Stomatin family / membrane function ?
Bcin15g04190	474.783	0.605242	0.176713	3.425	0.000615	0.00921	Tetratricopeptide TPR1 / U box domain
Bcin11g01680	555.088	0.603342	0.162005	3.72422	0.000196	0.00396101	No description
Bcin10g03200	983.014	0.602197	0.190987	3.15307	0.00162	0.0193	Double-Stranded RNA-binding Motif
Bcin01g07640	631.895	0.601188	0.179552	3.34827	0.000813	0.0114867	jacalin-like mannose-binding lectin domain
Bcin07g02930	412.153	0.600801	0.197272	3.04554	0.00232	0.0251865	specific low temperature requirement A (LtrA) protein
Bcin10g04660	242.338	0.600294	0.215219	2.78923	0.00528	0.0465154	Signal transduction response regulator receiver domain / Histidine kinase-like ATPase
Bcin15g04210	972.98	0.600108	0.139867	4.29055	1.78e-05	0.000609815	No description
Bcin06g01790	654.951	0.599585	0.211633	2.83314	0.00460933	0.0421845	No description
Bcin16g03440	2165.05	0.599141	0.172756	3.46813	0.000524089	0.00823321	Zinc binding protein Ecl1 2/3
Bcin04g03670	1739.85	0.598442	0.132859	4.50433	6.66e-06	0.000274587	Bcgid7 -> Subunit of GID Complex that binds directly to central component Vid30p; GID complex is involved in proteasome-dependent catabolite inactivation of fructose-1|6-bisphosphatase
Bcin15g05510	296.874	0.598011	0.203672	2.93614	0.00332323	0.0331101	Alpha beta hydrolase fold / Carboxyl-esterases
Bcin12g04840	365.774	0.595957	0.192384	3.09775	0.00195	0.0221562	No description
Bcin10g00300	11797.1	0.592181	0.192614	3.07444	0.00210899	0.0235192	Heat shock protein Hsp90 family
Bcin05g03960	1961.24	0.589381	0.155629	3.7871	0.000152	0.00329375	amino acid transporters domain
Bcin16g01670	232.295	0.58866	0.208104	2.82868	0.00467397	0.0425604	NB-ARC / Tetratricopeptide-like helical domain
Bcin08g01390	1201.76	0.585592	0.186783	3.13516	0.00171763	0.0201773	No description
Bcin16g04480	362.074	0.584619	0.19707	2.96656	0.0030115	0.0307725	Alanine dehydrogenase/pyridine nucleotide transhydrogenase|D(H)-binding domain
Bcin13g04220	391.565	0.58237	0.188859	3.08362	0.00204496	0.0230325	DDHD Domain
Bcin03g06600	17432.8	0.581429	0.180564	3.22008	0.00128	0.0161	HSP 70
Bcin02g06630	581.776	0.581098	0.167086	3.47783	0.000505498	0.00802488	Pleckstrin homology (PH) domains
Bcin15g03640	5747.2	0.581094	0.137986	4.21125	2.54e-05	0.000813504	FAD linked oxidase|N-terminal / berberine-like / FAD-binding|type 2 / FAD-binding|type 2|subdomain 1 / CO dehydrogenase flavoprotein-like|FAD-binding|subdomain 2
Bcin04g05590	2332.27	0.580411	0.117335	4.94662	7.55e-07	4.91e-05	Forkhead-associated (FHA) domain / SMAD/FHA domain
Bcin05g02610	1372.55	0.579089	0.205238	2.82155	0.00477928	0.0432145	No description
Bcin09g04710	1729.42	0.577238	0.150635	3.83203	0.000127	0.00287721	No description
Bcin07g02370	1957.4	0.576559	0.172819	3.3362	0.000849	0.0118942	class I glutamine amidotransferase-like domain / DJ-1/ThiJ/PfpI superfamily - The domain is found in intracellular cysteine peptidase
Bcin15g00300	831.079	0.576178	0.192498	2.99317	0.00276099	0.0287991	No description
Bcin16g03630	982.569	0.573946	0.144163	3.98122	6.86e-05	0.00176946	Bcecm14 -> Putative metalloprotease with similarity to zinc carboxypeptidases; required for normal cell wall assembly
Bcin01g02220	1316.36	0.572556	0.160051	3.57733	0.000347	0.00603	Bcsec2 -> guanine nucleotide exchange factors (GEF), including RAB3IL1/RAB3IP / Sec2 is a GDP/GTP exchange factor for Rab GTPase Sec4, which is required for vesicular transport at the post-Golgi stage of yeast secretion
Bcin10g04480	914.342	0.569664	0.168803	3.37473	0.000739	0.0107	alpha beta hydrolase fold / P-loop NTPase fold
Bcin03g02050	975.315	0.568411	0.195773	2.90342	0.00369116	0.0360067	TPase domain + ABC transporter type 1|transmembrane domain
Bcin06g03180	829.082	0.567754	0.154947	3.66418	0.000248129	0.0047892	Zinc finger C2H2 type
Bcin01g09230	919.337	0.566142	0.168417	3.36155	0.000775	0.0111	BcPHY2-> photoreceptor
Bcin02g05130	442.262	0.566076	0.187567	3.018	0.00254448	0.0271361	MFS domain
Bcin03g06920	284.001	0.566062	0.196779	2.87664	0.00401929	0.0382977	Bcrad26 -> Protein involved in transcription-coupled nucleotide excision repair
Bcin15g05260	366.761	0.565735	0.174396	3.24398	0.00117873	0.0151242	GH 76 / Six-hairpin glycosidase-like
Bcin08g06410	535.694	0.565041	0.16282	3.47035	0.000519788	0.00819414	Bcgpi12 -> Putative deacetylase LmbE-like domain superfamily (mychotiol biosynthesis)
Bcin03g04880	574.648	0.564772	0.157006	3.59713	0.000322	0.00576	No description
Bcin06g05570	972.097	0.563623	0.13843	4.07154	4.67e-05	0.00134263	No description
Bcin14g01560	4684.67	0.562635	0.155024	3.62934	0.000284143	0.00521169	Zinc finger|AN1-type / Ubiquitin-like domain
Bcin08g06240	752.704	0.560573	0.163756	3.42323	0.000618822	0.00925467	Monooxygenase / FAD binding domain / Pyridine nucleotide-disulphide oxidoreductase
Bcin03g04100	600.662	0.560153	0.162215	3.45314	0.000554	0.00856	het loci (for heterokaryon incompatibility) are believed to regulate self/nonself-recognition during vegetative growth. As filamentous fungi grow, hyphal fusion occurs within an individual colony to form a network. Hyphal fusion can occur also between different individuals to form a heterokaryon
Bcin11g02630	9217.11	0.559831	0.16683	3.35569	0.000792	0.0113	phytanoyl-CoA dioxygenase (phytanic acid alpha oxidation)
Bcin07g03890	707.462	0.55793	0.150599	3.70473	0.000211618	0.00419492	No description
Bcin01g05710	2309.47	0.557662	0.167598	3.32738	0.000877	0.0122	No description
Bcin07g06650	7268.17	0.555526	0.132448	4.19428	2.74e-05	0.000864568	Putative phosphatase regulatory subunit
Bcin01g10040	800.77	0.552458	0.168446	3.27973	0.00103905	0.0137028	F BOX domain / DUF 3506
Bcin08g02020	1439.67	0.54932	0.17132	3.20639	0.00134	0.0167	Zn(2)-C6 fungal-type D-binding domain / Protein of unknown function DUF3468
Bcin09g03880	1868.11	0.547735	0.19687	2.78222	0.00539891	0.0472104	Vps62 is a vacuolar protein sorting (VPS) protein required for cytoplasm to vacuole targeting of proteins
Bcin09g02430	898.149	0.546779	0.139963	3.90659	9.36e-05	0.00224	Zinc finger C2H2-type/integrase D-binding domain
Bcin07g03170	5322.01	0.545689	0.121173	4.5034	6.69e-06	0.000274587	Reticulon / association with the endoplasmic reticulum (ER)
Bcin11g06300	2660.87	0.544968	0.164285	3.31721	0.000909	0.0124	Flavin monooxygenase-like / Pyridine nucleotide-disulphide oxidoreductase
Bcin15g00950	483.464	0.544563	0.183707	2.96429	0.0030338	0.0309177	Bcavo2 -> Component of a complex containing the Tor2p kinase and other proteins; complex may have a role in regulation of cell growth
Bcin10g02300	1873.46	0.541116	0.135627	3.98973	6.61e-05	0.00173	Coactivator CBP|KIX domain
Bcin14g04240	766.211	0.538047	0.139281	3.86304	0.000112	0.00258	Leucine rich repeat domain
Bcin03g06430	580.824	0.537987	0.189321	2.84166	0.00448793	0.0411986	No description
Bcin05g04870	3466.01	0.536564	0.15986	3.35646	0.000789	0.0112482	Cytochrome b5-like heme/steroid binding domain + FAD binding domain + Flavocytochrome c / Succinate dehydrogenase/fumarate reductase flavoprotein
Bcin05g04760	859.474	0.535007	0.147727	3.6216	0.000293	0.00535	MFS domain
Bcin01g03790	1494.24	0.534966	0.135516	3.94763	7.89e-05	0.00194	BcCHSIV -> Class IV chitinsynthase
Bcin01g10810	21777.2	0.530847	0.133816	3.96699	7.28e-05	0.00183651	BccpcA -> Basic leucine zipper domain
Bcin08g00700	2762.26	0.528099	0.186739	2.828	0.00468394	0.0426083	No description
Bcin08g02880	3424.67	0.527251	0.13154	4.00829	6.12e-05	0.00164876	SWIRM domain / Homeodomain-like
Bcin14g04770	2051.15	0.525076	0.130544	4.02222	5.77e-05	0.00157334	polymerase suppressor 1 (PSP1) protein partially suppresses mutations in DNA polymerases alpha and delta
Bcin07g00770	1108.48	0.524597	0.142559	3.67985	0.000233372	0.00457277	MFS domain
Bcin09g01400	1728.26	0.522354	0.180054	2.9011	0.00372	0.0361958	cyclophilin like domain / tetratrico peptide repeat region (mediates protein-protein interactions and the assembly of multiprotein complexes)
Bcin14g01550	1110.13	0.519086	0.150944	3.43894	0.000584	0.00885108	Bcatg2 -> Peripheral membrane protein required for autophagic vesicle formation; also required for vesicle formation during pexophagy and the cytoplasm-to-vaucole targeting (Cvt) pathway
Bcin15g02370	659.837	0.515559	0.146809	3.51176	0.000445153	0.00735113	Ankyrin repeat-containing domain / P-loop containing nucleoside triphosphate hydrolase
Bcin02g07680	357.83	0.514528	0.176861	2.90923	0.00362325	0.0354592	Ankirin repeat / protein binding
Bcin03g08050	5876.06	0.514514	0.179911	2.85983	0.00424	0.0397642	Bcpks13 -> Polyketide synthase|involved in DHN melanin biosynthesis
Bcin03g03310	2634.13	0.509813	0.152236	3.34884	0.000812	0.0115	Sensing nutritional status / NDT80 DNA-binding domain
Bcin16g04930	483.28	0.507887	0.182354	2.78517	0.00534998	0.0469644	Zinc finger / Ring type
Bcin10g01330	831.164	0.506207	0.147	3.44359	0.000574052	0.00875915	Septin / Sigma-54 interaction domain ATP-binding site 1
Bcin10g03280	1302.35	0.505699	0.153782	3.28842	0.00100751	0.0134778	Protein kinase domain / Serine/threonine-protein kinase
Bcin13g02620	2067.56	0.505581	0.129472	3.90494	9.42e-05	0.00224628	Arrestin?
Bcin12g06240	320.166	0.50413	0.179099	2.81482	0.00488	0.044	Bcpex12 -> C3HC4-type RING-finger peroxin and E3 ubiquitin ligase; required for peroxisome biogenesis and peroxisomal matrix protein import
Bcin15g03630	1642.54	0.503386	0.16371	3.07486	0.00210603	0.0235192	NAD(P)-binding domain / Short-chain dehydrogenase/reductase
Bcin05g04480	1084.77	0.502291	0.151928	3.30612	0.000945981	0.0128304	Bcpah1 -> lipin / Smp2 (also known as PAH1) is involved in plasmid maintenance and respiration
Bcin02g02900	575.219	0.501368	0.157526	3.18275	0.00145882	0.0177355	DUF 3425
Bcin03g02630	1657.06	0.500916	0.137405	3.64555	0.000267	0.005	Bcste11 -> Ste11 is a mitogen activated protein kinase kinase kinase
Bcin02g06320	1262.42	0.500284	0.175563	2.8496	0.00438	0.0406	MFS domain
Bcin13g03640	1329.85	0.500265	0.160472	3.11746	0.00182419	0.0210446	GH16 / Concanavalin A like lectin/glucanase domain
Bcin16g04250	481.765	0.500138	0.167176	2.99168	0.00277446	0.0288729	papain-like cysteine peptidase superfamily / Ubiquitin carboxyl-terminal hydrolases/specific protease

## Sheet: non_inf_WT_LRG
Gene ID	baseMean	log2FoldChange	lfcSE	stat	pvalue	padj	Description (Usual Name when available)
Bcin01g03350	59.119	-2.73386	0.533006	-5.12913	2.91e-07	1.47e-05	No description
Bcin01g03300	279.076	-2.58621	0.697509	-3.70777	0.000209	0.00452	No description
Bcin01g03320	392.996	-2.18843	0.389365	-5.6205	1.9e-08	1.31e-06	No description
Bcin01g03340	144.188	-2.13525	0.483745	-4.414	1.01e-05	0.000343522	No description
Bcin01g03310	151.629	-2.03501	0.308713	-6.59192	4.34e-11	4.54e-09	Zn(2)-C6 fungal-type DNA-binding domain / Fungal transcription factor
Bcin13g02960	153.065	-1.93324	0.351959	-5.49278	3.96e-08	2.45e-06	Peptidase M14|carboxypeptidase A
Bcin05g02030	135.934	-1.74401	0.41819	-4.17039	3.04e-05	0.000885984	MFS transporter
Bcin05g02020	387.211	-1.69308	0.367537	-4.60655	4.09e-06	0.000156204	No description
Bcin13g00280	3984.35	-1.67322	0.19314	-8.66325	4.59e-18	1.08e-15	Fatty acid desaturases
Bcin03g01520	24635.7	-1.67073	0.475962	-3.51023	0.000447727	0.00852455	chaperon/ GroES like / Alcohol dehydrogenase / Polyketide synthase|enoylreductase domain
Bcin05g02040	105.57	-1.63706	0.49915	-3.2797	0.00103917	0.0170797	No description
Bcin03g01540	7170.84	-1.61201	0.474058	-3.40044	0.000673	0.0121242	glucose-methanol-choline / procesos de oxido-reduccion
Bcin02g04800	77.207	-1.56698	0.401024	-3.90746	9.33e-05	0.00229364	Peptidase M14 / carboxypeptidase A
Bcin05g01990	265.041	-1.56633	0.398465	-3.93092	8.46e-05	0.0021244	No description
Bcin02g05690	1398.36	-1.56348	0.152763	-10.2347	1.39e-24	5.33e-22	GH 13
Bcin04g00040	108.425	-1.56065	0.427421	-3.65132	0.000260898	0.005418	p450
Bcin05g02000	322.224	-1.54038	0.376454	-4.09183	4.28e-05	0.00121031	No description
Bcin03g08150	923.481	-1.51424	0.234508	-6.45711	1.07e-10	1.05e-08	PAS domain
Bcin10g02280	4715.99	-1.51394	0.173042	-8.74899	2.15e-18	5.45e-16	GH 8
Bcin06g05360	384.779	-1.51001	0.274436	-5.50225	3.75e-08	2.37e-06	Dihydrodipicolinate synthase/ biosynthesis of lysine and of diaminopimelate
Bcin15g01130	1713.81	-1.48631	0.15839	-9.38387	6.36e-21	2.04e-18	Lysine-2|3-aminomutase/glutamate 2 / Actividad catalitica
Bcin01g09430	385.663	-1.46562	0.284054	-5.15966	2.47e-07	1.27e-05	Cutinase/ acetylxylan esterase
Bcin03g01530	3860.75	-1.43061	0.272156	-5.25656	1.47e-07	7.97e-06	Zn(2)-C6 fungal-type DNA-binding domain / Fungal transcription factor
Bcin16g02770	17804.5	-1.43004	0.279877	-5.10952	3.23e-07	1.62e-05	Bcmp1 -> Similar to metalloproteinase (secreted protein)
Bcin06g05050	402.801	-1.41545	0.257246	-5.50234	3.75e-08	2.37e-06	Celulose-chitin binding / Carbohydrate binding module family 20
Bcin03g07850	519.638	-1.33794	0.226609	-5.90419	3.54e-09	2.84e-07	Bcprd10 -> Peroxidase / haem peroxidases / ligninases
Bcin08g00280	9252.83	-1.33246	0.146749	-9.07984	1.09e-19	3.08e-17	Peptidase S10|serine carboxypeptidase
Bcin03g07340	576.879	-1.30091	0.19748	-6.58754	4.47e-11	4.57e-09	No description
Bcin01g02880	5187.09	-1.27238	0.16824	-7.56289	3.94e-14	5.83e-12	chaperon/ GroES like / Alcohol dehydrogenase / Polyketide synthase|enoylreductase domain
Bcin02g07100	524.448	-1.2569	0.216971	-5.79291	6.92e-09	5.32e-07	SGNH hydrolase
Bcin02g05740	4038.18	-1.25664	0.22444	-5.59903	2.16e-08	1.47e-06	Bcdal1 -> Metal dependent hydrolase
Bcin02g05560	1185.23	-1.24724	0.256369	-4.86501	1.14e-06	5.14e-05	No description
Bcin03g05600	1324.2	-1.23925	0.234293	-5.28932	1.23e-07	6.82e-06	Phosphoesterase / Alkaline-phosphatase-like core domain
Bcin05g03750	828.441	-1.2379	0.287675	-4.30312	1.68e-05	0.000532646	Bccha1 -> Catabolic L-serine (L-threonine) deaminase
Bcin03g01940	123.127	-1.23154	0.419725	-2.93416	0.00334457	0.0436645	No description
Bcin05g02010	151.721	-1.22698	0.363315	-3.37719	0.000732298	0.0128838	GT domain / Acyl-CoA N-acyltransferase
Bcin05g02050	1417.65	-1.18356	0.202128	-5.8555	4.76e-09	3.75e-07	Bcalo1 -> AMID-like oxidoreductase 1
Bcin16g04640	9653.12	-1.16365	0.204008	-5.70394	1.17e-08	8.45e-07	Bcfdh1 -> D(+)-dependent formate dehydrogenase; may protect cells from exogenous formate
Bcin13g00810	1944.53	-1.1457	0.249414	-4.59358	4.36e-06	0.000164933	Bcdao3 -> D-amino acid oxidase
Bcin05g01980	559.636	-1.14174	0.259965	-4.3919	1.12e-05	0.000371272	Acyltransferase 3
Bcin08g05470	1312.77	-1.12028	0.163281	-6.86105	6.84e-12	8.22e-10	Sulfatase + Choline-sulfatase + Alkaline phosphatase-like
Bcin04g04800	6135.8	-1.11319	0.215228	-5.17216	2.31e-07	1.2e-05	Bcbrn1 -> Tetrahydroxynaphtalene (THN) reductase|involved in DHN melanin biosynthesis
Bcin01g11150	128.455	-1.09767	0.260501	-4.21369	2.51e-05	0.00075	Pectin lyase/ virulence factor
Bcin16g00330	93.1479	-1.09314	0.291998	-3.74364	0.00018137	0.00396335	Dienelactone hydrolase + Alpha/Beta hydrolase fold
Bcin04g05650	2592.13	-1.08782	0.192147	-5.66143	1.5e-08	1.05e-06	Cupin 1 / oxalate decarboxylase/oxidase
Bcin03g06670	583.761	-1.08538	0.301396	-3.60118	0.00031678	0.0063323	ATP-grasp fold
Bcin16g04990	5816.65	-1.08003	0.17072	-6.32631	2.51e-10	2.37e-08	No description
Bcin06g03730	914.046	-1.06615	0.218332	-4.88319	1.04e-06	4.73e-05	No description
Bcin01g00790	625.667	-1.06282	0.251906	-4.21911	2.45e-05	0.000737	No description
Bcin04g03550	647.713	-1.03462	0.266641	-3.88017	0.000104	0.00250907	Bcstc4 -> isoprenoid synthase domain family
Bcin11g04370	425.768	-1.02357	0.192313	-5.32244	1.02e-07	5.89e-06	Protein kinase like domain
Bcin12g00860	478.373	-1.02352	0.249505	-4.10219	4.09e-05	0.00116075	S-adenosyl-L-methionine-dependent methyltransferase
Bcin12g02300	3653.3	-1.01808	0.185185	-5.4976	3.85e-08	2.4e-06	MFS domain
Bcin01g00800	877.935	-1.01744	0.196428	-5.17971	2.22e-07	1.16e-05	Bclcc8 -> laccase multicopper oxidase
Bcin04g03920	116.508	-1.01205	0.313174	-3.23159	0.00123	0.0196	No description
Bcin01g02330	117.04	-1.00954	0.267632	-3.77214	0.000162	0.00362759	Dienelactone hydrolase
Bcin15g03320	1321.07	-0.975775	0.192423	-5.071	3.96e-07	1.95e-05	Phosphoesterase
Bcin08g03390	369.426	-0.969137	0.290685	-3.33398	0.000856119	0.0145434	RTA like protein
Bcin01g00440	1584.44	-0.968079	0.152679	-6.3406	2.29e-10	2.18e-08	Bcfas2 -> Fatty acid synthetase
Bcin05g01960	141.913	-0.963941	0.324469	-2.97082	0.00297003	0.0394977	Zn(2)-C6 fungal-type DNA-binding domain
Bcin16g00930	11681.3	-0.954526	0.197558	-4.83162	1.35e-06	5.95e-05	CND 3 -> No description
Bcin06g02380	2333.31	-0.951666	0.180592	-5.2697	1.37e-07	7.55e-06	NAD binding domain/ RmlD domain/ Mutante : Mixed outcome
Bcin03g01490	574.47	-0.951417	0.210321	-4.52364	6.08e-06	0.000221381	Bclga1 -> Dihydrodipicolinate synthase/ biosynthesis of lysine and of diaminopimelate / 2-keto-3-deoxy-l-galactonate aldolase
Bcin01g11160	100.676	-0.948988	0.303438	-3.12745	0.00176328	0.026083	Pectin lyase/ virulence factor / GH28
Bcin09g01040	219.963	-0.945638	0.309479	-3.05558	0.00224623	0.0316215	L-asparaginase type II / Asparaginase/glutaminase
Bcin01g02950	342.561	-0.94468	0.246209	-3.83691	0.000125	0.00291	AMP-dependent synthetase/ligase
Bcin06g03780	2057.2	-0.944645	0.212795	-4.43922	9.03e-06	0.00031226	No description
Bcin08g02060	2370.33	-0.943481	0.259196	-3.64002	0.000272614	0.00558887	ethanolamine / RmlC dTDP-sugar isomerase enzyme
Bcin05g05900	4101.45	-0.942992	0.177772	-5.30451	1.13e-07	6.39e-06	Bcap5 -> Aspartic peptidase / sapprophytic protein digestion
Bcin08g02950	1628.07	-0.936432	0.175739	-5.32853	9.9e-08	5.74e-06	Glucose/ribitol dehydrogenase
Bcin15g05470	701.321	-0.932888	0.192074	-4.85691	1.19e-06	5.3e-05	TolB-dependent translocation system involving group A and E colicins that is used to penetrate and kill cells
Bcin15g02380	33127.9	-0.929003	0.191404	-4.85361	1.21e-06	5.35e-05	Bcacp1 -> Pepstatin-insensitive aspartic protease
Bcin08g04730	2872.08	-0.928568	0.173401	-5.35503	8.55e-08	5.05e-06	Bcfbp1 -> Fructose-1|6-bisphosphatase; key regulatory enzyme in the gluconeogenesis pathway
Bcin05g04010	501.365	-0.924925	0.276208	-3.34866	0.000812043	0.0139176	NTF2 domain / SnoaL like domain
Bcin03g00380	776.935	-0.919476	0.166675	-5.51657	3.46e-08	2.22e-06	FAD binding domain / FAD linked oxidase
Bcin03g08110	3678.1	-0.916605	0.213175	-4.29978	1.71e-05	0.000537199	Bcscd1 -> Scytalone dehydratase|involved in DHN melanin biosynthesis
Bcin06g03790	930.156	-0.908111	0.237219	-3.82815	0.000129109	0.00298636	Glycosil transferase 2
Bcin02g04470	768.371	-0.904293	0.192965	-4.68631	2.78e-06	0.000112379	DUF 3445
Bcin03g02890	126.78	-0.901973	0.307428	-2.93394	0.00334693	0.0436645	Threonyl/alanyl tR synthetase
Bcin03g08100	1909.39	-0.89392	0.196889	-4.54023	5.62e-06	0.000206216	Bcbrn2 -> Tetrahydroxynaphtalene (THN) reductase|involved in DHN melanin biosynthesis
Bcin15g04450	1799.62	-0.881919	0.239437	-3.68331	0.000230229	0.0048545	CoA-binding + D(P)-binding domain
Bcin05g07500	1612.9	-0.868538	0.186266	-4.66289	3.12e-06	0.000123884	Amidase
Bcin01g10500	19166.3	-0.858783	0.169756	-5.05892	4.22e-07	2.06e-05	Cyanovirin
Bcin08g01440	1468.66	-0.853033	0.176826	-4.82415	1.41e-06	6.14e-05	Amidohydrolase 1 + Metal-dependent hydrolase
Bcin13g05580	1231.25	-0.85035	0.221991	-3.83055	0.000127855	0.00296938	chaperon/ GroES like / Alcohol dehydrogenase / Polyketide synthase|enoylreductase domain
Bcin13g04000	3470.48	-0.8444	0.186902	-4.51787	6.25e-06	0.000226	Glucose/ribitol dehydrogenase
Bcin10g05550	721.328	-0.83319	0.161844	-5.14811	2.63e-07	1.35e-05	chaperon/ GroES like / Alcohol dehydrogenase / Polyketide synthase|enoylreductase domain
Bcin07g04370	3308.39	-0.830201	0.151995	-5.46203	4.71e-08	2.86e-06	ClpP/crotonase-like domain
Bcin10g01500	9140.16	-0.822666	0.206991	-3.97441	7.06e-05	0.00182	ATPas / F0 complex / subunit C + V-ATPase proteolipid subunit C-like domain (proteon transporter ??)
Bcin02g01420	949.137	-0.822436	0.259784	-3.16585	0.00155	0.0234505	GH 13
Bcin12g04240	1263.48	-0.822223	0.220803	-3.72379	0.000196256	0.00426924	Bcdao1 -> D-amino acid oxidase
Bcin15g01400	1221.06	-0.821604	0.179272	-4.58299	4.58e-06	0.000171	No description
Bcin10g06130	434.072	-0.820236	0.283479	-2.89346	0.00381	0.0486	GH 28 / Pectyn liase/virulence factor
Bcin01g10100	18738.4	-0.819272	0.186178	-4.40048	1.08e-05	0.000361859	Bcpic7 -> piruvate kinase / Gene with maximal expression at Complete colonization
Bcin01g07380	3400.55	-0.812231	0.173214	-4.68919	2.74e-06	0.000111279	No description
Bcin09g00730	1024.73	-0.809762	0.239181	-3.38557	0.000710316	0.0125777	MFS domain/ tetracycline resistance proteins
Bcin16g02270	306.476	-0.80873	0.215525	-3.75236	0.000175	0.00387197	Zinc finger domain/ pRiA4B ???
Bcin02g05100	3831.75	-0.806393	0.234125	-3.44428	0.000573	0.0105	Copper amine oxidase
Bcin07g04040	475.267	-0.805598	0.274749	-2.93212	0.00336656	0.043861	Tetrapeptide transporter|OPT1/isp4 + Oligopeptide transporter
Bcin09g01300	3131.08	-0.802736	0.200322	-4.00722	6.14e-05	0.00162734	Glycosiltransferase 2 like
Bcin04g06620	637.231	-0.798442	0.249579	-3.19916	0.0013783	0.0213747	Oxidase ustYa / production of ustiloxins
Bcin16g02980	757.034	-0.79689	0.197938	-4.02595	5.67e-05	0.00152833	MFS domain
Bcin13g02090	338.279	-0.795627	0.18872	-4.21592	2.49e-05	0.000745126	No description
Bcin12g01180	493.635	-0.793247	0.19621	-4.04285	5.28e-05	0.00144	No description
Bcin01g00450	3700.14	-0.790575	0.156368	-5.05585	4.28e-07	2.08e-05	Acyl transferase/ Fatty acid synthase
Bcin06g03850	412.656	-0.788842	0.251592	-3.13541	0.00171615	0.0256223	chaperon/ GroES like / Alcohol dehydrogenase / Polyketide synthase|enoylreductase domain
Bcin03g08640	275.229	-0.786568	0.206753	-3.80438	0.000142	0.00324	Amidase
Bcin04g06630	1797.63	-0.786515	0.241726	-3.25374	0.00113896	0.0183449	No description
Bcin01g05170	166.25	-0.782846	0.261519	-2.99346	0.00276	0.0372	AdipoR/Haemolysin-III-related
Bcin09g06050	535.831	-0.779845	0.163633	-4.76582	1.88e-06	7.98e-05	GT domain + Acyl-CoA N-acyltransferase
Bcin06g03800	1877.81	-0.779498	0.217707	-3.58049	0.000342949	0.00682703	GH 16 / Concanavalin A-like lectin/glucanase domain
Bcin12g00600	338.587	-0.776648	0.218745	-3.55048	0.000385	0.00753009	RNase H domain
Bcin15g03010	9817.95	-0.772124	0.16392	-4.71036	2.47e-06	0.000101174	No description
Bcin12g03390	563.167	-0.770887	0.184511	-4.178	2.94e-05	0.000862095	GH 15 / Glucoamylase + Carbohydrate binding module family 20
Bcin12g00270	200.919	-0.765625	0.234982	-3.25822	0.00112112	0.0181781	GT domain / Acyl-CoA N-acyltransferase
Bcin07g02610	20803.5	-0.76496	0.161794	-4.72799	2.27e-06	9.4e-05	6-phosphogluconate dehydrogenase|decarboxylating
Bcin12g02330	1375.61	-0.764842	0.250133	-3.05774	0.00223	0.0314413	FAD/NAD(P) binding domain superfamily
Bcin05g04760	859.474	-0.764026	0.154901	-4.93233	8.13e-07	3.74e-05	MFS domain
Bcin04g00030	926.144	-0.761053	0.146645	-5.18977	2.11e-07	1.12e-05	GH 15/ Glucoamylase
Bcin03g00340	249.026	-0.758964	0.201593	-3.76484	0.000167	0.00372	No description
Bcin11g05950	650.198	-0.757372	0.170036	-4.45418	8.42e-06	0.000292	Bcgrx2 -> glutaredoxin
Bcin05g04790	386.819	-0.755752	0.185465	-4.07491	4.6e-05	0.0012755	Permease|cytosine/purines|uracil|thiamine|allantoin
Bcin07g04290	700.265	-0.753996	0.17025	-4.42875	9.48e-06	0.000325468	Histidine phosphatase/ isocitrate dehydrogenase / carbohydrate metabolism
Bcin08g02390	6471.75	-0.753461	0.116411	-6.47244	9.64e-11	9.56e-09	Peptidase S28 + Alpha/Beta hydrolase fold
Bcin03g02970	889.323	-0.75293	0.185206	-4.06537	4.8e-05	0.00132502	Chitin binding / Polysaccharide deacetylase + Glycoside hydrolase
Bcin01g05310	3292.74	-0.744626	0.140211	-5.31076	1.09e-07	6.25e-06	Kre9/knh1 cell wall synthesis protein
Bcin08g02000	333.654	-0.744425	0.231497	-3.21571	0.00130124	0.020477	Phosphoglycolate phosphatase/ Haloacid Dehalogenase (HAD) superfamily of aspartate-nucleophile hydrolase enzymes
Bcin07g02920	1104.97	-0.740631	0.161543	-4.58473	4.55e-06	0.000170735	Bcpks8 -> Polyketide synthase
Bcin06g05690	579.71	-0.737989	0.187666	-3.93246	8.41e-05	0.00211636	Alpha/beta hydrolase fold-1 / Peptidase S33
Bcin05g00460	467.544	-0.736573	0.192588	-3.8246	0.000130985	0.00302019	Uncharacterized protein C553.12C
Bcin13g00080	490.983	-0.732332	0.165515	-4.42456	9.66e-06	0.000329	Ureohydrolase|manganese-binding site
Bcin03g04790	1064.27	-0.732124	0.157212	-4.65693	3.21e-06	0.000127	Aldo/keto reductase
Bcin13g03570	240.305	-0.732031	0.226628	-3.2301	0.00124	0.0196	Alpha beta hidrolase fold
Bcin13g05470	243.508	-0.729869	0.242961	-3.00405	0.00266411	0.0361289	No description
Bcin16g03540	2019.25	-0.72886	0.149308	-4.88159	1.05e-06	4.75e-05	Thiamine pyrophosphate enzyme
Bcin09g03230	335.544	-0.726335	0.199155	-3.64708	0.000265242	0.00546103	Fatty acid desaturase domain
Bcin01g02910	1521.95	-0.722761	0.178351	-4.05247	5.07e-05	0.00138432	Histidine phosphatase
Bcin08g05540	51138.2	-0.721254	0.152053	-4.74342	2.1e-06	8.75e-05	CND1 -> Egh16 early infection stages on fungal pathogens
Bcin12g02450	7874.47	-0.720132	0.159723	-4.50862	6.52e-06	0.000233226	Bcbio2 -> Biotin synthase; catalyzes the conversion of dethiobiotin to biotin
Bcin11g04690	323.106	-0.717799	0.183288	-3.91623	8.99e-05	0.00222316	Bcerg2 -> C-8 sterol isomerase / ergosterol biosintesis
Bcin09g04450	475.039	-0.717673	0.209058	-3.43289	0.000597186	0.0108749	Beta lactamase / transpeptidase
Bcin10g01890	1649.39	-0.715899	0.16286	-4.39579	1.1e-05	0.000366	Peptidase S8/S53 domain
Bcin15g02400	2177.89	-0.715895	0.19615	-3.64974	0.000263	0.00544	Bcbas1 -> Myb-related transcription factor; involved in regulating basal and induced expression of genes of the purine and histidine biosynthesis pathways
Bcin02g05330	243.837	-0.710264	0.217259	-3.2692	0.00107851	0.017576	No description
Bcin13g02450	1020.09	-0.70898	0.193329	-3.66722	0.000245	0.0051476	D polymerase delta|subunit 4
Bcin13g01600	1174.39	-0.707962	0.213109	-3.32207	0.000894	0.015	Bcgde1 -> Glycerophosphocholine (GroPCho) phosphodiesterase
Bcin02g01610	3076.86	-0.703369	0.156922	-4.48229	7.38e-06	0.000260082	Bcnde3|External DH dehydrogenase 3 / FAD/NAD(P) binding domain
Bcin14g04260	6283.09	-0.701798	0.158505	-4.4276	9.53e-06	0.000326052	Bcgas2 -> Egh16 protein / early infection fungal phatogens
Bcin14g00480	788.475	-0.700247	0.165154	-4.23997	2.24e-05	0.000685	GH3
Bcin03g01130	2458.98	-0.698167	0.171792	-4.06404	4.82e-05	0.00132877	Aldehyde dehydrogenase domain
Bcin01g05810	403.882	-0.697697	0.229779	-3.03638	0.00239	0.0332683	No description
Bcin03g04780	453.081	-0.689462	0.21507	-3.20575	0.00135	0.021	Taurine catabolism dioxygenase TauD/TfdA
Bcin03g00170	678.622	-0.683986	0.178681	-3.82797	0.000129207	0.00298636	No description
Bcin08g01060	161.163	-0.682832	0.235811	-2.89567	0.00378352	0.0483757	FAD linked oxidase
Bcin07g06380	3720.26	-0.6826	0.151276	-4.51228	6.41e-06	0.000230094	No description
Bcin02g03910	1613.52	-0.681252	0.193763	-3.51591	0.000438	0.00839406	Aldehyde dehydrogenase domain
Bcin15g02310	1386.54	-0.680744	0.145797	-4.66913	3.02e-06	0.000121	NAD(P) binding domain. / NmrA (nitrogen metabolitic represion)
Bcin04g05950	420.739	-0.675925	0.221283	-3.05458	0.00225377	0.031635	No description
Bcin05g08170	256.72	-0.67133	0.197995	-3.39064	0.000697306	0.012439	Bcrco1 -> Resveratrol cleavage oxygenase 1 / carotenoid oxygenase
Bcin08g02740	461.429	-0.668528	0.169418	-3.94602	7.95e-05	0.00201057	MFS Domain
Bcin03g05170	1428.08	-0.668471	0.200906	-3.32728	0.000877	0.0148	Alpha/beta hydrolase / Fumarylacetoacetase
Bcin06g01710	234.18	-0.668435	0.204423	-3.26987	0.00107597	0.0175645	Pyridoxal phosphate-dependent decarboxylase
Bcin01g00340	616.708	-0.666751	0.153084	-4.35545	1.33e-05	0.000428461	Bcalg5 -> Glycosiltransferase/Dolichyl phosphate
Bcin10g01030	44462.7	-0.666603	0.175624	-3.79563	0.000147	0.00334	Bcprx9 -> Peroxiredoxin / suggests that it may have an important antioxidant role in organelles that are major sources of reactive oxygen species
Bcin01g09450	969.271	-0.664683	0.147188	-4.51589	6.31e-06	0.000227057	Bclgd1 -> L-galactonate dehydratase
Bcin09g02500	478.573	-0.661385	0.18288	-3.6165	0.000298611	0.00605726	Cyclic phosphodiesterase
Bcin03g07320	1877.06	-0.659258	0.207867	-3.17153	0.00151638	0.0231429	Ribonuclease T2-like
Bcin09g01970	1591.87	-0.658565	0.204402	-3.22192	0.00127336	0.020104	GH16 / Concanavalin A-like lectin/glucanase domain
Bcin12g02430	2922.08	-0.657683	0.193726	-3.39492	0.000686	0.0123	Aminotransferase class-III + Pyridoxal phosphate-dependent transferase
Bcin14g00850	17416.4	-0.651773	0.188712	-3.45379	0.000553	0.0102	Bcpg1 -> Endopolygaracturonasa / virulence factor (mutant with reduced virulence)
Bcin03g04510	575.244	-0.650297	0.153617	-4.23325	2.3e-05	0.00070308	single pass membrane protein
Bcin06g03160	1467.13	-0.649386	0.186026	-3.49084	0.000481508	0.00900719	Bcsod2 -> Cu/Zn superoxide dismutase
Bcin02g02100	455.079	-0.649055	0.19787	-3.28022	0.00104	0.0171	p450
Bcin16g02990	1310.49	-0.646624	0.193167	-3.34748	0.000815493	0.0139519	GDP-fucose protein O-fucosyltransferase enzyme responsible for adding O-fucose to EGF (epidermal growth factor-like) repeats
Bcin08g05010	1169.5	-0.643046	0.218408	-2.94425	0.0032374	0.0425241	No description
Bcin03g06200	4581.74	-0.640658	0.120184	-5.33067	9.79e-08	5.7e-06	RibA-like superfamily/ GTP cyclohydrolase
Bcin12g02390	481.141	-0.639497	0.187991	-3.40174	0.000669576	0.0121014	Glucose-methanol-choline oxidoreductase|N-terminal
Bcin02g00840	241.415	-0.637599	0.20981	-3.03893	0.00237	0.033	MFS Domain
Bcin05g01430	1897.72	-0.637184	0.217516	-2.92936	0.00339663	0.044193	Bcglr2 -> Glutathione reductase 2
Bcin11g04630	2432.72	-0.635184	0.147688	-4.30084	1.7e-05	0.000536389	D-isomer specific 2-hydroxyacid dehydrogenase
Bcin12g02310	2239.08	-0.634269	0.202881	-3.12632	0.00177	0.0261	Aldehyde oxidase/xanthine dehydrogenase / 2Fe-2S ferredoxin-type domain
Bcin03g01480	3412.66	-0.631866	0.127542	-4.95417	7.26e-07	3.37e-05	Bcgpx3 -> Glutatione peroxidase 3
Bcin01g03640	6080.08	-0.629807	0.156381	-4.02739	5.64e-05	0.00152325	Bcugp1 -> UDP-glucose pyrophosphorylase (UGPase)
Bcin16g04800	10451.4	-0.628231	0.124468	-5.04734	4.48e-07	2.14e-05	Lactate/malate dehydrogenase / GH 4
Bcin01g08900	2263.16	-0.626615	0.180376	-3.47395	0.000513	0.00952	Copper amine oxidase
Bcin10g00480	3754.29	-0.619291	0.150052	-4.12718	3.67e-05	0.00104779	No description
Bcin02g01060	15546.5	-0.618025	0.140984	-4.38365	1.17e-05	0.000382	Bcynk1 -> nucleoside diphosphate kinase
Bcin12g01870	1217.23	-0.617366	0.153621	-4.01877	5.85e-05	0.00157123	Bczta1 -> DPH-dependent quinone reductase
Bcin15g04460	583.173	-0.616106	0.208555	-2.95417	0.00314	0.0415	MFS domain
Bcin16g00630	2866.36	-0.612241	0.190822	-3.20845	0.00133	0.0209	Bcpck1 -> Phosphoenolpyruvate carboxykinase; key enzyme in gluconeogenesis
Bcin12g00260	566.598	-0.610923	0.185341	-3.2962	0.00098	0.0163	Flavin monooxygenase-like
Bcin10g03160	1087.55	-0.609665	0.18664	-3.26653	0.00109	0.0177	No description
Bcin15g02120	31392.6	-0.607969	0.152335	-3.99101	6.58e-05	0.00172	Glyceraldehyde-3-phosphate dehydrogenase
Bcin03g06220	994.119	-0.604309	0.145262	-4.16013	3.18e-05	0.000924	Bcfur1 -> phosphoribosyltransferase-like domain
Bcin09g01800	355.808	-0.599935	0.189436	-3.16695	0.00154044	0.0233987	SGNH hydrolase-type esterase domain / rhamnogalacturonan acetylesterase?
Bcin02g02610	2868.77	-0.598425	0.193036	-3.10008	0.00193471	0.0280155	Bcadk1 -> Adenylate kinase
Bcin01g03200	11718.1	-0.594461	0.148171	-4.01199	6.02e-05	0.00160808	No description
Bcin08g06230	807.255	-0.592755	0.188964	-3.13687	0.00170761	0.0255345	low temperature requirement A (LtrA) protein (growth at low temp)
Bcin06g04840	676.092	-0.591163	0.169911	-3.47925	0.00050282	0.00935129	GH3
Bcin04g06310	4332.6	-0.587261	0.191971	-3.05911	0.00221993	0.031343	Bcatx1 -> Heavy metal associated domain - transport/binding
Bcin06g06040	2615.94	-0.586454	0.151819	-3.86285	0.000112071	0.0026702	Sun family from fungi / mitochondrial and cell wall functions
Bcin12g03100	327.045	-0.578736	0.193575	-2.98972	0.00279234	0.0374977	Bchis2 -> Histidinolphosphatase; catalyzes the eighth step in histidine biosynthesis
Bcin06g04660	1346.14	-0.576279	0.161064	-3.57794	0.000346317	0.00686565	Bcgar1 -> Galacturonate reductase
Bcin01g00750	2972.5	-0.575397	0.149368	-3.85222	0.000117	0.00277892	Rhamnose mutarotase/ Dimeric alpha-beta barrel
Bcin01g05210	448.406	-0.574422	0.167042	-3.4388	0.000584	0.0107	Bcgrh1 -> Acetylated cis-Golgi protein
Bcin12g02320	709.381	-0.574393	0.197096	-2.91428	0.00357	0.046	Monooxygenase/FAD-binding / Thioredoxin-like fold / Phenol hydroxylase
Bcin05g05830	4689.87	-0.572865	0.148997	-3.8448	0.000120652	0.00282944	Peptidase S8/S53 domain
Bcin02g04240	1090.32	-0.572287	0.15654	-3.65586	0.000256	0.00533448	ELO family
Bcin02g07930	905.872	-0.571489	0.151041	-3.78366	0.000155	0.00349	dehydrogenase/reductase
Bcin01g10660	1238.34	-0.571267	0.146294	-3.90494	9.42e-05	0.00231175	Bcsec13 -> Structural component of 3 distinct complexes/ abundance increases under D replication stress
Bcin02g03260	712.838	-0.570608	0.160997	-3.54421	0.000394	0.00768	Bmr5 -> Alpha/beta hydrolase fold-3
Bcin02g08350	708.16	-0.570236	0.145369	-3.92267	8.76e-05	0.00217014	GT domain + Acyl-CoA N-acyltransferase
Bcin01g06470	5086.07	-0.56881	0.162374	-3.50309	0.00046	0.00869	Sugar isomerase/ carbohydrate metabolic proces
Bcin10g04220	3719.36	-0.564573	0.141066	-4.0022	6.28e-05	0.00166	Bctma19 -> mss4 like / translationally controlled tumour protein
Bcin02g00230	3221.04	-0.562001	0.158129	-3.55407	0.000379	0.00744	Aldo keto reductase
Bcin12g04700	598.674	-0.559041	0.158143	-3.53503	0.000408	0.00787	MFS domain
Bcin14g02480	1196.19	-0.556981	0.134343	-4.14597	3.38e-05	0.000974	Bcerv41 -> Endoplasmatic reticulum vesicle transporter
Bcin03g05640	2365.71	-0.555808	0.132626	-4.19079	2.78e-05	0.000822399	Zinc finger|C6HC-type + Zinc finger
Bcin08g02430	2023.11	-0.555713	0.132716	-4.18724	2.82e-05	0.000830276	Uracil phosphoribosyl transferase + Phosphoribosyltransferase-like
Bcin02g07720	1283.16	-0.555584	0.149587	-3.71411	0.000203919	0.00441595	Bcyhk8 -> MFS domain (Presumed antiporter )
Bcin16g02700	1203.99	-0.55429	0.152257	-3.6405	0.000272	0.00559	Dihydroxy-acid/6-phosphogluconate dehydratase
Bcin11g06180	2020.27	-0.553255	0.170957	-3.23623	0.00121	0.0193	Permease / cytosine/purines-uracil-thiamine-allantoin
Bcin15g01850	519.64	-0.551528	0.154954	-3.55929	0.000372	0.00731	SH3BGRL3 and its homologues could function as endogenous modulators of GRX activity
Bcin01g08500	562.322	-0.549999	0.168829	-3.25773	0.00112	0.0182	Bcsym1 -> peroxisomal membrane protein/ Protein required for ethanol metabolism
Bcin09g05640	1141.31	-0.54669	0.16354	-3.34285	0.000829241	0.0141118	Up-regulated During Septation 1/ involucrin repeats protein
Bcin04g05910	1044.34	-0.546639	0.133882	-4.08299	4.45e-05	0.00125309	Bcguk1 -> Guanylate kinase; converts GMP to GDP
Bcin15g02610	2019.24	-0.546132	0.119142	-4.58389	4.56e-06	0.000171	Bccdc12 -> Component of the septin ring that is required for cytokinesis
Bcin11g01190	1040.11	-0.545863	0.175572	-3.10906	0.00187684	0.0273008	Monooxygenase / FAD-binding + Pyridine nucleotide-disulphide oxidoreductase
Bcin02g01630	835.641	-0.545409	0.148817	-3.66497	0.000247364	0.00518171	GT domain + Acyl-CoA N-acyltransferase
Bcin04g03900	408.35	-0.543759	0.180275	-3.01628	0.00255895	0.0350988	No description
Bcin09g00510	1605.14	-0.543452	0.146667	-3.70535	0.000211098	0.00454073	Bcscj1 -> chaperone DnaJ; located in the ER lumen where it cooperates with Kar2p to mediate maturation of proteins
Bcin11g03020	933.873	-0.539777	0.14791	-3.64935	0.000263	0.00543618	Galactokinase + GHMP kinase|ATP-binding/ Ribosomal protein S5
Bcin05g07030	1373.01	-0.536434	0.177652	-3.01958	0.00253126	0.0348185	Copper amine oxidase
Bcin01g07510	1144.91	-0.535549	0.167341	-3.20034	0.00137266	0.0213388	Bcerj5 -> Chaperone dnaJ domain
Bcin02g01790	4514.94	-0.535036	0.138191	-3.87173	0.000108067	0.00259119	BctubB -> Alpha tubulina B
Bcin11g06440	2176.65	-0.533728	0.173401	-3.078	0.00208398	0.0298169	GH 31 / Galactose mutarotase
Bcin06g05950	1688.98	-0.53205	0.147553	-3.60581	0.000311176	0.00625932	Bcerv46 -> Endoplasmatic reticulum vesicle transporter
Bcin08g03320	5869.27	-0.52887	0.147466	-3.58639	0.000335293	0.00668846	group of cell wall synthesis proteins, such as Knh1 and Kre9
Bcin11g05160	13210.3	-0.527105	0.111924	-4.70949	2.48e-06	0.000101176	Bcsah1 -> S-adenosyl-L-homocysteine hydrolase / cellular lipid homeostasis
Bcin04g06560	806.449	-0.526776	0.152325	-3.45824	0.00054371	0.010072	Ras-like guanine nucleotide exchange factor
Bcin08g03150	1295.03	-0.523526	0.136937	-3.82311	0.000131777	0.00303118	Dak kinase/ DhaL domain/ Dihydroxyacetone kinase
Bcin14g05390	2929.07	-0.5233	0.167312	-3.12769	0.00176	0.0261	Extracelullar membrane protein / CFEM domain
Bcin01g03000	6801.12	-0.522062	0.154596	-3.37694	0.000733	0.0128838	Bcipp1 -> Cytoplasmic inorganic pyrophosphatase
Bcin05g03800	5381.83	-0.521308	0.172254	-3.02639	0.00247495	0.0341416	Zinc finger C2H2 type
Bcin08g07040	2714.09	-0.519505	0.117714	-4.41326	1.02e-05	0.000343522	p450 / Flavodoxin/nitric oxide synthase
Bcin11g01670	1866.08	-0.516779	0.161735	-3.19522	0.0014	0.0216255	No description
Bcin04g06650	7546.1	-0.516724	0.134303	-3.84744	0.000119356	0.00281277	No description
Bcin07g04900	1078.96	-0.515202	0.164434	-3.13319	0.00172915	0.0257366	GOLD DOMAIN/ TMP21 related
Bcin05g06120	1049.47	-0.513817	0.141788	-3.62384	0.000290263	0.00590037	Ubiquitin-conjugating enzymes
Bcin02g02680	581.166	-0.510658	0.157586	-3.2405	0.00119	0.0191	ACT domain/ control of metabolism, solute transport and signal transduction
Bcin11g06240	3493.54	-0.510192	0.138109	-3.69413	0.000220638	0.00472197	Bcpgk1 -> 3-phosphoglycerate kinase
Bcin01g03490	703.396	-0.508156	0.145929	-3.48222	0.000497	0.00928409	No description
Bcin05g01630	1191.27	-0.508044	0.162567	-3.12513	0.00177727	0.0261812	Protein transport protein SecG/Sec61
Bcin07g02600	732.989	-0.50659	0.157034	-3.226	0.00125534	0.0198848	R recognition motif domain
Bcin13g00220	2529.12	-0.505895	0.142849	-3.54147	0.000397902	0.00772894	Bcmrn1 -> R-binding protein that may be involved in translational regulation
Bcin04g03510	3328.06	-0.503331	0.153653	-3.27577	0.00105376	0.0172605	Rare lipoprotein A
Bcin11g02490	6270.64	-0.501341	0.117002	-4.28489	1.83e-05	0.000570752	Alpha-D-phosphohexomutase superfamily + Alpha-D-phosphohexomutase

## Sheet: non_inf_dWC_LRG
Gene ID	baseMean	log2FoldChange	lfcSE	stat	pvalue	padj	Description (Usual Name when available)
Bcin08g00020	29.5378	-2.31503	0.666977	-3.47094	0.000519	0.00819	No description
Bcin02g07070	190.513	-2.11425	0.396618	-5.3307	9.78e-08	8.66e-06	No description
Bcin04g03920	116.508	-1.97346	0.350878	-5.62435	1.86e-08	2.08e-06	No description
Bcin06g05580	65.3878	-1.83682	0.609901	-3.01167	0.00259817	0.0275686	No description
Bcin11g04900	74.3326	-1.81311	0.604497	-2.99937	0.00271	0.0284	Amino acid transporter domain
Bcin10g01500	9140.16	-1.78694	0.207642	-8.60585	7.58e-18	3.8e-15	ATPas / F0 complex / subunit C + V-ATPase proteolipid subunit C-like domain (proteon transporter ??)
Bcin01g10380	494.413	-1.7833	0.346295	-5.14965	2.61e-07	2.01e-05	Citocromo p450 / Oxidoreductase FAD/D(P)-binding / Flavodoxin/nitric oxide synthase
Bcin01g03350	59.119	-1.74918	0.50983	-3.4309	0.000602	0.00904	No description
Bcin04g00040	108.425	-1.72647	0.431391	-4.00211	6.28e-05	0.00167777	Citocromo p450
Bcin14g01580	124.608	-1.65936	0.542631	-3.058	0.00222821	0.0244566	chaperon/ GroES like / Alcohol dehydrogenase / Polyketide synthase|enoylreductase domain
Bcin06g07600	66.6148	-1.64146	0.520801	-3.1518	0.00162	0.019312	No description
Bcin01g03340	144.188	-1.61531	0.481684	-3.35346	0.000798072	0.0113349	No description
Bcin16g04640	9653.12	-1.60981	0.204441	-7.8742	3.43e-15	1.41e-12	Bcfdh1 -> D(+)-dependent formate dehydrogenase; may protect cells from exogenous formate
Bcin03g09120	1005.17	-1.6078	0.290861	-5.52773	3.24e-08	3.26e-06	No description
Bcin03g04310	46.3132	-1.58177	0.42328	-3.73693	0.000186279	0.00383292	Calcineurin-like phosphoesterase domain
Bcin03g09210	173.161	-1.53967	0.321536	-4.78847	1.68e-06	9.43e-05	Nitrous oxide reductase / WD40/YVTN repeat-like-containing domain / Lactonase
Bcin06g00365	84.9279	-1.53827	0.43053	-3.57296	0.000352972	0.00611976	No description
Bcin01g04230	1235.39	-1.49778	0.214108	-6.99544	2.64e-12	7.24e-10	Bcmet16 -> phosphoadenylsulfate reductase; reduces 3'-phosphoadenylyl sulfate to adenosine-3' - involved in sulfate assimilation and methionine metabolism
Bcin01g08520	1126.57	-1.46042	0.270238	-5.40419	6.51e-08	6.19e-06	Bcprx4 -> Peroxiredoxin (AhpC/TSA family)
Bcin02g07770	63.7562	-1.4596	0.447502	-3.26166	0.00111	0.0144407	Bcnep2 -> Necrosis inducing protein
Bcin06g05050	402.801	-1.43088	0.256253	-5.58385	2.35e-08	2.5e-06	Celulose-chitin binding / Carbohydrate binding module family 20
Bcin06g06580	57.2356	-1.42873	0.480929	-2.97076	0.00297	0.0304	Bacterial alpha-L-rhamnosidase / Six-hairpin glycosidase-like
Bcin14g00850	17416.4	-1.40478	0.18938	-7.4178	1.19e-13	3.98e-11	Bcpg1
Bcin13g00280	3984.35	-1.37713	0.192484	-7.15455	8.39e-13	2.37e-10	Fatty acid desaturases
Bcin13g01010	68.0313	-1.37707	0.398886	-3.45228	0.000555874	0.00856862	Glucose/ribitol dehydrogenase / D(P)-binding domain / Short-chain dehydrogenase/reductase
Bcin01g04340	1913.35	-1.37691	0.285174	-4.82832	1.38e-06	7.9e-05	Bcmet3 -> ATP sulfurylase; catalyzes the primary step of intracellular sulfate activation|essential for assimilatory reduction of sulfate to sulfide|involved in methionine metabolism
Bcin14g02370	1768.93	-1.32572	0.230592	-5.74921	8.97e-09	1.08e-06	Bccyc1
Bcin05g02020	387.211	-1.30303	0.407461	-3.19792	0.00138421	0.0170116	No description
Bcin11g04110	253.936	-1.29515	0.286517	-4.52031	6.17e-06	0.000263104	Permease|cytosine/purines|uracil|thiamine|allantoin
Bcin13g02960	153.065	-1.29218	0.338758	-3.81446	0.00013648	0.00304401	Peptidase M14|carboxypeptidase A
Bcin04g05580	45.4566	-1.28229	0.449557	-2.85233	0.00433998	0.0404572	Intradiol ring-cleavage dioxygenase
Bcin01g11520	547.013	-1.25224	0.348858	-3.58955	0.000331	0.00588	S-adenosyl-L-methionine-dependent methyltransferase
Bcin03g08640	275.229	-1.24868	0.214102	-5.83216	5.47e-09	7.06e-07	Amidase
Bcin01g03760	81.0655	-1.23987	0.362786	-3.41762	0.000631704	0.00940064	No description
Bcin13g05580	1231.25	-1.20742	0.224045	-5.38919	7.08e-08	6.52e-06	chaperon/ GroES like / Alcohol dehydrogenase / Polyketide synthase|enoylreductase domain
Bcin11g00330	4521.9	-1.20117	0.296958	-4.04492	5.23e-05	0.00147	Bcerg13 -> 3-hydroxy-3-methylglutaryl-CoA (HMG-CoA) synthase; catalyzes the formation of HMG-CoA from acetyl-CoA and acetoacetyl-CoA; involved in the second step in mevalonate biosynthesis
Bcin06g00920	147.34	-1.18947	0.332494	-3.57743	0.000347	0.00602987	Bcmet1 -> S-adenosyl-L-methionine uroporphyrinogen III transmethylase; involved in the biosynthesis of siroheme (methyonine biosynthesis)
Bcin05g02820	316.691	-1.17826	0.31573	-3.73187	0.000190065	0.0038843	MFS domain
Bcin16g02770	17804.5	-1.17572	0.279873	-4.20089	2.66e-05	0.000843	Bcmp1 -> Similar to metalloproteinase (secreted protein)
Bcin01g11470	1016.15	-1.1743	0.320989	-3.65839	0.000254	0.00485715	No description
Bcin10g01030	44462.7	-1.16885	0.175671	-6.65365	2.86e-11	6.98e-09	Bcprx9 -> Peroxiredoxin / suggests that it may have an important antioxidant role in organelles that are major sources of reactive oxygen species
Bcin08g00090	203.411	-1.16034	0.343092	-3.38201	0.00072	0.0105	Pyridine nucleotide-disulphide oxidoreductas / FAD/D(P)-binding domain
Bcin12g06580	468.465	-1.15992	0.25922	-4.47463	7.65e-06	0.000305	Glutathione-dependent formaldehyde-activating enzyme/centromere protein V / Mss4-like
Bcin04g03100	3140.92	-1.15937	0.297679	-3.8947	9.83e-05	0.00233102	Bcilv5 -> Acetohydroxyacid reductoisomerase and mtD binding protein; involved in branched-chain amino acid biosynthesis and maintenance of wild-type mitochondrial D
Bcin09g00460	95.6673	-1.15489	0.325323	-3.54998	0.000385261	0.00655414	No description
Bcin01g11160	100.676	-1.14715	0.323143	-3.54997	0.000385282	0.00655414	Pectin lyase/ Factor de virulencia / GH 28
Bcin02g00014	542.685	-1.14127	0.280851	-4.0636	4.83e-05	0.00136832	chaperon/ GroES like / Alcohol dehydrogenase / Polyketide synthase|enoylreductase domain
Bcin03g05170	1428.08	-1.13306	0.202732	-5.58895	2.28e-08	2.49e-06	Alpha/beta hydrolase / Fumarylacetoacetase
Bcin16g01090	1230.02	-1.12916	0.282878	-3.99169	6.56e-05	0.0017277	No description
Bcin08g01070	174.6	-1.12525	0.325054	-3.46174	0.000537	0.00836	MFS domain
Bcin14g04440	2357.82	-1.11759	0.300784	-3.71558	0.00020274	0.00407873	No description
Bcin13g03450	940.895	-1.11456	0.250256	-4.45368	8.44e-06	0.000331509	Bcmet10 -> Subunit alpha of assimilatory sulfite reductase; complex converts sulfite into sulfide
Bcin03g06670	583.761	-1.10614	0.304322	-3.63477	0.000278	0.00514	ATP-grasp fold
Bcin01g02910	1521.95	-1.09304	0.180227	-6.0648	1.32e-09	1.99e-07	Histidine phosphatase
Bcin01g03320	392.996	-1.08054	0.38453	-2.81003	0.00495	0.0444118	No description
Bcin09g06660	120.017	-1.0698	0.284376	-3.7619	0.000169	0.00358	Cytochrome P450
Bcin09g01040	219.963	-1.06826	0.304911	-3.50353	0.000459138	0.0075134	L-asparaginase type II / Asparaginase/glutaminase
Bcin08g01580	64.6537	-1.06672	0.359766	-2.96504	0.0030264	0.0308898	Cutinase / Alpha/Beta hydrolase fold
Bcin05g08170	256.72	-1.05301	0.204641	-5.14567	2.67e-07	2.02e-05	Bcrco1 -> Resveratrol cleavage oxygenase 1 / carotenoid oxygenase
Bcin01g05330	524.202	-1.04073	0.210732	-4.93863	7.87e-07	5e-05	No description
Bcin01g03310	151.629	-1.03464	0.295708	-3.49885	0.000467	0.00760502	Zn(2)-C6 fungal-type DNA-binding domain / Fungal transcription factor
Bcin02g04800	77.207	-1.0338	0.362796	-2.84954	0.0043782	0.0405855	Peptidase M14 / carboxypeptidase A
Bcin02g06950	521.78	-1.02909	0.18465	-5.57319	2.5e-08	2.63e-06	Mitochondrial carrier protein
Bcin12g01030	1170.9	-1.0196	0.318505	-3.20121	0.00136852	0.0169109	DUF 1275
Bcin01g11150	128.455	-1.01694	0.272673	-3.72952	0.000191843	0.00391179	Pectin lyase/ Factor de virulencia
Bcin08g03460	143.607	-1.01359	0.363157	-2.79104	0.00525389	0.0463914	dehydrogenase/reductase
Bcin06g02380	2333.31	-1.01192	0.180873	-5.59463	2.21e-08	2.44e-06	NAD binding domain/ RmlD domain/ Mutant: Mixed outcome
Bcin14g01910	588.84	-1.00624	0.249056	-4.0402	5.34e-05	0.00147978	MFS domain
Bcin09g06680	105.85	-1.00434	0.337239	-2.97813	0.00290014	0.0298371	Cytochrome P450
Bcin09g02160	230.07	-1.00037	0.220445	-4.53794	5.68e-06	0.000248	No description
Bcin05g01630	1191.27	-0.998354	0.164331	-6.07525	1.24e-09	1.9e-07	Protein transport protein SecG/Sec61
Bcin10g06130	434.072	-0.981378	0.280697	-3.49621	0.000472	0.00765	GH 28 / Pectyn liase/virulence factor
Bcin06g06330	4365.26	-0.978766	0.252779	-3.87203	0.000108	0.00251	Bcrpp0 -> Conserved ribosomal protein P0 of the ribosomal stalk; involved in interaction between translational elongation factors and the ribosome
Bcin02g07100	524.448	-0.966776	0.216427	-4.46699	7.93e-06	0.000314	SGNH hydrolase
Bcin02g07930	905.872	-0.963027	0.155543	-6.19138	5.96e-10	1.06e-07	dehydrogenase/reductase
Bcin15g02880	412.803	-0.96158	0.21897	-4.39138	1.13e-05	0.000419	Serine/threonine dehydratase|pyridoxal-phosphate-binding site //// Cysteine synthase/cystathionine beta-synthase|pyridoxal-phosphate attachment site
Bcin09g00150	662.779	-0.961122	0.300356	-3.19995	0.00137454	0.0169328	Bchex1 -> Similar to MFS domain
Bcin13g00810	1944.53	-0.949337	0.250279	-3.79311	0.000148775	0.00324609	Bcdao3 -> D-amino acid oxidase
Bcin13g01440	106.709	-0.946312	0.337504	-2.80385	0.00504957	0.0449387	Bccoq5 -> 2-hexaprenyl-6-methoxy-1|4-benzoquinone methyltransferase; involved in ubiquinone (Coenzyme Q) biosynthesis
Bcin08g03390	369.426	-0.94607	0.297007	-3.18535	0.00144581	0.0176486	RTA like protein
Bcin11g00970	627.013	-0.940865	0.200073	-4.7026	2.57e-06	0.000131	Aminotransferase class IV
Bcin08g06040	968.289	-0.939957	0.217976	-4.3122	1.62e-05	0.000564	Bcagc1 -> Mitochondrial amino acid transporter; acts both as a glutamate uniporter and as an aspartate-glutamate exchanger; involved in nitrogen metabolism and nitrogen compound biosynthesis
Bcin14g04850	645.078	-0.934026	0.210868	-4.42944	9.45e-06	0.000362271	H/ACA ribonucleoprotein complex|subunit Nhp2|eukaryote / Ribosomal protein L7Ae/L30e/S12e/Gadd45
Bcin06g03850	412.656	-0.933488	0.250096	-3.73252	0.000189576	0.00388309	chaperon/ GroES like / Alcohol dehydrogenase / Polyketide synthase|enoylreductase domain
Bcin03g07120	4713.56	-0.927676	0.230155	-4.03066	5.56e-05	0.00153	Bcrps12 -> Protein component of the small (40S) ribosomal subunit
Bcin01g06650	3286	-0.923147	0.223372	-4.13279	3.58e-05	0.00106844	Ribosomal protein S28e / Nucleic acid-bindin / OB-fold
Bcin16g00630	2866.36	-0.922346	0.190615	-4.83878	1.31e-06	7.56e-05	Bcpck1 -> Phosphoenolpyruvate carboxykinase; key enzyme in gluconeogenesis
Bcin08g03490	269.66	-0.915775	0.299405	-3.05865	0.00222	0.0245	Bcldb19 -> Inmunoglobulin/arrestin domain / predicted Ig-like beta sandwich domain found towards the N terminus of protein LDB19
Bcin16g03140	1261.31	-0.915111	0.293238	-3.12071	0.0018	0.0209	Bccbf5 -> Pseudouridine synthase catalytic subunit of box H/ACA snoRNPs; acts on large and small rRs|on snR U2|and on some mRs
Bcin09g02350	3428.47	-0.912481	0.140122	-6.51206	7.41e-11	1.49e-08	Peptidase S10 /serine carboxypeptidase|active site / Alpha/Beta hydrolase fold
Bcin03g01030	5649.04	-0.901634	0.171289	-5.26381	1.41e-07	1.2e-05	Bcmir1 -> Mitochondrial phosphate carrier; imports inorganic phosphate into mitochondria
Bcin08g01850	1053.67	-0.890424	0.28137	-3.1646	0.00155	0.0186541	Putative hydro liase / D glutamate cyclase
Bcin01g01760	1215.36	-0.887859	0.30909	-2.87249	0.00407	0.0386	GH 18 or 19 / chitinase
Bcin14g02020	1593.9	-0.882085	0.249093	-3.54119	0.00039833	0.00668378	Bcsnu13 -> R binding protein; part of U3 snoRNP involved in rR processing
Bcin01g08050	2434.84	-0.879815	0.252748	-3.48099	0.000499555	0.00796826	Bcass1 -> Argininosuccinate synthase
Bcin15g01400	1221.06	-0.879227	0.178854	-4.91589	8.84e-07	5.44e-05	No description
Bcin13g03600	3761.75	-0.877777	0.2129	-4.12296	3.74e-05	0.00110775	Ribosomal protein L26/L24P|eukaryotic/archaeal / KOW
Bcin02g03260	712.838	-0.877432	0.162968	-5.38406	7.28e-08	6.64e-06	Bmr5 -> Alpha/beta hydrolase fold-3
Bcin06g01510	1180.79	-0.874357	0.213318	-4.09884	4.15e-05	0.00121	GH 17
Bcin12g00300	1095.55	-0.869742	0.184918	-4.70339	2.56e-06	0.000131091	GH 35 / Beta-galactosidase|domain 2
Bcin05g05900	4101.45	-0.865939	0.178519	-4.85068	1.23e-06	7.26e-05	Bcap5 -> Aspartic peptidase / sapprophytic protein digestion
Bcin03g07460	3878.29	-0.865404	0.220936	-3.917	8.97e-05	0.00217443	Bcrpl25 -> Ribosomal 60S subunit protein L25; primary rR-binding ribosomal protein component of large ribosomal subunit
Bcin09g02150	142.543	-0.865076	0.28463	-3.0393	0.00237	0.0256	No description
Bcin12g06430	38028.4	-0.861721	0.250092	-3.44562	0.000569759	0.00873792	NAD (P) -binding domains superfamily / short-chain dehydrogenases/reductases family
Bcin02g04240	1090.32	-0.861638	0.158328	-5.44211	5.27e-08	5.06e-06	ELO family
Bcin02g03560	506.863	-0.860139	0.236548	-3.63621	0.000277	0.00512	MFS domain / general substrate transporter
Bcin03g01010	13211	-0.859612	0.180106	-4.7728	1.82e-06	0.000101	Mitochondrial carrier protein / Adenine nucleotide translocator 1
Bcin06g06350	1221.15	-0.857405	0.229561	-3.73498	0.000187729	0.00385399	Bcnqo1 -> Quinone oxidoreductase
Bcin03g03630	275.931	-0.855313	0.280447	-3.04982	0.00228978	0.02489	GH 12 / Concanavalin A-like lectin/glucanase domain
Bcin08g01540	1366.09	-0.848392	0.153979	-5.5098	3.59e-08	3.49e-06	Sterol methyltransferase C-terminal / S-adenosyl-L-methionine-dependent methyltransferase
Bcin01g09450	969.271	-0.846149	0.149399	-5.66369	1.48e-08	1.72e-06	Bclgd1 -> L-galactonate dehydratase
Bcin08g02740	461.429	-0.84603	0.175249	-4.8276	1.38e-06	7.9e-05	MFS Domain
Bcin15g03120	3683.38	-0.843425	0.228701	-3.68789	0.000226	0.00444	Bcerg20 -> Farnesyl pyrophosphate synthetase; has both dimethylallyltranstransferase and geranyltranstransferase activities; catalyzes the formation of C15 farnesyl pyrophosphate units for isoprenoid and sterol biosynthesis
Bcin14g00970	373.952	-0.84315	0.18302	-4.60687	4.09e-06	0.000186489	Hotdog domain / acyl-CoA thioesterases
Bcin02g05140	5151	-0.843027	0.196719	-4.28545	1.82e-05	0.000619306	Bcprl28 -> Ribosomal 60S subunit protein L28
Bcin16g04050	3512.31	-0.842855	0.265914	-3.16965	0.00153	0.0184	Glutamate/phenylalanine/leucine/valine dehydrogenase
Bcin04g02200	475.818	-0.839491	0.224372	-3.74152	0.000183	0.00378	Bcilv6 -> Regulatory subunit of acetolactate synthase; acetolactate synthase catalyzes the first step of branched-chain amino acid biosynthesis
Bcin10g02280	4715.99	-0.838934	0.172162	-4.87293	1.1e-06	6.62e-05	GH 8
Bcin03g01820	6093.84	-0.837942	0.233831	-3.58354	0.000339	0.00596	Ribosomal protein L1
Bcin05g06130	3606.94	-0.837275	0.239135	-3.50126	0.000463066	0.00755032	Ribosomal protein L31e
Bcin09g03550	5455.41	-0.836533	0.210158	-3.98049	6.88e-05	0.00177	Ribosomal protein L14 / KOW / Translation protein SH3-like domain / Ribosomal protein L2 domain 2
Bcin06g02300	969.954	-0.835975	0.279593	-2.98998	0.00278999	0.0290011	Bclys12 -> Homo-isocitrate dehydrogenase; an D-linked mitochondrial enzyme required for the fourth step in the biosynthesis of lysine
Bcin05g05820	5394.78	-0.831661	0.228265	-3.6434	0.00026906	0.00503192	Ribosomal protein S2
Bcin14g03010	9186.45	-0.831204	0.196849	-4.22254	2.42e-05	0.000788	Bcgbl1 -> Heterotrimeric Gbeta-like protein
Bcin06g01710	234.18	-0.827845	0.211366	-3.91665	8.98e-05	0.00217	Pyridoxal phosphate-dependent decarboxylase
Bcin09g06710	405.244	-0.82744	0.177008	-4.67459	2.95e-06	0.000145101	Cytochrome P450
Bcin03g07630	7042.59	-0.827421	0.221368	-3.73776	0.000186	0.00382907	Ribosomal protein L7 or L30
Bcin03g06170	8236.88	-0.827126	0.216556	-3.81946	0.000134	0.00299	Ribosomal protein S3Ae
Bcin10g05710	1075.39	-0.825315	0.184939	-4.46262	8.1e-06	0.000319	GH 32 / Concanavalin A-like lectin/glucanase domain
Bcin09g06050	535.831	-0.824995	0.166971	-4.94095	7.77e-07	4.98e-05	GT domain + Acyl-CoA N-acyltransferase
Bcin05g06430	691.044	-0.824839	0.217433	-3.79354	0.000149	0.00324609	Formyl transferase / ACT domain
Bcin02g03530	4633.72	-0.821463	0.22414	-3.66496	0.000247375	0.00478487	Ribosomal protein L12 family
Bcin04g00180	425.647	-0.820662	0.251952	-3.25721	0.00112513	0.0146025	No description
Bcin01g09350	3099.76	-0.820612	0.213785	-3.8385	0.00012379	0.00280954	Ribosomal protein L36e
Bcin10g03630	817.777	-0.815965	0.251308	-3.24687	0.00116681	0.0149926	Bcclu1 -> Subunit of the eukaryotic translation initiation factor 3 (eIF3); component of unknown function; deletion causes defects in mitochondrial organization but not in growth or translation initiation
Bcin11g00160	547.205	-0.81584	0.216083	-3.77558	0.00016	0.00343	Bcmet14 -> Adenylylsulfate kinase; required for sulfate assimilation and involved in methionine metabolism
Bcin14g00860	933.305	-0.812944	0.22352	-3.63701	0.000276	0.00512	Pectin lyase fold/virulence factor
Bcin08g00760	5661.63	-0.811163	0.214429	-3.7829	0.000155012	0.00334181	Ribosomal protein S14
Bcin08g02840	1822.78	-0.810368	0.156242	-5.18663	2.14e-07	1.73e-05	Bcwbp1 -> Beta subunit of the oligosaccharyl transferase glycoprotein complex
Bcin06g05890	514.683	-0.806623	0.263838	-3.05727	0.00223366	0.0244566	Sulphate anion transporter / STAS domain
Bcin15g04550	301.538	-0.80662	0.287126	-2.80929	0.00496512	0.0444295	No description
Bcin15g00100	4027.93	-0.806133	0.131462	-6.13205	8.68e-10	1.38e-07	No description
Bcin01g09170	685.013	-0.805831	0.177771	-4.53297	5.82e-06	0.000251	Aminotransferase|class IV / Branched-chain amino acid aminotransferase II
Bcin02g02210	1282.01	-0.803667	0.177129	-4.53718	5.7e-06	0.000248	Kre9/knh1 cell wall synthesis protein
Bcin06g00380	4547.29	-0.797335	0.220171	-3.62143	0.000292981	0.00534647	Ribosomal protein S17
Bcin01g07380	3400.55	-0.797324	0.173409	-4.59795	4.27e-06	0.000192706	No description
Bcin15g04730	149.007	-0.794118	0.274584	-2.89208	0.00382698	0.036854	methyltransferase domain / S-adenosyl-L-methionine-dependent methyltransferase
Bcin02g00013	7054.34	-0.791986	0.200257	-3.95485	7.66e-05	0.001911	Monooxygenase|FAD-binding / Pyridine nucleotide-disulphide oxidoreductase
Bcin03g00430	1975.52	-0.79197	0.180188	-4.39524	1.11e-05	0.000413028	Bclhs1 -> Heat shock protein family 70
Bcin01g05310	3292.74	-0.788616	0.14122	-5.58431	2.35e-08	2.5e-06	Kre9/knh1 cell wall synthesis protein
Bcin03g02790	3469.86	-0.787855	0.16089	-4.89685	9.74e-07	5.9e-05	Bcsec61 -> Conserved ER protein translocation channel; essential subunit of Sec61 complex
Bcin14g03430	604.931	-0.780985	0.205983	-3.79151	0.000149733	0.00325914	Pectin lyase fold/virulence factor
Bcin04g01180	4319.65	-0.778811	0.214427	-3.63206	0.000281169	0.00517271	Ribosomal protein L18e
Bcin11g00260	478.951	-0.778063	0.192549	-4.04087	5.33e-05	0.00148	Amino acid/polyamine transporter I
Bcin14g04230	6998.86	-0.776296	0.218324	-3.55571	0.000377	0.00647	Bcrpl5 -> Ribosomal 60S subunit protein L5
Bcin01g03730	176.802	-0.775828	0.265218	-2.92524	0.00344	0.0340628	Bcnrps6 -> Non ribosomal peptide synthase
Bcin14g00210	237.419	-0.774962	0.265185	-2.92234	0.00347414	0.0342223	DH:flavin oxidoreductase/DH oxidase|N-terminal / Aldolase-type TIM barrel
Bcin16g04810	2835.68	-0.7732	0.212044	-3.64642	0.000266	0.00499	Ribosomal L28e/Mak16
Bcin12g00860	478.373	-0.772973	0.247344	-3.12509	0.00178	0.0206642	S-adenosyl-L-methionine-dependent methyltransferase
Bcin01g00980	4882.69	-0.771063	0.208123	-3.70484	0.000212	0.00419	Ribosomal protein S5
Bcin10g05310	1065.91	-0.770346	0.228675	-3.36873	0.00075515	0.0108619	Bcleu2 -> eta-isopropylmalate dehydrogenase (IMDH); catalyzes the third step in the leucine biosynthesis pathway
Bcin14g04100	3523.76	-0.769445	0.227057	-3.38877	0.000702064	0.0103118	Ribosomal protein L22e
Bcin09g06480	5070.9	-0.768702	0.204914	-3.75135	0.000176	0.00368629	Ribosomal protein L24e
Bcin03g05140	774.998	-0.768686	0.259482	-2.96239	0.0030526	0.031017	Amidohydrolase 1 + Metal-dependent hydrolase
Bcin06g02310	974.636	-0.768258	0.165015	-4.65569	3.23e-06	0.000156	No description
Bcin07g00470	512.561	-0.76807	0.19345	-3.97037	7.18e-05	0.00182593	Stress-associated endoplasmic reticulum protein
Bcin10g04290	6408.45	-0.767651	0.223585	-3.43338	0.000596105	0.00897811	Ribosomal protein L22/L17
Bcin01g10500	19166.3	-0.767121	0.169755	-4.519	6.21e-06	0.000263	Cyanovirin
Bcin05g00940	3737.86	-0.766432	0.172396	-4.44576	8.76e-06	0.000341002	S-adenosyl-L-methionine-dependent methyltransferase / Mycolic acid cyclopropane synthase
Bcin05g02580	3337.95	-0.766382	0.222915	-3.43801	0.000586012	0.00886675	Ribosomal protein L14b/L23e
Bcin10g04550	942.132	-0.765972	0.253444	-3.02226	0.00250895	0.0268206	Bcnop1 -> Histone glutamine methyltransferase
Bcin02g05560	1185.23	-0.763472	0.258261	-2.9562	0.0031145	0.031469	No description
Bcin10g05430	4114.37	-0.762875	0.204848	-3.7241	0.000196012	0.00396101	Bcrps3 -> Protein component of the small (40S) ribosomal subunit; has apurinic/apyrimidinic (AP) endonuclease activity
Bcin04g05070	7248.38	-0.762799	0.214992	-3.54803	0.000388	0.00659	Ribosomal protein S6e
Bcin07g00520	7712.46	-0.75699	0.199761	-3.78948	0.000150961	0.0032701	Ribosomal protein L27e / Translation protein SH3-like domain
Bcin01g09620	6025.72	-0.756557	0.222381	-3.40208	0.000668762	0.00987079	Ribosomal protein L5
Bcin06g05360	384.779	-0.756544	0.268821	-2.8143	0.00489	0.044	Dihydrodipicolinate synthase/ biosynthesis of lysine and of diaminopimelate
Bcin02g04220	7785.57	-0.753787	0.24673	-3.05511	0.00224979	0.0245509	Ribosomal protein L4/L1e
Bcin03g06970	5905.34	-0.750046	0.193522	-3.87577	0.000106	0.00247452	Ribosomal protein S11
Bcin02g02790	476.504	-0.749835	0.207567	-3.6125	0.000303254	0.0055006	Bcftr1 -> Putative high affinity iron transporter / indirect role on endocytosis
Bcin04g04290	5248.1	-0.749063	0.220459	-3.39775	0.000679	0.01	Ribosomal protein L12 family
Bcin10g00480	3754.29	-0.748377	0.15053	-4.97163	6.64e-07	4.41e-05	No description
Bcin09g02490	6092.82	-0.747177	0.169006	-4.42101	9.82e-06	0.000371	Ribosomal protein L44e / Zinc-binding ribosomal protein
Bcin15g01250	458.351	-0.747135	0.252617	-2.95759	0.00310057	0.0313984	Bcnop10 -> Subunit of box H/ACA snoRNP complex; required for pseudouridylation and processing of pre-18S rR
Bcin14g04590	5297.34	-0.746497	0.212233	-3.51734	0.000435898	0.00723799	Ribosomal protein S10 / Plectin / winged helix-turn-helix DNA-binding motif
Bcin02g06650	732.463	-0.746221	0.232501	-3.20954	0.00132945	0.0166099	Bcgar1 -> Protein component of the H/ACA snoRNP pseudouridylase complex
Bcin15g04480	966.293	-0.746151	0.251732	-2.96407	0.00303598	0.0309177	NAD (P) -binding domains superfamily / short-chain dehydrogenases/reductases family
Bcin03g02530	9475.69	-0.745176	0.187835	-3.96718	7.27e-05	0.00183651	Ribosomal protein L2 / Translation protein SH3-like domain
Bcin08g02000	333.654	-0.744842	0.243809	-3.05502	0.00225043	0.0245509	Phosphoglycolate phosphatase/ Haloacid Dehalogenase (HAD) superfamily of aspartate-nucleophile hydrolase enzymes
Bcin12g01300	3911.96	-0.741783	0.211276	-3.51097	0.000446	0.00735946	Ribosomal protein S17e
Bcin10g04590	4361.41	-0.740592	0.206604	-3.5846	0.000338	0.00594444	Ribosomal protein L11/L12
Bcin13g00220	2529.12	-0.739046	0.143305	-5.15714	2.51e-07	1.97e-05	Bcmrn1 -> R-binding protein that may be involved in translational regulation
Bcin01g02200	4553.84	-0.738555	0.205857	-3.58771	0.000334	0.00590531	Ribosomal protein S4
Bcin02g01060	15546.5	-0.738173	0.141008	-5.23497	1.65e-07	1.37e-05	Bcynk1 -> nucleoside diphosphate kinase
Bcin11g00990	1091.24	-0.732354	0.163139	-4.48913	7.15e-06	0.00029	Mitochondrial carrier protein
Bcin08g01980	201.501	-0.732152	0.23366	-3.1334	0.00172794	0.0202444	Bcdao10 -> D-amino acid oxidase
Bcin03g03620	4288.74	-0.730615	0.191304	-3.81912	0.000133928	0.00299448	Ribosomal protein S19e
Bcin14g02580	2151.3	-0.73054	0.167248	-4.36801	1.25e-05	0.000458542	Zinc finger / CCHC domain
Bcin01g03000	6801.12	-0.728119	0.154723	-4.70595	2.53e-06	0.000131	Bcipp1 -> Cytoplasmic inorganic pyrophosphatase
Bcin10g01890	1649.39	-0.727903	0.164347	-4.42905	9.46e-06	0.000362271	Peptidase S8/S53 domain
Bcin11g03280	5491.28	-0.727636	0.209051	-3.48067	0.000500166	0.00796826	Ribosomal protein L29
Bcin11g05900	5747.91	-0.725927	0.212384	-3.418	0.000630834	0.00940064	60S ribosomal protein L6E + Translation protein SH3-like domain
Bcin12g02610	2033.48	-0.72542	0.157188	-4.615	3.93e-06	0.000182096	ATP synthase subunit K from fungi
Bcin04g05190	7169.93	-0.724839	0.199519	-3.63293	0.000280224	0.00516585	Ribosomal protein S8e
Bcin10g04330	1196.35	-0.724545	0.14121	-5.13098	2.88e-07	2.15e-05	Peptidase S10 / serine carboxypeptidase / Alpha/Beta hydrolase fold
Bcin02g01070	2273.07	-0.72407	0.14528	-4.98397	6.23e-07	4.17e-05	Bcrot2 -> Glucosidase II catalytic subunit; required for normal cell wall synthesis
Bcin03g05600	1324.2	-0.722533	0.234267	-3.08423	0.00204	0.023	Phosphoesterase / Alkaline-phosphatase-like core domain
Bcin06g00260	1382.08	-0.720094	0.222851	-3.23128	0.00123236	0.0156734	Heat shock protein 70
Bcin04g04500	5116.23	-0.717717	0.159184	-4.50872	6.52e-06	0.000273	Porin|eukaryotic type
Bcin13g00830	5502.6	-0.717192	0.187411	-3.82685	0.000129795	0.00291651	Ribosomal protein L37ae/L37e / Zinc binding ribosomal protein
Bcin02g04520	215.318	-0.717163	0.22397	-3.20205	0.00136	0.0169	Oxidoreductase FAD/D(P)-binding/Flavoprotein pyridine nucleotide cytochrome reductase/ Ferredoxin reductase
Bcin01g06210	2454.65	-0.716809	0.135453	-5.29194	1.21e-07	1.06e-05	Peptidase S10|serine carboxypeptidase / Alpha Beta hydrolase fold
Bcin01g08900	2263.16	-0.716761	0.181677	-3.94524	7.97e-05	0.00195684	Copper amine oxidase
Bcin04g06570	5969.78	-0.716016	0.141714	-5.05254	4.36e-07	3.05e-05	Bcmet6 -> Cobalamin-independent methionine synthase
Bcin03g07340	576.879	-0.714578	0.195461	-3.65586	0.000256319	0.00487438	No description
Bcin11g06440	2176.65	-0.714514	0.173956	-4.10743	4e-05	0.00116957	GH 31 / Galactose mutarotase
Bcin01g00340	616.708	-0.712937	0.154835	-4.6045	4.13e-06	0.000188	Bcalg5 -> Glycosiltransferase/Dolichyl phosphate
Bcin01g07460	2168.36	-0.711835	0.155034	-4.59148	4.4e-06	0.000196805	Bcidh1 -> Subunit of mitochondrial D(+)-dependent isocitrate dehydrogenase
Bcin03g06990	4084.77	-0.710136	0.212105	-3.34804	0.000814	0.0114867	Ribosomal protein S9 + Ribosomal protein S5 domain 2-type fold
Bcin09g05600	3130.48	-0.709232	0.213376	-3.32386	0.000888	0.0122	Bcrpl30 -> Ribosomal 60S subunit protein L30; involved in pre-rR processing in the nucleolus; autoregulates splicing of its transcript
Bcin10g03580	6862.75	-0.706775	0.177173	-3.98919	6.63e-05	0.00173089	Bcrpl29 -> Ribosomal 60S subunit protein L29; not essential for translation|but required for proper joining of large and small ribosomal subunits and for normal translation rate
Bcin06g05860	4256.02	-0.706384	0.191485	-3.68898	0.000225	0.00443	Bcrps13 -> Protein component of the small (40S) ribosomal subunit
Bcin10g04300	6208.81	-0.706127	0.20503	-3.44402	0.000573	0.00875915	Ribosomal protein S13
Bcin13g04420	9748.63	-0.70507	0.139292	-5.06183	4.15e-07	2.95e-05	Histone h4
Bcin14g04790	6291.25	-0.704195	0.20256	-3.47647	0.000508061	0.00805143	Ribosomal protein L23/L15e core domain
Bcin05g01600	4390.77	-0.702991	0.208081	-3.37845	0.000728969	0.0106035	60S ribosomal protein L18a
Bcin14g02830	9203.06	-0.70225	0.225872	-3.10906	0.00188	0.0215	Bcrpl3 -> Ribosomal 60S subunit protein L3
Bcin11g05920	5288.1	-0.701644	0.213597	-3.28489	0.00102021	0.0135522	Ribosomal protein L6 / alpha-beta domain
Bcin15g01130	1713.81	-0.700081	0.156295	-4.47923	7.49e-06	0.000301	Lysine-2|3-aminomutase/glutamate 2 / Actividad catalitica
Bcin02g01790	4514.94	-0.698851	0.138414	-5.04901	4.44e-07	3.09e-05	BctubB -> Alpha tubulina B
Bcin02g02750	4867.12	-0.698841	0.172897	-4.04194	5.3e-05	0.00147978	Citrate synthase-like
Bcin03g07110	3339.98	-0.698347	0.2142	-3.26026	0.00111	0.0145	Ribosomal protein S8
Bcin08g02490	6903.77	-0.696991	0.198026	-3.51969	0.000432	0.00720046	Bcrpl32 -> Ribosomal 60S subunit protein L32
Bcin01g00770	6073	-0.695873	0.202685	-3.43327	0.000596	0.00898	Ribosomal protein L37e
Bcin12g03830	304.312	-0.695155	0.222425	-3.12534	0.00178	0.0206642	MFS Domain / General substrate transporter
Bcin03g00590	6038.57	-0.695067	0.210464	-3.30254	0.000958	0.0129	Bcrps5 -> Protein component of the small (40S) ribosomal subunit
Bcin01g02210	5066.93	-0.694507	0.209014	-3.32277	0.000891276	0.012254	Ribosomal protein L21e / Translation protein SH3-like domain
Bcin15g05610	1907.41	-0.693313	0.143274	-4.83908	1.3e-06	7.56e-05	Bcsec27 -> Essential beta'-coat protein of the COPI coatomer
Bcin02g05270	908.094	-0.693237	0.167498	-4.13877	3.49e-05	0.00105138	Bckre5 -> Protein required for beta-1 / 6 glucan biosynthesis
Bcin01g01800	10423.8	-0.693181	0.209948	-3.30168	0.000961077	0.0129431	Ribosomal protein S4e
Bcin05g00180	5221.14	-0.692702	0.238017	-2.9103	0.00361079	0.0353755	Heat shock protein 70
Bcin15g01740	447.295	-0.686957	0.219338	-3.13196	0.00173642	0.0202912	Bcalg6 -> Alpha 1|3 glucosyltransferase; involved in transfer of oligosaccharides from dolichyl pyrophosphate to asparagine residues of proteins during N-linked protein glycosylation
Bcin14g05510	2349.62	-0.686814	0.208202	-3.29879	0.000971031	0.0130526	GH 62 / five-bladed beta-propellor domain
Bcin15g03420	1820.07	-0.686522	0.157639	-4.35504	1.33e-05	0.000479	Bcpmt2 -> Protein o-mannosyltransferase|subfamily PMT2
Bcin03g05780	20582.8	-0.684613	0.181596	-3.76997	0.000163265	0.00347824	Ribosomal protein L41
Bcin09g00280	2291.84	-0.684438	0.21391	-3.19966	0.00137592	0.0169328	Zinc finger / CCHC domain
Bcin07g04280	2309.04	-0.683515	0.158259	-4.31897	1.57e-05	0.000549	Bcidh2 -> Subunit of mitochondrial D(+)-dependent isocitrate dehydrogenase; complex catalyzes the oxidation of isocitrate to alpha-ketoglutarate in the TCA cycle
Bcin09g00510	1605.14	-0.682117	0.147392	-4.62791	3.69e-06	0.000172881	Bcscj1 -> chaperone DnaJ; located in the ER lumen where it cooperates with Kar2p to mediate maturation of proteins
Bcin04g03620	758.059	-0.680854	0.198528	-3.4295	0.000605	0.00907	Ribonuclease T2-like
Bcin07g05130	4621.74	-0.680637	0.126058	-5.3994	6.69e-08	6.29e-06	Bccof1 -> Cofilin|involved in pH-dependent actin filament depolarization
Bcin08g02390	6471.75	-0.680441	0.11644	-5.84369	5.11e-09	6.68e-07	Peptidase S28 + Alpha/Beta hydrolase fold
Bcin01g09660	5067.94	-0.679603	0.207423	-3.27641	0.00105	0.0138	Ribosomal protein L35A / Translation protein
Bcin16g04690	1039.97	-0.677218	0.185084	-3.65897	0.000253	0.00486	Translocon-associated protein (TRAP)|alpha subunit
Bcin15g02120	31392.6	-0.675175	0.152347	-4.43182	9.34e-06	0.000360713	Glyceraldehyde-3-phosphate dehydrogenase
Bcin02g02510	1926.7	-0.67478	0.157135	-4.29427	1.75e-05	0.000601983	ATPase / F1 complex /epsilon subunit /mitochondrial
Bcin06g07440	421.62	-0.674202	0.183546	-3.67321	0.00024	0.00468	Bcalg1 -> Mannosyltransferase; involved in asparagine-linked glycosylation in the endoplasmic reticulum (ER); essential for viability
Bcin11g01670	1866.08	-0.670433	0.1621	-4.13593	3.54e-05	0.00106092	No description
Bcin03g00480	389.491	-0.669967	0.21617	-3.09926	0.00194	0.0220708	Bcxyn11A -> Xylanase
Bcin16g03990	564.177	-0.669818	0.230405	-2.90713	0.00365	0.0357	Ferritin like superfamily / non-haem iron storage proteins
Bcin06g03070	3218.72	-0.669342	0.129844	-5.15497	2.54e-07	1.98e-05	Peptidase S8/S53 domain
Bcin10g05680	368.48	-0.669287	0.18756	-3.5684	0.000359	0.00622	p450
Bcin02g03080	1765.2	-0.669227	0.166645	-4.01588	5.92e-05	0.00160169	Succinate dehydrogenase/Fumarate reductase
Bcin01g07510	1144.91	-0.667601	0.167975	-3.97441	7.06e-05	0.0018	Bcerj5 -> Chaperone dnaJ domain
Bcin09g02500	478.573	-0.665958	0.186678	-3.56742	0.000361	0.00623	Cyclic phosphodiesterase
Bcin08g01510	1938.92	-0.665721	0.203288	-3.27476	0.00106	0.0139	Bczuo1 -> Chaperone DnaJ domain / ribosome-associated complex domain
Bcin05g01360	3442.5	-0.665193	0.143393	-4.63894	3.5e-06	0.000167375	Bckgd1 -> Subunit of the mitochondrial alpha-ketoglutarate dehydrogenase complex; catalyzes a key step in the tricarboxylic acid (TCA) cycle
Bcin02g06070	8781.31	-0.664939	0.187122	-3.55351	0.00038	0.0065	Bcrps31 -> Fusion protein cleaved to yield ribosomal protein S31 and ubiquitin
Bcin06g00620	4943.24	-0.663774	0.120405	-5.51287	3.53e-08	3.48e-06	Bctpp2 -> Secreted protease / Serine type / Sedolisin domain
Bcin05g06790	732.639	-0.662197	0.157629	-4.201	2.66e-05	0.00084266	Mic10 or MICOS complex / a large protein complex of the mitochondrial inner membrane that plays crucial roles in the maintenance of crista junctions
Bcin05g06070	2892.16	-0.662166	0.209725	-3.1573	0.00159237	0.0190263	Bcrpl38 -> Ribosomal 60S subunit protein L38
Bcin06g03950	700.667	-0.661953	0.170373	-3.88531	0.000102198	0.0023978	No description
Bcin03g00790	6274.49	-0.660565	0.200011	-3.30264	0.000958	0.0129	Ribosomal protein S25
Bcin03g04250	169.092	-0.657424	0.233572	-2.81466	0.00488293	0.0439755	Bcplp1 -> protein that interacts with CCT (chaperonin containing TCP-1) complex; has a role in actin and tubulin folding
Bcin05g04720	1071.28	-0.656435	0.152449	-4.30594	1.66e-05	0.000573289	Rutc like family (chorismate mutase ) / RidA family
Bcin04g01940	1693.17	-0.656376	0.143247	-4.58214	4.6e-06	0.000203797	Cytochrome c oxidase subunit VIIc
Bcin04g00530	599.45	-0.656317	0.193062	-3.39951	0.000675	0.00995	Bcgcn1 -> Positive regulator of the Gcn2p kinase activity
Bcin11g04690	323.106	-0.654725	0.185013	-3.5388	0.000401944	0.00672363	Bcerg2 -> RNa reconigtion binding domain / Tat-SF1 like (interacts with components of both the transcription and splicing machineries)
Bcin01g02690	1590.43	-0.654329	0.16327	-4.00764	6.13e-05	0.00165	Peptidase S28 / Alpha Beta hydrolase fold
Bcin16g02270	306.476	-0.654284	0.217268	-3.01142	0.0026	0.0276	Zinc finger domain/ pRiA4B ???
Bcin06g06310	385.097	-0.653882	0.208591	-3.13476	0.00171998	0.0201773	No description
Bcin01g06100	2267.54	-0.65309	0.138997	-4.69858	2.62e-06	0.000133	Histidine phosphatase
Bcin03g06530	7379.12	-0.651148	0.233361	-2.79031	0.00527	0.0464509	Ribosomal protein L7A/L8
Bcin02g01660	941.425	-0.650849	0.163414	-3.98282	6.81e-05	0.00177	transmembrane domain - amino acid transporters
Bcin03g00340	249.026	-0.650541	0.208456	-3.12076	0.00180386	0.0208669	No description
Bcin01g05220	868.871	-0.648213	0.152896	-4.23957	2.24e-05	0.000741	Bcost2 -> Epsilon subunit of the oligosaccharyltransferase complex; located in the ER lumen; catalyzes asparagine-linked glycosylation of newly synthesized proteins
Bcin09g03560	3166.72	-0.648168	0.19422	-3.33729	0.000846	0.0119	Bcegd2 -> Nascent polypeptide-Associated Complex
Bcin06g01640	1910	-0.64798	0.163796	-3.95601	7.62e-05	0.00190698	Succinate semialdehyde dehydrogenase / Aldehyde dehydrogenase domain
Bcin03g02410	257.339	-0.647928	0.202439	-3.2006	0.00137	0.0169	Bcsat4 -> Ser/Thr protein kinase involved in salt tolerance; funtions in regulation of Trk1p-Trk2p potassium transporter
Bcin08g03530	5421	-0.646222	0.191786	-3.3695	0.000753047	0.0108489	Ribosomal protein L34Ae
Bcin04g05440	5613.36	-0.645645	0.2111	-3.05848	0.00222	0.0245	Ribosomal protein S2 / eukaryotic/archaeal
Bcin02g04250	1984.53	-0.644855	0.166338	-3.87677	0.000106	0.00247	Bccox5 -> Subunit VI of cytochrome c oxidase (Complex IV)
Bcin11g05710	1523.81	-0.644721	0.152383	-4.23094	2.33e-05	0.000766595	Bcost1 -> Alpha subunit of the oligosaccharyltransferase complex of the ER lumen
Bcin03g03380	1251.07	-0.644627	0.199165	-3.23664	0.00121	0.0155	Tudor domain + Staphylococcal nuclease (SNase-like)|OB-fold + R-induced silencing complex
Bcin01g07540	205.36	-0.642935	0.230988	-2.78341	0.005379	0.0471276	Aminoacyl-tR synthetase|class Ia / Valine-tR ligase / Valyl/Leucyl/Isoleucyl-tR synthetase
Bcin12g02040	77552	-0.642842	0.185988	-3.45636	0.000547531	0.00848344	Bcap8 -> Aspartic proteinase
Bcin04g05950	420.739	-0.642324	0.223097	-2.87912	0.00398788	0.0381191	No description
Bcin14g02680	8048.38	-0.641586	0.199674	-3.21317	0.00131	0.0164553	Ribosomal protein S24e / Nucleotide-binding alpha-beta plait domain
Bcin10g01260	6432.34	-0.641541	0.230634	-2.78164	0.00541	0.0472	Ribosomal protein L13|eukaryotic/archaeal
Bcin15g04670	4957.27	-0.640987	0.142833	-4.48766	7.2e-06	0.00029039	Bcser8 -> Secreted protease / Sedolisin domain
Bcin13g03750	223.797	-0.640573	0.209288	-3.06072	0.00220802	0.0243915	Bcssp120 -> Protein of unknown function; green fluorescent protein (GFP)-fusion protein localizes to the cytoplasm in a punctate pattern
Bcin06g07280	1971.55	-0.638687	0.215768	-2.96007	0.00308	0.0312	Bcbfr1 -> Nuclear segregation protein bfr1 / Bfr1 is implicated in secretion and nuclear segregation in Saccharomyces cerevisiae
Bcin02g00280	3421.12	-0.638362	0.150004	-4.25563	2.08e-05	0.0007	FAD linked oxidase / N-terminal Berberine/berberine-like
Bcin06g03350	8080.44	-0.637153	0.189178	-3.36801	0.000757	0.0108732	Ribosomal protein L13e
Bcin01g00440	1584.44	-0.637018	0.151236	-4.21209	2.53e-05	0.000813363	Bcfas2 -> Fatty acid synthetase
Bcin03g04790	1064.27	-0.636873	0.158498	-4.01817	5.87e-05	0.001591	Aldo/keto reductase
Bcin01g01900	1748.76	-0.636189	0.14125	-4.50398	6.67e-06	0.000274587	Bcsss1 -> Sec61p translocation complex
Bcin15g01960	2871.25	-0.635736	0.197717	-3.21539	0.0013	0.0163659	No description
Bcin01g10660	1238.34	-0.635663	0.146562	-4.33715	1.44e-05	0.000511303	Bcsec13 -> Structural component of 3 distinct complexes/ abundance increases under D replication stress
Bcin07g00120	330.734	-0.635362	0.209584	-3.03153	0.00243	0.0262	Bcdhh1 -> Cytoplasmic DExD/H-box helicase|stimulates mR decapping; coordinates distinct steps in mR function and decay|interacts with both the decapping and deadenylase complexes|role in translational repression|mR decay|and processing body dynamics; may have a role in mR export
Bcin04g02030	245.792	-0.635137	0.206857	-3.07042	0.00213758	0.0237793	No description
Bcin04g06140	333.004	-0.632496	0.205525	-3.07747	0.00209	0.0233679	Pyrroline-5-carboxylate reductase / 6-phosphogluconate dehydrogenase C-terminal domain-like
Bcin16g02700	1203.99	-0.632299	0.151412	-4.17602	2.97e-05	0.000918	Dihydroxy-acid/6-phosphogluconate dehydratase
Bcin11g04320	408.217	-0.631991	0.198892	-3.17756	0.00148522	0.0179839	Bcdao2 -> D-amino acid oxidase 2
Bcin02g02610	2868.77	-0.631723	0.19357	-3.26355	0.0011	0.0144	Bcadk1 -> Adenylate kinase
Bcin07g04370	3308.39	-0.63157	0.152018	-4.15459	3.26e-05	0.0009878	ClpP/crotonase-like domain
Bcin02g02680	581.166	-0.631366	0.160838	-3.92547	8.66e-05	0.00211323	ACT domain/ control of metabolism, solute transport and signal transduction
Bcin02g06060	5830.29	-0.630905	0.189716	-3.32553	0.000882	0.0122215	Ribosomal protein S26e
Bcin05g04430	2163.64	-0.630003	0.134548	-4.68236	2.84e-06	0.000142319	Succinate dehydrogenase [ubiquinone] cytochrome b small subunit
Bcin04g03330	3202.89	-0.629471	0.187885	-3.3503	0.000807246	0.0114472	Bcpio13
Bcin12g00740	1221.74	-0.629252	0.139475	-4.51156	6.44e-06	0.000271634	NAD (P) -binding domains superfamily / short-chain dehydrogenases/reductases family
Bcin11g04420	4291.18	-0.62883	0.151116	-4.16123	3.17e-05	0.000969251	Bcefb1 -> ranslation elongation factor 1 beta; stimulates nucleotide exchange to regenerate EF-1 alpha-GTP for the next elongation cycle
Bcin03g08370	1420.36	-0.62857	0.149041	-4.21743	2.47e-05	0.000797	Cytochrome b-c1 complex subunit 9
Bcin11g06080	3218.35	-0.62829	0.144083	-4.36061	1.3e-05	0.000469	ATPase|F0 complex|subunit H
Bcin06g05950	1688.98	-0.62616	0.14836	-4.22055	2.44e-05	0.000789042	Bcerv46 -> Endoplasmatic reticulum vesicle transporter
Bcin03g07260	1592.22	-0.626062	0.156928	-3.98949	6.62e-05	0.00173089	No description
Bcin07g03110	3740.81	-0.625302	0.164239	-3.80726	0.000140517	0.00311864	MmgE/PrpD / 2-methylcitrate dehydratase PrpD
Bcin07g05610	828.633	-0.624842	0.180378	-3.46408	0.000532	0.00831498	Bcmnp1 -> Protein associated with the mitochondrial nucleoid; putative mitochondrial ribosomal protein with similarity to E. coli L7/L12 ribosomal protein
Bcin14g04630	2638.61	-0.624014	0.140419	-4.44395	8.83e-06	0.00034241	Bcpic2 -> MLRQ subunit of mitochondrial NADH-ubiquinone reductase complex I
Bcin12g05210	3252.51	-0.622427	0.192061	-3.24078	0.00119	0.0152734	Bcmdh1 -> Mitochondrial malate dehydrogenase; catalyzes interconversion of malate and oxaloacetate; involved in the tricarboxylic acid (TCA) cycle
Bcin12g00240	211.513	-0.621219	0.218327	-2.84536	0.00443612	0.0409426	No description
Bcin02g06900	4716.6	-0.620865	0.214546	-2.89385	0.00380545	0.0367643	Bcrps20 -> Protein component of the small (40S) ribosomal subunit
Bcin07g01150	7391.94	-0.619923	0.169668	-3.65374	0.000258	0.00489	Ubiquitin-like / Ribosomal protein L40e
Bcin10g04610	5691.94	-0.619175	0.198073	-3.12599	0.00177	0.0207	Ribosomal protein S7e
Bcin02g04170	3505.4	-0.61821	0.141612	-4.36554	1.27e-05	0.000461892	Bcatp4 -> Subunit b of the stator stalk of mitochondrial F1F0 ATP synthase
Bcin10g05090	2220.87	-0.616896	0.133174	-4.63224	3.62e-06	0.000171973	Bcatp16 -> Delta subunit of the central stalk of mitochondrial F1F0 ATP synthase
Bcin03g09280	1948.77	-0.613932	0.172925	-3.55027	0.000384838	0.00655414	Bclys9 -> Saccharopine dehydrogenase (DP+|L-glutamate-forming); catalyzes the formation of saccharopine from alpha-aminoadipate 6-semialdehyde / lisine biosintesis
Bcin08g00280	9252.83	-0.613666	0.14648	-4.18941	2.8e-05	0.000877215	Peptidase S10|serine carboxypeptidase
Bcin03g07320	1877.06	-0.613341	0.209098	-2.93326	0.00335418	0.0333681	Ribonuclease T2-like
Bcin03g01900	8920.66	-0.613111	0.18972	-3.23167	0.00123071	0.0156734	Ribosomal protein L39e
Bcin02g06820	1855.18	-0.609645	0.156767	-3.88885	0.000101	0.00237551	Bckgd2 -> Dihydrolipoyl transsuccinylase; component of the mitochondrial alpha-ketoglutarate dehydrogenase complex
Bcin11g05080	1026.24	-0.608393	0.173742	-3.5017	0.000462	0.00755032	NADP dependent oxidoreductase
Bcin02g09370	1291.47	-0.608137	0.202087	-3.00928	0.00261871	0.0276988	C2 domain / Synaptotagmin-like mitochondrial-lipid-binding domain
Bcin08g02950	1628.07	-0.607237	0.173936	-3.49116	0.000480931	0.00774377	Glucose/ribitol dehydrogenase
Bcin04g03440	1264.97	-0.606741	0.149919	-4.04713	5.18e-05	0.00145903	GOLD / TMP21-related
Bcin01g09570	487.8	-0.606278	0.213174	-2.84406	0.00445432	0.041057	R recognition motif domain / YTH domain
Bcin04g05910	1044.34	-0.605228	0.134371	-4.50414	6.66e-06	0.000274587	Bcguk1 -> Guanylate kinase; converts GMP to GDP
Bcin03g06580	2392.38	-0.605037	0.139304	-4.3433	1.4e-05	0.000501137	Bcqcr6 -> Subunit 6 of the ubiquinol cytochrome-c reductase complex
Bcin01g03640	6080.08	-0.603356	0.156454	-3.85644	0.000115051	0.00263771	Bcugp1 -> UDP-glucose pyrophosphorylase (UGPase)
Bcin05g08070	6050.63	-0.601616	0.184455	-3.26159	0.00110787	0.0144407	Ribosomal protein S21e
Bcin02g02240	2312.57	-0.599628	0.161221	-3.7193	0.000199778	0.00402811	Bcstt3 -> subunit of the oligosaccharyltransferase complex of the ER lumen
Bcin10g05550	721.328	-0.597557	0.161303	-3.70455	0.000212	0.00419492	chaperon/ GroES like / Alcohol dehydrogenase / Polyketide synthase|enoylreductase domain
Bcin07g04950	458.109	-0.597267	0.171011	-3.49257	0.00047839	0.00773041	Questin oxidase like / oxidoreductases involved in the synthesis of different polyketides and derivatives
Bcin02g05690	1398.36	-0.593325	0.149655	-3.96461	7.35e-05	0.0018446	GH13
Bcin12g06540	2838.03	-0.592964	0.128134	-4.6277	3.7e-06	0.000172881	Bcatp17 -> Subunit f of the F0 sector of mitochondrial F1F0 ATP synthase
Bcin02g01360	831.247	-0.59224	0.151361	-3.91276	9.12e-05	0.00219	Bcerd2 -> HDEL receptor; an integral membrane protein that binds to the HDEL motif in proteins destined for retention in the endoplasmic reticulum
Bcin01g08660	376.289	-0.588188	0.189132	-3.10993	0.00187129	0.0215055	optic atrophy 3 (OPA3) proteins
Bcin13g04000	3470.48	-0.587788	0.186965	-3.14384	0.00166744	0.0197146	Glucose/ribitol dehydrogenase
Bcin15g01180	4310.12	-0.586036	0.147645	-3.96923	7.21e-05	0.00183	Fumarate reductase / procesos de oxido reduccion
Bcin14g03400	1403.27	-0.585926	0.163762	-3.57791	0.000346359	0.00602987	Bcerv25 -> Member of the p24 family involved in ER to Golgi transport; role in misfolded protein quality control
Bcin11g04630	2432.72	-0.584616	0.148073	-3.94817	7.88e-05	0.00194	D-isomer specific 2-hydroxyacid dehydrogenase
Bcin15g02080	10774.8	-0.583288	0.165858	-3.5168	0.000436789	0.00723948	Bcatp2 -> Beta subunit of the F1 sector of mitochondrial F1F0 ATP synthase
Bcin09g03570	3150.89	-0.582706	0.15507	-3.75771	0.000171	0.00361907	Bcatp7 -> Subunit d of the stator stalk of mitochondrial F1F0 ATP synthase
Bcin01g06070	1417.49	-0.580181	0.16173	-3.58734	0.000334065	0.00590531	Bcsec53 -> Phosphomannomutase/ synthesis of the GDP-mannose and dolichol-phosphate-mannose
Bcin01g05480	906.088	-0.579077	0.162576	-3.56189	0.000368	0.00634	Bcsec66 -> Non-essential subunit of Sec63 complex; with Sec61 complex|Kar2p/BiP and Lhs1p forms a channel competent for SRP-dependent and post-translational SRP-independent protein targeting and import into the ER; other members are Sec63p|Sec62p|and Sec72p
Bcin11g04180	2227.46	-0.579029	0.145665	-3.97506	7.04e-05	0.00180029	Bcerv29 -> Protein localized to COPII-coated vesicles; involved in vesicle formation and incorporation of specific secretory cargo
Bcin01g04980	3324.68	-0.578324	0.13671	-4.2303	2.33e-05	0.000767	Bcsdh2 -> Succinate dehydrogenase subunit B
Bcin03g06220	994.119	-0.577796	0.145084	-3.9825	6.82e-05	0.00176501	Bcfur1 -> phosphoribosyltransferase-like domain
Bcin16g04990	5816.65	-0.576962	0.170947	-3.37509	0.000738	0.0106959	No description
Bcin06g04660	1346.14	-0.576798	0.161883	-3.56305	0.000366573	0.00631918	Bcgar1 -> Galacturonate reductase
Bcin01g05760	356.692	-0.575813	0.187526	-3.07057	0.00214	0.0238	No description
Bcin01g09120	1784.29	-0.57519	0.136667	-4.20869	2.57e-05	0.000819843	Bcpre10 -> Alpha 7 subunit of the 20S proteasome
Bcin16g00930	11681.3	-0.574553	0.197745	-2.90552	0.00367	0.0358044	CND 3 -> No description
Bcin01g05230	374.259	-0.574532	0.178289	-3.22248	0.00127088	0.0160333	TMEM 14 family transmembrane proteins
Bcin01g06450	15375.9	-0.574497	0.158304	-3.62907	0.000284442	0.00521169	Bcenol1 -> Enolase
Bcin02g06910	1661.18	-0.574173	0.157767	-3.63937	0.000273302	0.00509018	GH 17
Bcin11g06240	3493.54	-0.57186	0.138014	-4.14349	3.42e-05	0.00103	Bcpgk1 -> 3-phosphoglycerate kinase
Bcin10g04220	3719.36	-0.568443	0.140899	-4.03441	5.47e-05	0.00151	Bctma19 -> mss4 like / translationally controlled tumour protein
Bcin16g02790	2903.74	-0.567907	0.130966	-4.33628	1.45e-05	0.000511	Peptidase S28 + Alpha/Beta hydrolase fold
Bcin06g02430	311.229	-0.567522	0.186633	-3.04085	0.00236	0.0255211	Aminotransferases class-I /pyridoxal-phosphate-binding site
Bcin03g09050	1262.97	-0.566992	0.145064	-3.90857	9.28e-05	0.00222454	No description
Bcin01g07320	9850.44	-0.566623	0.15746	-3.59853	0.00032	0.00574698	CND7 -> No description
Bcin16g03410	1156.76	-0.566007	0.152879	-3.70232	0.000214	0.00422	Bctwf1 -> Twinfilin; highly conserved actin monomer-sequestering protein involved in regulation of the cortical actin cytoskeleton
Bcin05g05830	4689.87	-0.563555	0.149408	-3.77193	0.000162	0.00346743	Peptidase S8/S53 domain
Bcin01g09560	1288.23	-0.563052	0.179766	-3.13215	0.00174	0.0202912	Proteasome component (PCI) domain / Armadillo-type fold / Eukaryotic translation initiation factor 3 subunit M
Bcin12g05730	3585.05	-0.5627	0.131492	-4.27934	1.87e-05	0.00063417	Bclat1 -> Dihydrolipoamide acetyltransferase component (E2) of the PDC; the pyruvate dehydrogenase complex (PDC) catalyzes the oxidative decarboxylation of pyruvate to acetyl-CoA
Bcin15g01120	10020.3	-0.56234	0.171279	-3.28319	0.00103	0.0136	Bcatp1 -> Alpha subunit of the F1 sector of mitochondrial F1F0 ATP synthase
Bcin16g00870	2238.88	-0.56141	0.138153	-4.06368	4.83e-05	0.00136832	Cytochrome c oxidase, a 13 sub-unit complex
Bcin10g02460	489.149	-0.560597	0.168554	-3.32592	0.000881	0.0122215	Cation efflux protein transmembrane domain
Bcin06g02890	5768.56	-0.560437	0.192096	-2.91749	0.00353	0.0346835	Ribosomal protein S27e
Bcin07g04690	3343.95	-0.559563	0.153147	-3.65376	0.000258432	0.00489423	Bcatp3 -> Gamma subunit of the F1 sector of mitochondrial F1F0 ATP synthase
Bcin14g04810	284.448	-0.557079	0.198151	-2.81139	0.00493285	0.0442927	Ribosomal protein L25 / thioredoxin like superfamily
Bcin02g06790	13350.1	-0.556904	0.121334	-4.58984	4.44e-06	0.000197	Histone H2B
Bcin07g04780	1036.63	-0.555972	0.170854	-3.25407	0.00114	0.0147	Bcaro8 -> Aromatic aminotransferase I; expression is regulated by general control of amino acid biosynthesis
Bcin16g01170	2007.43	-0.555895	0.141987	-3.91512	9.04e-05	0.0021824	Legume-like lectin + Concanavalin A-like lectin/glucanase domain
Bcin03g04950	361.408	-0.555786	0.181594	-3.06059	0.00220899	0.0243915	ATP synthase assembly factor Fmc1
Bcin01g08500	562.322	-0.555292	0.168879	-3.28811	0.00100863	0.0134778	Bcsym1 -> peroxisomal membrane protein/ Protein required for ethanol metabolism
Bcin09g01610	3757.19	-0.553094	0.186361	-2.96786	0.003	0.0307	Bchex4 -> similar to MFS domain
Bcin12g03290	321.14	-0.552315	0.195988	-2.81811	0.00483068	0.0435919	Bcafg1 -> Protein that may act as a chaperone for cytochrome c oxidase subunits; conserved protein; may act as a chaperone in the degradation of misfolded or unassembled cytochrome c oxidase subunits
Bcin07g06170	341.722	-0.551902	0.179196	-3.07988	0.00207081	0.0232079	Protein kinase domain
Bcin06g02770	3213.05	-0.550617	0.134	-4.10909	3.97e-05	0.00116499	ATPase / F0 complex /subunit J
Bcin10g05000	355.714	-0.550433	0.192868	-2.85393	0.00432	0.0403	No description
Bcin02g06800	10456.9	-0.548322	0.129911	-4.22074	2.43e-05	0.000789042	Histone H2A
Bcin06g06040	2615.94	-0.547992	0.152274	-3.59873	0.000319776	0.00574698	Sun family from fungi / mitochondrial and cell wall functions
Bcin14g04620	1582.93	-0.547127	0.145722	-3.75459	0.000174	0.0036559	Bccox12 -> Subunit VIb of cytochrome c oxidase; cytochrome c oxidase is also known as respiratory Complex IV and is the terminal member of the mitochondrial inner membrane electron transport chain
Bcin15g03010	9817.95	-0.547112	0.163599	-3.34422	0.00082514	0.0116098	No description
Bcin04g00540	10496.5	-0.546473	0.163956	-3.33304	0.000859032	0.0119933	Ribosomal protein L19/L19e domain
Bcin05g01380	1021.72	-0.544899	0.158544	-3.4369	0.000588419	0.00888827	ferredoxin reductase
Bcin01g10340	3067.25	-0.543593	0.148267	-3.66632	0.000246066	0.00476978	Bccyt1 -> Cytochrome c1; component of the mitochondrial respiratory chain
Bcin03g00380	776.935	-0.542938	0.162889	-3.33318	0.000858588	0.0119933	FAD binding domain / FAD linked oxidase
Bcin05g01080	1677.98	-0.542885	0.136248	-3.98454	6.76e-05	0.00175999	Bcarc15 -> Subunit of the ARP2/3 complex; ARP2/3 is required for the motility and integrity of cortical actin patches
Bcin12g03900	572.852	-0.542251	0.173987	-3.11662	0.00183	0.0211	Bctom20 -> Component of the TOM (translocase of outer membrane) complex; responsible for recognition and initial import steps for all mitochondrially directed proteins
Bcin08g05220	4974.74	-0.54179	0.129939	-4.16956	3.05e-05	0.000938	Triosephosphate isomerase + Aldolase-type TIM barrel
Bcin03g09318	1760.01	-0.540766	0.143156	-3.77746	0.000158436	0.00340751	Alpha/beta hydrolase fold
Bcin01g01160	295.349	-0.540577	0.190837	-2.83266	0.00462	0.0422	Zinc finger / EF hand domain (calcium binding) / Recoverin is a Ca(2+) -binding protein that controls phosphorylation of the visual receptor rhodopsin
Bcin14g04260	6283.09	-0.540542	0.158619	-3.40781	0.000654874	0.00968164	Bcgas2 -> Egh16 protein / early infection fungal phatogens
Bcin10g00740	874.862	-0.540206	0.150881	-3.58034	0.000343147	0.00600707	Bcgst1 -> Glutathione S transferase
Bcin03g06110	1456.75	-0.539588	0.137058	-3.93693	8.25e-05	0.00202	Methyltransferasa
Bcin03g07050	1753.5	-0.538965	0.146928	-3.66822	0.000244245	0.00475487	No description
Bcin10g04670	853.95	-0.538816	0.150257	-3.58595	0.000336	0.00592527	DH dehydrogenase [ubiquinone] 1 beta subcomplex subunit 3
Bcin04g06650	7546.1	-0.538667	0.134482	-4.00549	6.19e-05	0.0016589	No description
Bcin09g02670	3541.56	-0.538297	0.139747	-3.85195	0.000117	0.00268	Bcatp5 -> Subunit 5 of the stator stalk of mitochondrial F1F0 ATP synthase
Bcin08g03610	2430.76	-0.537775	0.134545	-3.99698	6.42e-05	0.0017095	Bccox4 -> Subunit IV of cytochrome c oxidase; the terminal member of the mitochondrial inner membrane electron transport chain
Bcin12g04650	2949.77	-0.53703	0.130506	-4.11497	3.87e-05	0.00114307	Bcrip1 -> Ubiquinol-cytochrome-c reductase; a Rieske iron-sulfur protein of the mitochondrial cytochrome bc1 complex; transfers electrons from ubiquinol to cytochrome c1 during respiration
Bcin09g02370	1152.52	-0.534414	0.150393	-3.55345	0.000380206	0.00650455	Bcwrs1 -> Cytoplasmic tryptophanyl-tR synthetase; aminoacylates tryptophanyl-tR
Bcin03g01150	522.965	-0.533873	0.189142	-2.8226	0.00476	0.0431156	Regucalcin / Tol B like
Bcin10g03820	2384.89	-0.533032	0.187863	-2.83734	0.00454905	0.0417173	Bcrpg1 -> eIF3a subunit of the eukaryotic translation initiation factor 3 (eIF3); subunit of the core complex of eIF3; essential for translation
Bcin02g02520	4493.07	-0.532861	0.145449	-3.66357	0.000248727	0.00479051	Bcqcr2 -> Subunit 2 of ubiquinol cytochrome-c reductase
Bcin07g03380	471.208	-0.531184	0.166593	-3.18852	0.00143002	0.0175032	TBC/rab GTPase-activating protein domain
Bcin15g01380	3082.62	-0.530016	0.134148	-3.95098	7.78e-05	0.00192747	Bclsc2 -> Beta subunit of succinyl-CoA ligase; succinyl-CoA ligase is a mitochondrial enzyme of the TCA cycle that catalyzes the nucleotide-dependent conversion of succinyl-CoA to succinate
Bcin09g06450	4047.05	-0.528479	0.165888	-3.18576	0.00144	0.0176	transcription factor btf3 / Nascent polypeptide-Associated Complex domain
Bcin12g05420	727.661	-0.52768	0.170938	-3.08697	0.00202	0.0228604	Aldehyde dehydrogenase domain / Aldehyde/histidinol dehydrogenase
Bcin14g02980	1325.41	-0.524405	0.147817	-3.54766	0.000389	0.00659	Cytochrome c oxidase|subunit VIIa|fungal
Bcin01g06320	603.337	-0.523822	0.164267	-3.18884	0.00143	0.0175	Bcpol30 -> Proliferating cell nuclear antigen (PC); functions as the sliding clamp for D polymerase delta; may function as a docking site for other proteins required for mitotic and meiotic chromosomal D replication and for D repair
Bcin12g04660	1617.33	-0.522885	0.162075	-3.22618	0.00125453	0.0158936	Bctcp1 -> Alpha subunit of chaperonin-containing T-complex; complex mediates protein folding in the cytosol; involved in actin cytoskeleton maintenance
Bcin07g01760	919.987	-0.522674	0.170611	-3.06354	0.00218736	0.0242732	SH3 domain
Bcin04g00030	926.144	-0.52241	0.145108	-3.60014	0.000318	0.00573441	GH 15/ Glucoamylase
Bcin04g00140	1160.48	-0.522376	0.172687	-3.02498	0.00248649	0.0266751	Bclys2 -> Alpha aminoadipate reductase; catalyzes the reduction of alpha-aminoadipate to alpha-aminoadipate 6-semialdehyde / lisine biosintesis
Bcin12g06020	17177.5	-0.522357	0.142763	-3.6589	0.000253	0.00486	P-type ATPase / Cation-transporting P-type ATPase|N-terminal
Bcin05g05960	1035.15	-0.522315	0.140963	-3.70533	0.000211118	0.00419492	Aminotransferase|class I/classII + Pyridoxal phosphate-dependent transferase
Bcin08g05540	51138.2	-0.52042	0.15208	-3.42201	0.000622	0.00928	CND1 -> Egh16 early infection stages
Bcin05g01140	3185.54	-0.519667	0.137001	-3.79317	0.000149	0.00325	Bcatp20 -> Subunit g of the mitochondrial F1F0 ATP synthase
Bcin02g03200	601.701	-0.519505	0.173237	-2.99882	0.00271	0.0284	Bcktr4 -> Putative mannosyltransferase involved in protein glycosylation / GH 15
Bcin07g00840	6564.32	-0.518541	0.12385	-4.18685	2.83e-05	0.000884094	Cyclophilin-type peptidyl-prolyl cis-trans isomerase domain
Bcin01g08400	1511.46	-0.517775	0.148702	-3.48197	0.000497734	0.00796826	Dolichyl-diphosphooligosaccharide / protein glycosyltransferase subunit Swp1
Bcin08g04380	1282.75	-0.517574	0.144157	-3.59035	0.00033	0.00587195	DUF 1691 / Mcp1 is a mitochondrial protein involved in mitochondrial lipid homeostasis in yeast
Bcin11g06350	619.207	-0.517174	0.155566	-3.32447	0.000885864	0.0122355	Bcsec11 -> catalytic subunit of the Signal Peptidase Complex
Bcin07g04900	1078.96	-0.516723	0.164607	-3.13912	0.00169455	0.0200061	GOLD DOMAIN/ TMP21 related
Bcin16g00430	1285.62	-0.515268	0.176196	-2.9244	0.00345	0.0341	Bckrs1 -> Lysyl-tR synthetase
Bcin16g00960	1191.55	-0.514722	0.167991	-3.06398	0.00218	0.0243	Bccrn1 -> Coronin; cortical actin cytoskeletal component that associates with the Arp2p/Arp3p complex to regulate its activity; plays a role in regulation of actin patch assembly
Bcin08g02380	2948.55	-0.514344	0.140922	-3.64985	0.000262393	0.00495857	Disulphide isomerase + Endoplasmic reticulum
Bcin09g05760	64428.9	-0.514251	0.15593	-3.29796	0.000973887	0.0130715	Bcef1a -> Translation elongation factor-1 alpha
Bcin12g00120	366.13	-0.513921	0.178396	-2.88079	0.00396685	0.0379582	Bcbos1 -> v-SRE (vesicle specific SP receptor); localized to the endoplasmic reticulum membrane and necessary for vesicular transport from the ER to the Golgi
Bcin12g02450	7874.47	-0.513633	0.160074	-3.20871	0.0013333	0.0166349	Bcbio2 -> Biotin synthase; catalyzes the conversion of dethiobiotin to biotin
Bcin13g01330	916.077	-0.511729	0.145862	-3.50832	0.000450953	0.00740629	Bcmeu1 -> Methylthioadenosine phosphorylase (MTAP)
Bcin10g01120	1047.42	-0.511375	0.1378	-3.711	0.000206439	0.00413473	No description
Bcin16g01950	1310.98	-0.510636	0.149816	-3.40842	0.000653	0.00967587	Bccwh41 -> Processing alpha glucosidase I / GH 63
Bcin04g01280	1758.43	-0.510236	0.128656	-3.96588	7.31e-05	0.00183992	Bcqcr7 -> Subunit 7 of ubiquinol cytochrome-c reductase (Complex III); Complex III is a component of the mitochondrial inner membrane electron transport chain
Bcin14g00480	788.475	-0.508829	0.1641	-3.10073	0.00193043	0.0220171	GH 3
Bcin01g05530	1371.57	-0.507511	0.144697	-3.50739	0.000453	0.00741858	Bcfmp41 -> fumarylacetoacetate hydrolase
Bcin07g04290	700.265	-0.506398	0.172315	-2.9388	0.00329	0.0329959	Histidine phosphatase/ isocitrate dehydrogenase / carbohydrate metabolism
Bcin06g06590	2777	-0.505502	0.132632	-3.81131	0.000138233	0.00307552	BcFrt1 -> Fructose proton symporter
Bcin11g03970	1839.27	-0.505112	0.151847	-3.32646	0.000879581	0.0122215	Bcntf2 -> Nuclear envelope protein
Bcin07g01890	4139.9	-0.503643	0.128726	-3.91254	9.13e-05	0.00219415	Dehydrogenase E1 component / Pyruvate dehydrogenase (acetyl-transferring) E1 component
Bcin05g00650	636.496	-0.50332	0.158535	-3.17482	0.00149932	0.0181303	Bcdal2 -> Allantoicase; converts allantoate to urea and ureidoglycolate in the second step of allantoin degradation

## Sheet: Inf_WT_LIG
Gene ID	baseMean	log2FoldChange	lfcSE	stat	pvalue	padj	Description (Usual Name when available)
Bcin02g02720	12.1152	5.47785	1.24136	4.41279	1.02e-05	0.00106255	Glutathione-dependent formaldehyde-activating enzyme/centromere protein V + Mss4-like
Bcin14g04930	20.2434	4.72329	0.876826	5.3868	7.17e-08	1.63e-05	Deshidrogenase
Bcin01g09630	109.444	4.26881	0.404339	10.5575	4.69e-26	3.61e-22	No description
Bcin05g04690	9.63069	4.19532	1.15759	3.62417	0.00029	0.0131	Protein of unknown function DUF2237
Bcin13g03460	19.2354	4.13742	0.82875	4.99236	5.96e-07	0.000107	No description
Bcin13g01270	78.4684	3.77642	0.430034	8.78167	1.61e-18	2.21e-15	bcvvd1
Bcin12g01960	121.55	3.64396	0.416558	8.7478	2.18e-18	2.39e-15	3 - dehydroquinate sinthase domain
Bcin01g09640	20.0167	3.58178	0.736069	4.8661	1.14e-06	0.000178983	No description
Bcin03g00270	19.1444	3.52881	0.781127	4.51758	6.26e-06	0.000698	No description
Bcin08g04840	113.026	3.07985	0.33275	9.25575	2.13e-20	8.2e-17	3-oxo-5-alpha-steroid 4-dehydrogenase|C-terminal + Protein of unknown function DUF1295
Bcin14g03930	181.933	3.03592	0.335566	9.04718	1.47e-19	3.77e-16	Bcltf1|Light-responsive GATA-type transcription factor
Bcin05g05430	40.2617	2.95512	0.540086	5.47158	4.46e-08	1.15e-05	3-oxo-5-alpha-steroid 4-dehydrogenase|C-terminal + Protein of unknown function DUF1295
Bcin03g04300	14.2666	2.88514	0.824842	3.49781	0.000469	0.0192	Pyridine nucleotide-disulphide oxidoreductase|FAD/D(P)-binding domain
Bcin11g04920	34.653	2.84061	0.559095	5.08074	3.76e-07	7.24e-05	No description
Bcin12g01950	20.6927	2.62569	0.675215	3.88868	0.000101	0.00602011	O-methyltransferase|family 3 + S-adenosyl-L-methionine-dependent methyltransferase
Bcin15g04030	33.9767	2.60645	0.522026	4.99294	5.95e-07	0.000107	FMN-binding split barrel
Bcin02g06220	16.6777	2.59281	0.787073	3.29424	0.000987	0.0339	No description
Bcin12g06660	189.403	2.57714	0.287333	8.96916	2.99e-19	5.76e-16	mycolic acid cyclopropane synthases / cell wall integrity
Bcin01g09230	63.3595	2.53136	0.407562	6.21099	5.27e-10	2.39e-07	Bcphy2|Phytochrome-like 2|Histidine kinase - group VIII|potential red light sensor
Bcin10g03080	30.3261	2.4895	0.57639	4.31912	1.57e-05	0.00145421	No description
Bcin04g06880	39.0333	2.45408	0.49218	4.98613	6.16e-07	0.00010787	Domain of unknown function DUF221 + Protein of unknown function DUF3779|phosphate metabolism + Domain of unknown function DUF4463 + Calcium permeable stress-gated cation channel 1|N-terminal transmembrane domain
Bcin01g04540	69.4815	2.37497	0.393267	6.03908	1.55e-09	5.97e-07	Bop2|Microbial opsin|opsin-like 2|potential green light sensor
Bcin01g08960	20.8131	2.35897	0.676215	3.4885	0.000485741	0.0197734	UV-endonuclease UvdE + Xylose isomerase-like|TIM barrel domain
Bcin03g07390	922.209	2.1639	0.247976	8.72626	2.63e-18	2.54e-15	Bcccg1-> This fungal protein increases during glucose deprivation. Its function is unknown
Bcin03g06110	154.124	2.12364	0.333515	6.36745	1.92e-10	9.26e-08	No description
Bcin02g02670	192.36	2.09837	0.31675	6.62469	3.48e-11	2.06e-08	Bop1|G protein-coupled receptor (GPCR) : Microbial opsin|opsin-like1|potential green light sensor
Bcin11g01340	26.843	2.08243	0.585669	3.55564	0.000377066	0.0160513	No description
Bcin11g02140	25.4735	2.0676	0.65497	3.15679	0.0016	0.0499559	No description
Bcin04g06590	42.8433	1.99785	0.489211	4.08382	4.43e-05	0.00330335	No description
Bcin13g01020	75.9615	1.977	0.420507	4.70147	2.58e-06	0.000349	No description
Bcin15g04770	164.754	1.95363	0.358885	5.44361	5.22e-08	1.26e-05	No description
Bcin12g06170	273.745	1.90511	0.292665	6.50953	7.54e-11	4.15e-08	No description
Bcin02g02780	40.0449	1.86481	0.536737	3.47434	0.000512114	0.0205823	bcfet1 multicopper oxidase PMID: 32753496
Bcin09g05150	594.175	1.84604	0.260986	7.07335	1.51e-12	1.06e-09	Sugar isomerase (SIS)
Bcin03g04540	45.243	1.81923	0.528954	3.4393	0.000583	0.0227	Alcohol dehydrogenase|zinc-type|conserved site + GroES (chaperonin 10)-like + Alcohol dehydrogenase|C-terminal + Alcohol dehydrogenase GroES-like + D(P)-binding domain + Polyketide synthase|enoylreductase domain
Bcin11g02620	40.5357	1.76822	0.52635	3.3594	0.000781114	0.0287966	Bchol1|similar to yeast HOL1|Putative transporter in the major facilitator superfamily; member of the 12-spanner drug:H(+) antiporter DHA1 family; mutations in membrane-spanning domains permit cation and histidinol uptake [Source:SGD;Acc:S000005338]
Bcin10g03870	141.873	1.72557	0.311082	5.547	2.91e-08	8.29e-06	Bclov3|PAS/ LOV protein 3|putative blue light sensor
Bcin12g06270	82.4924	1.67694	0.449429	3.73127	0.000191	0.00962	No description
Bcin15g04790	348.833	1.64815	0.292923	5.62657	1.84e-08	5.67e-06	ELO family
Bcin02g01230	284.168	1.59764	0.391569	4.0801	4.5e-05	0.00330335	No description
Bcin15g04780	812.521	1.58168	0.29046	5.44545	5.17e-08	1.26e-05	Cytochrome P450 + Cytochrome P450|E-class|group I
Bcin13g05720	646.641	1.5781	0.259158	6.08934	1.13e-09	4.6e-07	Bcprd1|Dyp-type peroxidase
Bcin07g05270	73.1639	1.53148	0.383779	3.99052	6.59e-05	0.00446	D-dependent epimerase/dehydratase|N-terminal domain + D(P)-binding domain
Bcin15g04760	83.7003	1.50659	0.382118	3.94274	8.06e-05	0.00517	Transferase + Chloramphenicol acetyltransferase-like domain
Bcin09g03260	92.8	1.50186	0.345224	4.35038	1.36e-05	0.00130892	Zinc finger|C2H2 + Zinc finger C2H2-type/integrase D-binding domain + Zinc finger|C2H2-like
Bcin07g05680	77.7554	1.46518	0.366026	4.00295	6.26e-05	0.00426559	Major facilitator superfamily + Major facilitator superfamily domain
Bcin15g04810	112.665	1.42575	0.340123	4.19187	2.77e-05	0.00229	Major facilitator superfamily + Major facilitator superfamily domain
Bcin03g05330	470.732	1.29839	0.273914	4.74014	2.14e-06	0.00030173	Pyridoxal 5'-phosphate synthase subunit PdxS/SNZ + Ribulose-phosphate binding barrel + Aldolase-type TIM barrel + PdxS/SNZ N-terminal domain
Bcin10g05280	93.3175	1.27697	0.327595	3.898	9.7e-05	0.00593	Ergosterol biosynthesis ERG4/ERG24 + Sterol reductase|conserved site
Bcin03g07590	371.684	1.27024	0.285276	4.45267	8.48e-06	0.000895	Alpha/beta hydrolase fold-1 + Epoxide hydrolase-like + Putative lysophospholipase + Alpha/Beta hydrolase fold
Bcin03g05230	739.937	1.25714	0.2567	4.89733	9.71e-07	0.000159	Major facilitator superfamily + Major facilitator superfamily domain
Bcin16g04790	68.9261	1.25571	0.384784	3.26341	0.0011	0.037	Glucose-methanol-choline oxidoreductase|N-terminal + Glucose-methanol-choline oxidoreductase|C-terminal + Pyridine nucleotide-disulphide oxidoreductase|FAD/D(P)-binding domain + Alpha/Beta hydrolase fold
Bcin02g08360	78.7802	1.24302	0.353969	3.51165	0.000445	0.0184	Bcfrq1|Frequency protein involved in the circadian clock regulation PMID: 26124115
Bcin05g02660	71.8983	1.23448	0.378	3.26583	0.00109	0.0369	Bccts2|similar to yeast CTS2|Putative chitinase; functionally complements A. gossypii cts2 mutant sporulation defect [Source:SGD;Acc:S000002779]
Bcin01g05020	599.523	1.21942	0.298751	4.08172	4.47e-05	0.00330335	CFEM domain protien (potential pathogenic role)
Bcin03g01040	343.392	1.21343	0.23287	5.21077	1.88e-07	3.92e-05	Pyridoxal phosphate-dependent decarboxylase + Glutamate decarboxylase + Pyridoxal phosphate-dependent transferase|major region|subdomain 1 + Pyridoxal phosphate-dependent transferase|major region|subdomain 2 + Pyridoxal phosphate-dependent transferase
Bcin15g04800	217.67	1.20543	0.327288	3.68308	0.00023	0.0111	thioesterases and thiol ester dehydratase-isomerases
Bcin02g07480	129.543	1.13955	0.345641	3.29692	0.000977511	0.0337745	Oxoglutarate/iron-dependent dioxygenase + Prolyl 4-hydroxylase|alpha subunit
Bcin01g00080	234.067	1.09488	0.252728	4.33225	1.48e-05	0.00138686	Bcboa8|Putative botcinic acid (BoA) biosynthetic gene|FAD-binding domain
Bcin13g05710	544.147	1.09107	0.282112	3.86749	0.00011	0.00637029	Bcgox1|Galactose oxidase
Bcin01g10840	213.743	1.07417	0.278543	3.8564	0.00011507	0.00661489	Cytochrome P450 + Cytochrome P450|E-class|group I + Cytochrome P450|conserved site
Bcin01g01260	8386.01	1.06531	0.288087	3.69787	0.000217415	0.0107383	Glutamine amidotransferase
Bcin12g06770	579.704	1.01001	0.249931	4.04116	5.32e-05	0.00373	Six bladed beta propeller, TolB-like
Bcin04g01430	725.393	0.950386	0.274389	3.46365	0.000533	0.0213	No description
Bcin03g04750	389.337	0.876446	0.245562	3.56914	0.000358	0.0154166	EF-hand domain + Mechanosensitive ion channel MscS + Like-Sm (LSM) domain + EF-hand domain pair + EF-Hand 1|calcium-binding site

## Sheet: Inf_dWC_LIG
Gene ID	baseMean	log2FoldChange	lfcSE	stat	pvalue	padj	Description (Usual Name when available)
Bcin14g03930	181.933	2.46017	0.353629	6.95691	3.48e-12	1.05e-08	Bcltf1|Light-responsive GATA-type transcription factor
Bcin15g04750	106.878	1.65475	0.449139	3.68428	0.000229354	0.031432	Cytochrome P450 + Cytochrome P450|E-class|group II + Cytochrome P450|E-class|CYP52 + Cytochrome P450|conserved site
Bcin15g04760	83.7003	1.60127	0.41301	3.87709	0.000105715	0.0227665	Transferase + Chloramphenicol acetyltransferase-like domain
Bcin01g03210	97.4054	1.371	0.332577	4.12236	3.75e-05	0.0160677	Glycoside hydrolase|family 71
Bcin03g07590	371.684	1.21517	0.271907	4.46906	7.86e-06	0.0052638	Alpha/beta hydrolase fold-1 + Epoxide hydrolase-like + Putative lysophospholipase + Alpha/Beta hydrolase fold
Bcin12g04330	220.383	1.21311	0.321094	3.77805	0.000158061	0.0264752	Xaa-Pro dipeptidyl-peptidase-like domain + CocE/Serine esterase + Galactose-binding domain-like + Xaa-Pro dipeptidyl-peptidase|C-terminal + Alpha/Beta hydrolase fold
Bcin07g04510	559.084	1.16219	0.320198	3.62961	0.000283855	0.0367142	glutamine amidotransferase-like
Bcin03g04090	689.259	1.15574	0.290553	3.97774	6.96e-05	0.0179681	Carbohydrate kinase|FGGY + Glycerol kinase + Carbohydrate kinase|FGGY|conserved site + Carbohydrate kinase|FGGY|N-terminal + Carbohydrate kinase|FGGY|C-terminal
Bcin14g01080	727.128	0.829364	0.213277	3.88867	0.000100796	0.022511	No description

## Sheet: Inf_WT_LRG
Gene ID	baseMean	log2FoldChange	lfcSE	stat	pvalue	padj	Description (Usual Name when available)
Bcin13g03950	64.8577	-8.71783	1.89616	-4.59763	4.27e-06	0.000531063	Alpha-L-arabinofuranosidase B|arabinose-binding domain + Concanavalin A-like lectin/glucanase domain + Alpha-L-arabinofuranosidase B|catalytic
Bcin13g05760	76.4412	-8.02046	1.96801	-4.07542	4.59e-05	0.00334	Cutinase + Cutinase|monofunctional + Alpha/Beta hydrolase fold
Bcin08g06160	22.1275	-7.21101	1.58173	-4.55894	5.14e-06	0.00061182	Glycosyl hydrolase family 53 + Glycoside hydrolase|catalytic domain + Glycoside hydrolase superfamily
Bcin03g09316	20.9291	-6.8938	2.07407	-3.3238	0.000887986	0.0319716	No description
Bcin03g05720	46.1398	-6.79642	2.04964	-3.31591	0.000913437	0.0322208	No description
Bcin12g04530	65.6978	-6.78541	1.44523	-4.69505	2.67e-06	0.000354	Glycoside hydrolase|family 28 + Pectin lyase fold/virulence factor + Pectin lyase fold
Bcin07g05910	17.2495	-6.72258	1.58972	-4.22879	2.35e-05	0.00196768	Sugar/inositol transporter + General substrate transporter + Sugar transporter|conserved site + Major facilitator superfamily domain
Bcin09g06880	25.252	-6.56177	1.89648	-3.45998	0.00054	0.0214558	Bclip1 -> CArboxylesterase bclip1 mutant no affected in virulence
Bcin15g01960	12.3031	-6.32726	1.74931	-3.617	0.000298	0.0132696	No description
Bcin03g01490	141.648	-6.15187	1.29565	-4.74809	2.05e-06	0.000298521	Bclga1|2-keto-3-deoxy-L-galactonate aldolase
Bcin01g09430	42.767	-6.09393	1.66222	-3.66615	0.000246	0.0116	Cutinase + Cutinase|monofunctional + Alpha/Beta hydrolase fold
Bcin07g02650	38.2089	-5.89779	0.996588	-5.91798	3.26e-09	1.09e-06	Glycoside hydrolase|family 5 + Glycoside hydrolase|catalytic domain + Glycoside hydrolase superfamily
Bcin04g06020	76.643	-5.59298	1.14377	-4.88997	1.01e-06	0.000162	Glycoside hydrolase|family 35 + Galactose-binding domain-like + Glycoside hydrolase|catalytic domain + Glycoside hydrolase superfamily + Beta-galactosidase|domain 2 + Beta-galactosidase jelly roll domain + Beta-galactosidase|domain 3 + Glycoside hydrolase 35|catalytic domain
Bcin10g02180	63.6392	-5.53875	1.41696	-3.9089	9.27e-05	0.00571517	CFEM domain
Bcin03g01520	1196.57	-5.48857	1.24534	-4.40729	1.05e-05	0.00108	Alcohol dehydrogenase|zinc-type|conserved site + GroES (chaperonin 10)-like + Alcohol dehydrogenase|C-terminal + Alcohol dehydrogenase GroES-like + D(P)-binding domain
Bcin17g00040	23.2164	-5.35942	1.1758	-4.55812	5.16e-06	0.00061182	Alpha-beta hydrolase fold 1
Bcin12g01100	43.606	-5.33821	1.36283	-3.91702	8.97e-05	0.00561601	Glycoside hydrolase|family 28 + Pectin lyase fold/virulence factor + Pectin lyase fold
Bcin16g03950	23.083	-5.33129	1.10925	-4.8062	1.54e-06	0.000227926	Glycoside hydrolase|family 7 + Concanavalin A-like lectin/glucanase domain
Bcin03g01560	363.479	-5.2381	1.13852	-4.60081	4.21e-06	0.000531	Aldo/keto reductase subgroup + DP-dependent oxidoreductase domain
Bcin02g01420	137.671	-5.18451	1.30612	-3.9694	7.21e-05	0.00478606	Glycosyl hydrolase|family 13|catalytic domain + Glycosyl hydrolase|family 13|all-beta + Glycoside hydrolase|catalytic domain + Alpha-amylase|domain of unknown function DUF1966|C-terminal + Glycoside hydrolase superfamily
Bcin01g07270	43.6939	-5.14977	1.59051	-3.23782	0.00120447	0.0400019	Bchxt19|Putative sugar:H symporter
Bcin01g04900	12.7967	-5.03421	1.37521	-3.66069	0.000252	0.0117462	gstII|Glutathione S-transferase
Bcin15g02380	14.5124	-5.00309	1.34107	-3.73068	0.000191	0.00961696	Bcacp1|Pepstatin-insensitive aspartic protease
Bcin12g00950	18.0909	-4.96103	1.13133	-4.38512	1.16e-05	0.00115998	Glycoside hydrolase|family 5 + Glycoside hydrolase|catalytic domain + Glycoside hydrolase superfamily
Bcin14g04180	58.6923	-4.77836	1.15494	-4.13734	3.51e-05	0.00273605	L-rhamnonate dehydratase / Enolase - Mandelate- muconate lactonizing
Bcin07g02740	22.4894	-4.75913	1.03261	-4.60884	4.05e-06	0.000528796	Six-hairpin glycosidase-like + Glycosyl hydrolase|family 88 + Six-hairpin glycosidase
Bcin04g03230	18.8737	-4.57639	1.11416	-4.10748	4e-05	0.00305148	Glucose/ribitol dehydrogenase + D(P)-binding domain + Short-chain dehydrogenase/reductase|conserved site
Bcin03g01540	471.256	-4.54519	1.37006	-3.31751	0.000908	0.0322	Glucose-methanol-choline oxidoreductase|N-terminal + Glucose-methanol-choline oxidoreductase|C-terminal + Glucose-methanol-choline oxidoreductase + Pyridine nucleotide-disulphide oxidoreductase|FAD/D(P)-binding domain
Bcin06g03640	8.77637	-4.54249	1.40026	-3.24404	0.00118	0.0393082	Sugar/inositol transporter + General substrate transporter + Sugar transporter|conserved site + Major facilitator superfamily domain
Bcin08g00020	9.0887	-4.4792	1.41426	-3.16717	0.00154	0.0488078	No description
Bcin03g01500	75.3276	-4.45922	1.16622	-3.82367	0.000131	0.00728825	Bcgar2|D-galacturonate reductase
Bcin06g04850	29.0602	-4.45238	0.869877	-5.1184	3.08e-07	6.25e-05	Glycoside hydrolase family 31 + Galactose mutarotase-like domain + Aldolase-type TIM barrel + Glycoside hydrolase superfamily + Glycoside hydrolase family 31|N-terminal domain
Bcin10g05590	223.287	-4.4402	1.2195	-3.64101	0.000272	0.0125	Glycoside hydrolase|family 3|N-terminal + Glycoside hydrolase family 3 C-terminal domain + Glycoside hydrolase superfamily + Fibronectin type III-like domain
Bcin10g05550	130.007	-4.40399	1.11224	-3.95958	7.51e-05	0.00490257	Alcohol dehydrogenase|zinc-type|conserved site + GroES (chaperonin 10)-like + Alcohol dehydrogenase|C-terminal + Alcohol dehydrogenase GroES-like + D(P)-binding domain
Bcin06g03850	19.3274	-4.37397	1.06058	-4.12413	3.72e-05	0.00286727	GroES (chaperonin 10)-like + Alcohol dehydrogenase|C-terminal + D(P)-binding domain + Polyketide synthase|enoylreductase domain
Bcin14g00270	22.1766	-4.36053	1.0711	-4.07108	4.68e-05	0.00334	Taurine catabolism dioxygenase TauD/TfdA
Bcin13g02100	9.15915	-4.18546	1.31436	-3.18441	0.00145	0.0464	Cellulose-binding domain|fungal + Glycoside hydrolase|family 7 + Concanavalin A-like lectin/glucanase domain
Bcin02g07770	17.6773	-4.1683	1.08822	-3.83038	0.000127946	0.00714363	Bcnep2 -> Induces necrosis; mutant with no affected virulence
Bcin07g03280	28.8647	-4.11107	0.867602	-4.73843	2.15e-06	0.00030173	GDSL lipase/esterase + SGNH hydrolase-type esterase domain
Bcin11g03710	15.3199	-4.0922	1.06829	-3.83061	0.000128	0.00714363	Sugar/inositol transporter + General substrate transporter + Sugar transporter|conserved site + Major facilitator superfamily domain
Bcin01g00260	9.4547	-4.04301	1.18432	-3.41378	0.000641	0.0248059	FAD-linked oxidase|C-terminal + FAD linked oxidase|N-terminal + FAD-linked oxidase-like|C-terminal + FAD-binding|type 2 + FAD-binding|type 2|subdomain 1 + CO dehydrogenase flavoprotein-like|FAD-binding|subdomain 2 + Vanillyl-alcohol oxidase/Cytokinin dehydrogenase C-terminal domain + Vanillyl-alcohol oxidase|C-terminal subdomain 2
Bcin15g01030	8.77068	-4.01936	1.26577	-3.17543	0.00149613	0.0476352	Cellulose-binding domain|fungal + Esterase|PHB depolymerase + Alpha/Beta hydrolase fold
Bcin03g01570	235.552	-3.92519	1.11668	-3.51507	0.00044	0.0183528	AMP-dependent synthetase/ligase + Acyl carrier protein-like + Male sterility|D-binding + D(P)-binding domain + Polyketide synthase|phosphopantetheine-binding domain + AMP-binding|conserved site
Bcin06g04840	97.6243	-3.85916	1.16606	-3.30958	0.000934	0.0325757	Glycoside hydrolase|family 3|N-terminal + Glycoside hydrolase family 3 C-terminal domain + Glycoside hydrolase superfamily + Fibronectin type III-like domain
Bcin09g04610	10.9069	-3.85451	1.21879	-3.16257	0.00156381	0.0493818	Sugar/inositol transporter + General substrate transporter + Sugar transporter|conserved site + Major facilitator superfamily domain
Bcin06g05360	19.9988	-3.82431	0.974147	-3.9258	8.64e-05	0.00550441	DapA-like + Aldolase-type TIM barrel
Bcin11g06300	18.6685	-3.81995	0.981935	-3.89022	0.0001	0.00602011	Flavin monooxygenase-like + Pyridine nucleotide-disulphide oxidoreductase|FAD/D(P)-binding domain
Bcin04g04930	16.9414	-3.59073	1.01996	-3.52047	0.000431	0.0181376	BcPG3|Endopolygalacturonase
Bcin05g01330	12.1281	-3.51508	1.10056	-3.19389	0.0014	0.0453	No description
Bcin07g00780	30.5518	-3.47642	0.839428	-4.14142	3.45e-05	0.00273605	No description
Bcin01g03120	20.7608	-3.42024	0.874227	-3.9123	9.14e-05	0.00568054	Major facilitator superfamily + Major facilitator superfamily domain
Bcin03g00280	112.063	-3.39591	0.783368	-4.33501	1.46e-05	0.00138648	Pectin lyase/ Virulence Factor
Bcin06g06880	14.2965	-3.33081	0.899345	-3.7036	0.000212565	0.0105665	Bcamf1|similar to yeast AMF1|Putative paralog of ATR1; but not required for boron tolerance; member of the DHA2 family of drug:H+ antiporters; YOR378W is not an essential gene [Source:SGD;Acc:S000005905]
Bcin08g02110	28.1773	-3.3291	0.838261	-3.97144	7.14e-05	0.00479	Cellulose-binding domain|fungal + Glycoside hydrolase|family 5 + Carbohydrate binding X2 domain + Glycoside hydrolase|catalytic domain + Immunoglobulin-like fold + Immunoglobulin E-set + Glycoside hydrolase superfamily
Bcin06g02490	125.943	-3.05611	0.411648	-7.4241	1.14e-13	8.75e-11	Proteolipid membrane potential modulator
Bcin02g07100	52.2334	-3.05411	0.614864	-4.96713	6.8e-07	0.000116347	SGNH hydrolase
Bcin02g05690	38.419	-3.03806	0.680029	-4.46755	7.91e-06	0.000846705	Glycosyl hydrolase|family 13|catalytic domain + Glycosyl hydrolase|family 13|all-beta + Glycoside hydrolase|catalytic domain + Glycoside hydrolase superfamily + Maltogenic Amylase|C-terminal
Bcin13g03560	146.768	-3.00939	0.468943	-6.41739	1.39e-10	7.12e-08	No description
Bcin02g05860	120.202	-2.97139	0.484997	-6.12662	8.98e-10	3.84e-07	Bcpg6|Endopolygalacturonase
Bcin01g02880	148.983	-2.89108	0.773128	-3.73946	0.000184415	0.00942991	Alcohol dehydrogenase|zinc-type|conserved site + GroES (chaperonin 10)-like + Alcohol dehydrogenase|C-terminal + Alcohol dehydrogenase GroES-like + D(P)-binding domain + Polyketide synthase|enoylreductase domain
Bcin13g05470	36.5494	-2.86035	0.638252	-4.48155	7.41e-06	0.000807407	No description
Bcin13g00010	64.5537	-2.81809	0.519535	-5.42425	5.82e-08	1.36e-05	Cytochrome P450 + Cytochrome P450|E-class|group IV + Cytochrome P450|conserved site
Bcin09g02640	31.1637	-2.8033	0.746994	-3.75277	0.000174889	0.00904965	Glycoside hydrolase|family 3|N-terminal + Glycoside hydrolase family 3 C-terminal domain + Glycoside hydrolase superfamily + Glycoside hydrolase|family 3|active site + Fibronectin type III-like domain
Bcin03g01680	51.3342	-2.761	0.603706	-4.57342	4.8e-06	0.000586844	Bcpg4 -> Endopolygalacturonase / Virulence Factor (mutant of Bcpg1 and 2 with reduced virulence)
Bcin13g04850	43.8773	-2.73404	0.669476	-4.08385	4.43e-05	0.0033	Bacterial alpha-L-rhamnosidase + Six-hairpin glycosidase-like
Bcin10g05630	22.1285	-2.73197	0.822447	-3.32176	0.000895	0.0321	Glycoside hydrolase|family 3|N-terminal + Glycoside hydrolase family 3 C-terminal domain + Glycoside hydrolase superfamily + Glycoside hydrolase|family 3|active site + Fibronectin type III-like domain
Bcin13g03260	23.9759	-2.71104	0.7163	-3.78478	0.000154	0.00829	Protein kinase domain + Serine/threonine-protein kinase|active site + Protein kinase-like domain + Protein kinase|ATP binding site
Bcin11g01190	66.3741	-2.70851	0.457442	-5.92099	3.2e-09	1.09e-06	Monooxygenase|FAD-binding + Pyridine nucleotide-disulphide oxidoreductase|FAD/D(P)-binding domain
Bcin13g02320	37.6071	-2.68639	0.628901	-4.27156	1.94e-05	0.00168046	Cellulose-binding domain|fungal + Glycoside hydrolase|family 12 + Glycoside hydrolase|family 11/12 + Concanavalin A-like lectin/glucanase domain
Bcin03g08150	100.016	-2.66979	0.457782	-5.83201	5.48e-09	1.76e-06	PAS domain
Bcin14g03610	55.5116	-2.6567	0.586823	-4.52727	5.98e-06	0.000677042	No description
Bcin04g02340	79.4565	-2.62315	0.438894	-5.97673	2.28e-09	8.35e-07	Marvel domain
Bcin13g01790	33.4045	-2.61404	0.699141	-3.73893	0.000184804	0.00942991	No description
Bcin14g00650	39.8504	-2.572	0.696396	-3.6933	0.000221361	0.0108192	Glycoside hydrolase family 31 + Galactose mutarotase-like domain + Glycoside hydrolase superfamily + Glycoside hydrolase family 31|N-terminal domain + Glycosyl hydrolases family 31|active site + Glycosyl hydrolases family 31|conserved site + Galactose mutarotase|N-terminal barrel
Bcin06g00580	25.5931	-2.56634	0.709799	-3.61559	0.0003	0.0132696	Six-hairpin glycosidase-like + Glycosyl hydrolase family 92 + Glycoside hydrolase-type carbohydrate-binding|subgroup
Bcin15g00430	407.758	-2.55025	0.739061	-3.45066	0.000559	0.022	Ankyrin repeat + CHT nucleoside triphosphatase + Ankyrin repeat-containing domain + P-loop containing nucleoside triphosphate hydrolase
Bcin08g00270	210.646	-2.54093	0.315337	-8.05784	7.77e-16	6.65e-13	Bcstl1|similar to yeast STL1|Glycerol proton symporter of the plasma membrane; subject to glucose-induced inactivation|strongly but transiently induced when cells are subjected to osmotic shock [Source:SGD;Acc:S000002944]
Bcin03g05060	44.1995	-2.52156	0.649844	-3.88025	0.000104351	0.00613757	Pectinesterase|catalytic + Pectin lyase fold/virulence factor + Pectin lyase fold
Bcin05g02520	138.719	-2.51733	0.745909	-3.37485	0.000739	0.0277	Bcpgx1|Exo-polygalacturonase
Bcin01g02940	24.1154	-2.49503	0.760086	-3.28256	0.0010287	0.0349669	No description
Bcin14g02940	28.4125	-2.47024	0.702879	-3.51446	0.000441	0.0184	potassium channel beta subunit KCNAB
Bcin09g04440	33.8737	-2.40943	0.660988	-3.64519	0.000267	0.0124022	Alpha-L-arabinofuranosidase|C-terminal + Glycoside hydrolase superfamily
Bcin07g02850	79.8682	-2.37549	0.552786	-4.29731	1.73e-05	0.00153111	Glutamine amidotransferase
Bcin16g03540	32.7714	-2.29042	0.62052	-3.69112	0.000223	0.0108	Thiamine pyrophosphate enzyme|C-terminal TPP-binding + Thiamine pyrophosphate enzyme|central domain + Thiamine pyrophosphate enzyme|N-terminal TPP-binding domain + DHS-like D/FAD-binding domain + Thiamin diphosphate-binding fold
Bcin14g00760	76.2848	-2.22168	0.533349	-4.16552	3.11e-05	0.00254627	Survival protein SurE-like phosphatase/nucleotidase
Bcin12g00640	628.083	-2.19679	0.250371	-8.77413	1.72e-18	2.21e-15	No description
Bcin04g05700	1754.04	-2.18703	0.65652	-3.33125	0.000865	0.0314	Alcohol dehydrogenase|zinc-type|conserved site + GroES (chaperonin 10)-like + Alcohol dehydrogenase|C-terminal + Alcohol dehydrogenase GroES-like + D(P)-binding domain + Polyketide synthase|enoylreductase domain + D-isomer specific 2-hydroxyacid dehydrogenase|D-binding domain conserved site 1
Bcin11g04110	29.1951	-2.14879	0.648165	-3.31519	0.000916	0.0322	Permease|cytosine/purines|uracil|thiamine|allantoin + Purine-cytosine permease
Bcin06g05580	72.9548	-2.09509	0.53782	-3.89553	9.8e-05	0.00594474	No description
Bcin01g02320	43.2193	-2.06359	0.61127	-3.37591	0.000736	0.0276736	Lysophospholipase|catalytic domain + Acyl transferase/acyl hydrolase/lysophospholipase
Bcin02g00210	70.9197	-2.00496	0.494507	-4.05446	5.03e-05	0.00355	Carboxylesterase / Alpha/Beta hydrolase
Bcin05g05240	56.3405	-1.97228	0.499897	-3.94538	7.97e-05	0.00516	Uniporter Ca2+ mitocondrial
Bcin14g05360	45.3447	-1.96641	0.623142	-3.15564	0.0016	0.0499559	Bchex5|Similar to MFS sugar transporter
Bcin02g00230	89.6808	-1.96592	0.507384	-3.87462	0.000107	0.00623345	Aldo/keto reductase|conserved site + Aldo/keto reductase subgroup + DP-dependent oxidoreductase domain
Bcin13g03090	54.5112	-1.94325	0.590469	-3.29103	0.000998209	0.0341831	Alpha/beta hydrolase fold-1 + Epoxide hydrolase-like + Alpha/Beta hydrolase fold
Bcin08g02970	82.5103	-1.93418	0.541267	-3.57343	0.000352	0.0153	Bcpme1|Pectin methyl esterase
Bcin02g01770	654.519	-1.89444	0.274455	-6.90255	5.11e-12	3.28e-09	Opine dehydrogenase + 6-phosphogluconate dehydrogenase C-terminal domain-like + Glycerol-3-phosphate dehydrogenase|D-dependent|N-terminal + 6-phosphogluconate dehydrogenase|domain 2 + D(P)-binding domain
Bcin12g00300	177.798	-1.87722	0.407847	-4.60276	4.17e-06	0.000531	Glycoside hydrolase|family 35 + Galactose-binding domain-like + Glycoside hydrolase|catalytic domain + Glycoside hydrolase superfamily + Beta-galactosidase|domain 2 + Glycoside hydrolase|family 35|conserved site + Beta-galactosidase jelly roll domain + Beta-galactosidase|domain 3 + Glycoside hydrolase 35|catalytic domain
Bcin03g00460	114.981	-1.87273	0.459793	-4.07298	4.64e-05	0.00333853	Signal transduction response regulator|receiver domain + Histidine kinase-like ATPase|C-terminal domain + Signal transduction histidine kinase EnvZ-like|dimerisation/phosphoacceptor domain + Signal transduction histidine kinase-related protein|C-terminal + Signal transduction histidine kinase|core + CheY-like superfamily + GAF domain-like
Bcin02g00440	32.9817	-1.85016	0.528305	-3.50206	0.000461672	0.0190224	No description
Bcin05g06830	60.3479	-1.7788	0.535872	-3.31946	0.000902	0.0321725	cellulose- and chitin-binding protein
Bcin07g02180	92.0909	-1.7768	0.396547	-4.48069	7.44e-06	0.000807407	Bctpo1|similar to yeast TPO1|Polyamine transporter of the major facilitator superfamily; member of the 12-spanner drug:H(+) antiporter DHA1 family; recognizes spermine|putrescine|and spermidine; catalyzes uptake of polyamines at alkaline pH and excretion at acidic pH; during oxidative stress exports spermine|spermidine from the cell|which controls timing of expression of stress-responsive genes; …
Bcin04g06030	49.7471	-1.77471	0.462859	-3.83424	0.000126	0.00714	No description
Bcin04g05560	74.7322	-1.76392	0.466768	-3.77901	0.000157	0.00842481	No description
Bcin02g00014	46.5545	-1.76343	0.492359	-3.58159	0.000342	0.0149	GroES (chaperonin 10)-like + Alcohol dehydrogenase|C-terminal + D(P)-binding domain + Polyketide synthase|enoylreductase domain
Bcin08g03080	37.2157	-1.73868	0.54182	-3.20896	0.00133217	0.0431275	Myc-type|basic helix-loop-helix (bHLH) domain
Bcin08g03490	87.9969	-1.70846	0.491793	-3.47393	0.000513	0.0206	Bcldb19 -> inmunoglobulin like - protein LDb19
Bcin13g00380	198.262	-1.6821	0.346204	-4.8587	1.18e-06	0.000182085	No description
Bcin05g05230	70.4126	-1.68003	0.395275	-4.25027	2.14e-05	0.00182791	No description
Bcin05g01000	59.0497	-1.67141	0.479261	-3.48748	0.000488	0.0197734	Cytochrome P450 + Cytochrome P450|E-class|group II + Cytochrome P450|E-class|CYP52 + Cytochrome P450|conserved site
Bcin01g02790	121.076	-1.66345	0.459569	-3.61958	0.000295077	0.0132184	Bcdga1|similar to yeast DGA1|Diacylglycerol acyltransferase; catalyzes the terminal step of triacylglycerol (TAG) formation|acylates diacylglycerol using acyl-CoA as an acyl donor; Lro1p and Dga1p can O-acylate ceramides; localized to lipid particles [Source:SGD;Acc:S000005771]
Bcin09g06750	61.6024	-1.65686	0.450334	-3.67917	0.000233996	0.0111293	Glycosil hidrolasa familia 61
Bcin14g00870	205.096	-1.65024	0.329461	-5.0089	5.47e-07	0.000103	Major facilitator superfamily + Major facilitator superfamily domain
Bcin10g01980	115.393	-1.64143	0.444542	-3.69241	0.00022214	0.0108192	Histidine phosphatase superfamily|clade-2 + Histidine acid phosphatase|eukaryotic + Histidine phosphatase superfamily
Bcin16g01740	98.2762	-1.63888	0.436626	-3.75351	0.000174	0.00905	SET domain
Bcin08g02390	83.9351	-1.63214	0.506448	-3.22271	0.00127	0.0416342	Peptidase S28 + Alpha/Beta hydrolase fold
Bcin06g02240	259.704	-1.62112	0.308194	-5.26005	1.44e-07	3.08e-05	Actin cortical patch SUR7/pH-response regulator PalI
Bcin07g00400	236.343	-1.62055	0.371265	-4.36494	1.27e-05	0.00125607	HpcH/HpaI aldolase/citrate lyase domain + Pyruvate/Phosphoenolpyruvate kinase-like domain
Bcin01g10180	120.945	-1.61818	0.391032	-4.13822	3.5e-05	0.00273605	No description
Bcin04g05720	115.7	-1.57714	0.437119	-3.60803	0.000309	0.0135072	No description
Bcin01g10500	627.034	-1.57362	0.308866	-5.09484	3.49e-07	6.9e-05	Cyanovirin
Bcin07g04550	71.8031	-1.56971	0.411857	-3.8113	0.000138235	0.00755392	No description
Bcin03g06630	281.772	-1.56696	0.283315	-5.53079	3.19e-08	8.47e-06	No description
Bcin09g01320	146.985	-1.5356	0.35849	-4.28352	1.84e-05	0.00161069	Isocitrate lyase + Pyruvate/Phosphoenolpyruvate kinase-like domain + Isocitrate lyase/phosphorylmutase|conserved site
Bcin02g05740	741.453	-1.53404	0.274543	-5.5876	2.3e-08	6.82e-06	Bcdal1|similar to yeast DAL1|Allantoinase; converts allantoin to allantoate in the first step of allantoin degradation; expression sensitive to nitrogen catabolite repression [Source:SGD;Acc:S000001466]
Bcin13g05580	295.33	-1.53077	0.323709	-4.72885	2.26e-06	0.000310671	Alcohol dehydrogenase|zinc-type|conserved site + GroES (chaperonin 10)-like + Alcohol dehydrogenase|C-terminal + Alcohol dehydrogenase GroES-like + D(P)-binding domain + Polyketide synthase|enoylreductase domain
Bcin05g00010	393.344	-1.52742	0.275944	-5.53524	3.11e-08	8.47e-06	Aldo keto reductase
Bcin03g04010	98.6366	-1.50129	0.435587	-3.44659	0.000567717	0.0222044	Bccel5A|Endo-beta-1|4-glucanaseprecursor
Bcin07g00010	69.4927	-1.47907	0.437527	-3.38053	0.000723	0.0274592	Monooxygenase|FAD-binding + Pyridine nucleotide-disulphide oxidoreductase|FAD/D(P)-binding domain
Bcin14g01070	826.14	-1.47144	0.324238	-4.53816	5.67e-06	0.000652607	GroES (chaperonin 10)-like + Alcohol dehydrogenase|C-terminal + Alcohol dehydrogenase GroES-like + D(P)-binding domain + Polyketide synthase|enoylreductase domain
Bcin02g06000	205.308	-1.4407	0.327195	-4.40318	1.07e-05	0.00108	No description
Bcin02g00470	171.521	-1.43406	0.361857	-3.96306	7.4e-05	0.00487302	Glucose/ribitol dehydrogenase + D(P)-binding domain + Short-chain dehydrogenase/reductase|conserved site
Bcin05g04730	202.697	-1.40602	0.42276	-3.32581	0.000882	0.0318918	Protein kinase domain + Serine/threonine-protein kinase|active site + Protein kinase-like domain + Calcium/calmodulin-dependent/calcium-dependent protein kinase
Bcin02g06910	101.941	-1.40314	0.373911	-3.75261	0.000175	0.00904965	Glycoside hydrolase|family 17 + Glycoside hydrolase|catalytic domain + Glycoside hydrolase superfamily
Bcin04g06450	293.875	-1.3925	0.382369	-3.64177	0.000270775	0.0124552	Aldo/keto reductase subgroup + DP-dependent oxidoreductase domain
Bcin14g04110	866.634	-1.37529	0.319316	-4.30698	1.65e-05	0.0015	Proteolipid membrane potential modulator
Bcin13g00120	211.442	-1.36769	0.354816	-3.85464	0.0001159	0.00661489	No description
Bcin12g00930	243.149	-1.34202	0.271348	-4.94576	7.58e-07	0.000127046	Glycine zipper 2TM domain + Cyanovirin-N + LysM domain
Bcin04g06310	447.821	-1.34049	0.310691	-4.31456	1.6e-05	0.00147	Bcatx1|similar to yeast ATX1|Cytosolic copper metallochaperone; transports copper to the secretory vesicle copper transporter Ccc2p for eventual insertion into Fet3p|which is a multicopper oxidase required for high-affinity iron uptake [Source:SGD;Acc:S000005203]
Bcin01g00940	125.275	-1.3322	0.322004	-4.13721	3.52e-05	0.00273605	No description
Bcin03g03140	93.571	-1.32678	0.383927	-3.45581	0.000548634	0.0216781	Bchox6|Homeobox transcription factor
Bcin09g00730	175.051	-1.32278	0.329148	-4.01879	5.85e-05	0.00404808	Major facilitator superfamily + Major facilitator superfamily domain
Bcin03g02760	184.646	-1.30883	0.367042	-3.5659	0.000362609	0.0155217	Bcap4 -> Aspartil protease/ mutant no afected in virulence
Bcin01g08680	246.801	-1.30343	0.387475	-3.36391	0.000768	0.0284664	Bcpio10 -> plant-induced colonization
Bcin13g05810	911.302	-1.27471	0.346292	-3.68103	0.000232	0.0111169	Aldehyde dehydrogenase domain + Aldehyde dehydrogenase|cysteine active site + Aldehyde/histidinol dehydrogenase + Aldehyde dehydrogenase N-terminal domain + Aldehyde dehydrogenase|C-terminal + Aldehyde dehydrogenase|glutamic acid active site
Bcin14g00850	2602.99	-1.2673	0.261536	-4.84562	1.26e-06	0.000190687	Bcpg1|Endopolygalacturonase1|CalciNeurine-Dependant (CND) gene
Bcin11g01720	145.228	-1.25857	0.346843	-3.62863	0.000285	0.013	Bcltf3|Light-responsive Cys2His2 transcription factor
Bcin07g05250	181.555	-1.2513	0.346433	-3.61195	0.000304	0.0133807	Mitochondrial distribution and morphology protein 34
Bcin15g05110	250.018	-1.21779	0.323862	-3.7602	0.000169779	0.00895993	2-nitropropane dioxygenase|NPD + Aldolase-type TIM barrel
Bcin12g06630	143.121	-1.18186	0.349525	-3.38132	0.000721384	0.0274592	Glycoside hydrolase|family 45 + RlpA-like double-psi beta-barrel domain
Bcin04g06240	193.457	-1.17568	0.273116	-4.3047	1.67e-05	0.00149813	2-nitropropane dioxygenase|NPD + Aldolase-type TIM barrel
Bcin08g04890	322.964	-1.16888	0.370119	-3.15811	0.00158795	0.0499395	Arrestin domain
Bcin09g01110	366.211	-1.16333	0.348668	-3.3365	0.000848389	0.0311278	Cellulose-binding domain|fungal + Glycoside hydrolase|family 7 + Concanavalin A-like lectin/glucanase domain
Bcin02g05110	268.086	-1.15655	0.343209	-3.36982	0.000752	0.0279978	Zn(2)-C6 fungal-type D-binding domain
Bcin01g07100	905.427	-1.15502	0.264799	-4.36186	1.29e-05	0.00126	Bcctr1|Copper transporter 1
Bcin15g05580	187.604	-1.15337	0.30194	-3.81986	0.000133528	0.00734879	FAD linked oxidase|N-terminal + Berberine/berberine-like + FAD-binding|type 2 + CO dehydrogenase flavoprotein-like|FAD-binding|subdomain 2
Bcin02g01780	810.871	-1.13137	0.214452	-5.27564	1.32e-07	2.91e-05	Methyltransferase type 11 + S-adenosyl-L-methionine-dependent methyltransferase
Bcin01g02510	180.087	-1.1205	0.336094	-3.33388	0.000856449	0.0312746	Inositol oxygenase
Bcin04g02890	352.015	-1.05435	0.287971	-3.6613	0.000251	0.0117462	RGS (Regulator of g protein signalling)
Bcin04g03920	151.984	-1.05084	0.318582	-3.2985	0.000972046	0.033737	No description
Bcin08g03110	461.542	-1.04964	0.270498	-3.8804	0.000104285	0.00613757	CND17 -> calcineurin-dependent signalling pathway
Bcin02g01260	556.188	-1.04466	0.246303	-4.24135	2.22e-05	0.00188119	Cytochrome P450 + Cytochrome P450|E-class|group I + Cytochrome P450|conserved site
Bcin13g00280	414.319	-0.983274	0.259551	-3.78837	0.000152	0.00822803	Fatty acid desaturase|type 1
Bcin07g04990	682.523	-0.974385	0.21397	-4.55384	5.27e-06	0.000614955	BcABA4-like|Dehydrogenase/reductase
Bcin16g03620	239.572	-0.968025	0.272671	-3.55016	0.000385	0.0162992	Epoxide hydrolase-like + Epoxide hydrolase|N-terminal + Epoxide hydrolase + Alpha/Beta hydrolase fold
Bcin10g03530	549.701	-0.959388	0.244672	-3.92112	8.81e-05	0.00557	Zn(2)-C6 fungal-type D-binding domain + Protein of unknown function DUF3468
Bcin03g05930	495.915	-0.938002	0.226166	-4.14741	3.36e-05	0.00272722	Protein Ecm13-like
Bcin09g07130	261.834	-0.935778	0.276341	-3.38632	0.000708	0.0271544	No description
Bcin06g05800	486.733	-0.923441	0.286826	-3.21952	0.00128	0.0417452	Bcltf15|Light-responsive Cys2His2 transcription factor
Bcin06g03440	576.079	-0.88812	0.238677	-3.72102	0.000198	0.00992748	Bcaox|Mitochondrial alternative oxydase
Bcin02g05920	1759.9	-0.882167	0.219586	-4.0174	5.88e-05	0.00404808	Bcaco1|similar to yeast ACO1|Aconitase; required for the tricarboxylic acid (TCA) cycle and also independently required for mitochondrial genome maintenance; phosphorylated; component of the mitochondrial nucleoid; mutation leads to glutamate auxotrophy [Source:SGD;Acc:S000004295]
Bcin02g00016	1346.9	-0.874169	0.26634	-3.28215	0.00103	0.0349669	AMP-dependent synthetase/ligase + Thioesterase + Acyl carrier protein-like + Polyketide synthase|thioesterase domain + Polyketide synthase|phosphopantetheine-binding domain + AMP-binding|conserved site + Alpha/Beta hydrolase fold
Bcin11g03860	277.556	-0.870373	0.273267	-3.18507	0.00145	0.0464	No description
Bcin12g06460	336.985	-0.865113	0.254868	-3.39436	0.000688	0.0265014	Dienelactone hydrolase + Alpha/Beta hydrolase fold
Bcin06g07120	260.333	-0.851587	0.25237	-3.37436	0.00074	0.0276736	Monooxygenase|FAD-binding + Pyridine nucleotide-disulphide oxidoreductase|FAD/D(P)-binding domain
Bcin08g05010	569.444	-0.848887	0.256309	-3.31197	0.000926	0.0324456	No description
Bcin04g06230	340.988	-0.833441	0.255826	-3.25784	0.00112	0.0376	Bcfhg1|Flavohemoglobin 1
Bcin01g07090	650.227	-0.818731	0.253222	-3.23326	0.00122386	0.0404716	FAD-binding 8 + Ferric reductase|D binding + Ferric reductase transmembrane component-like domain + Ferredoxin reductase-type FAD-binding domain + Riboflavin synthase-like beta-barrel + Ferric/cupric reductase transmembrane component 7
Bcin01g03190	486.992	-0.799499	0.247881	-3.22534	0.00125823	0.0414301	No description
Bcin11g05080	878.736	-0.79865	0.220149	-3.62777	0.000286	0.0129569	Aldo keto reductase
Bcin02g04140	398.371	-0.752414	0.233599	-3.22096	0.00128	0.041712	Basic-leucine zipper domain
Bcin08g02080	4115.21	-0.699412	0.185347	-3.77354	0.000161	0.00855	Antibiotic biosynthesis monooxygenase domain

## Sheet: Inf_dWC_LRG
Gene ID	baseMean	log2FoldChange	lfcSE	stat	pvalue	padj	Description (Usual Name when available)
Bcin13g01790	33.4045	-3.03038	0.768717	-3.94213	8.08e-05	0.0188427	No description
Bcin10g03910	300.823	-2.96718	0.628811	-4.71872	2.37e-06	0.0020445	Bchsp104|similar to yeast HSP104|Disaggregase; heat shock protein that cooperates with Ydj1p (Hsp40) and Ssa1p (Hsp70) to refold and reactivate previously denatured|aggregated proteins; responsive to stresses including: heat|ethanol|and sodium arsenite; involved in [PSI+] propagation; protein becomes more abundant and forms cytoplasmic foci in response to D replication stress; potentiated Hsp104p…
Bcin03g00640	27.2284	-2.90906	0.767942	-3.78812	0.00015179	0.0261513	Glucose-methanol-choline oxidoreductase|N-terminal + Glucose-methanol-choline oxidoreductase|C-terminal + Glucose-methanol-choline oxidoreductase + Pyridine nucleotide-disulphide oxidoreductase|FAD/D(P)-binding domain
Bcin14g03030	60.6603	-2.76463	0.616937	-4.48122	7.42e-06	0.0052638	No description
Bcin12g02980	22.4649	-2.68949	0.682491	-3.9407	8.12e-05	0.0188427	No description
Bcin14g03610	55.5116	-2.48602	0.623856	-3.98492	6.75e-05	0.0179681	bacterial stress response proteins (YjbJ superfamily)
Bcin07g00920	30.7129	-2.29286	0.601767	-3.81022	0.000138846	0.0261513	D-dependent epimerase/dehydratase|N-terminal domain + D(P)-binding domain
Bcin02g00440	32.9817	-2.24965	0.584501	-3.84884	0.000118678	0.0246768	No description
Bcin07g04230	34.8516	-2.23912	0.588204	-3.80671	0.000140829	0.0261513	Glucose/ribitol dehydrogenase + D(P)-binding domain + Short-chain dehydrogenase/reductase|conserved site
Bcin06g05580	72.9548	-2.17368	0.546399	-3.97819	6.94e-05	0.0179681	No description
Bcin03g01280	44.0832	-2.15704	0.528861	-4.07865	4.53e-05	0.0160677	No description
Bcin03g07370	186.93	-2.14792	0.416855	-5.15269	2.57e-07	0.00030967	No description
Bcin08g06900	33.9057	-2.06511	0.556584	-3.71032	0.000206994	0.0294252	Plasma kallikrein / PAN/Apple domain
Bcin06g02490	125.943	-2.01787	0.387141	-5.21224	1.87e-07	0.000281263	Proteolipid membrane potential modulator
Bcin04g00750	46.8529	-1.92659	0.517641	-3.72186	0.000197761	0.0294252	P-type ATPase + Cation-transporting P-type ATPase|N-terminal + P-type ATPase|subfamily IIIA + P-type ATPase|A domain + P-type ATPase|phosphorylation site + HAD-like domain + P-type ATPase| transmembrane domain + P-type ATPase|cytoplasmic domain N
Bcin08g00270	210.646	-1.81994	0.329034	-5.53117	3.18e-08	6.39e-05	Bcstl1|similar to yeast STL1|Glycerol proton symporter of the plasma membrane; subject to glucose-induced inactivation|strongly but transiently induced when cells are subjected to osmotic shock [Source:SGD;Acc:S000002944]
Bcin08g05570	89.2582	-1.79598	0.438516	-4.09558	4.21e-05	0.0160677	BcnirA|Zn2/Cys6 transcription factor
Bcin13g03560	146.768	-1.70457	0.417294	-4.08482	4.41e-05	0.0160677	No description
Bcin12g00640	628.083	-1.70046	0.242298	-7.01807	2.25e-12	1.05e-08	No description
Bcin10g01980	115.393	-1.59131	0.452388	-3.51758	0.000435504	0.0495488	Histidine phosphatase superfamily|clade-2 + Histidine acid phosphatase|eukaryotic + Histidine phosphatase superfamily
Bcin02g01230	284.168	-1.55677	0.392017	-3.97119	7.15e-05	0.0179681	No description
Bcin03g02860	147.813	-1.53216	0.385075	-3.97885	6.92e-05	0.0179681	Bcsis1|similar to yeast SIS1|Type II HSP40 co-chaperone that interacts with the HSP70 protein Ssa1p; shuttles between cytosol and nucleus; mediates delivery of misfolded proteins into the nucleus for degradation; involved in proteasomal degradation of misfolded cytosolic proteins; protein abundance increases in response to D replication stress; polyQ aggregates sequester Sis1p and interfere with …
Bcin13g00120	211.442	-1.5142	0.346034	-4.37586	1.21e-05	0.00729355	No description
Bcin07g02350	136.17	-1.50905	0.406419	-3.71304	0.000204787	0.0294252	Mitochondrial carrier domain
Bcin13g00380	198.262	-1.46279	0.34682	-4.21772	2.47e-05	0.0124007	No description
Bcin14g03520	306.689	-1.41781	0.340752	-4.16083	3.17e-05	0.0147085	Marvel domain
Bcin01g10180	120.945	-1.33965	0.374977	-3.57261	0.000353438	0.0417888	No description
Bcin11g01690	83.4439	-1.29142	0.358767	-3.59961	0.0003187	0.0384352	Aliphatic acid kinase|short-chain + Acetate/Proprionate kinase + Aliphatic acid kinase|short-chain|conserved site
Bcin14g04110	866.634	-1.27053	0.318489	-3.98925	6.63e-05	0.0179681	Proteolipid membrane potential modulator
Bcin02g06000	205.308	-1.24933	0.327432	-3.81555	0.000135879	0.0261513	Uncharacterised domain YCR061W, C-terminal
Bcin01g00940	125.275	-1.20902	0.324631	-3.72428	0.000195875	0.0294252	No description
Bcin12g03650	598.913	-1.20657	0.279731	-4.3133	1.61e-05	0.00881658	Aldo keto reductasa
Bcin02g00013	297.507	-1.20127	0.244937	-4.9044	9.37e-07	0.000941803	Monooxygenase|FAD-binding + Pyridine nucleotide-disulphide oxidoreductase|FAD/D(P)-binding domain
Bcin12g06170	273.745	-1.1955	0.295166	-4.05028	5.12e-05	0.0171374	No description
Bcin11g02720	980.42	-1.17084	0.322765	-3.62751	0.000286163	0.0367142	Aldo/keto reductase|conserved site + Aldo/keto reductase subgroup + DP-dependent oxidoreductase domain
Bcin01g07880	223.4	-1.1701	0.315295	-3.71111	0.000206353	0.0294252	RNA binding domain
Bcin14g01200	602.097	-1.07587	0.290235	-3.70688	0.000209832	0.0294252	No description
Bcin12g00930	243.149	-1.02295	0.269564	-3.79482	0.000147753	0.0261513	Glycine zipper 2TM domain + Cyanovirin-N + LysM domain
Bcin03g06630	281.772	-1.01116	0.269696	-3.74927	0.000177353	0.0289037	No description
Bcin08g05010	569.444	-0.911745	0.252864	-3.60567	0.000311354	0.0383155	No description
Bcin01g07760	330.83	-0.889221	0.2343	-3.79522	0.00014751	0.0261513	NADP-dependent oxidoreductase
Bcin03g06600	3069.95	-0.846166	0.232604	-3.6378	0.000274981	0.0367142	hsp70 family
Bcin01g00160	913.815	-0.772306	0.218916	-3.52786	0.000418929	0.0485797	short-chain dehydrogenases/reductases
Bcin11g05080	878.736	-0.763554	0.211108	-3.61688	0.000298174	0.037458	Aldo keto reductasa
