# Supplementary material for: Genome-Wide Characterization of Light-Regulated Gene Expression in Botrytis cinerea Reveals Underlying Complex Photobiology
Source: Int J Mol Sci. 2023 May 13;24(10):8705. doi: 10.3390/ijms24108705 (PMC10218500; doi:10.3390/ijms24108705)
Supplement: Supplementary file 1 [file ijms-24-08705-s001.zip › Table S3_PRs_ready.xlsx]

## Sheet: Table S3
Table S3: Light-induced photoreceptors during non-infecting and infecting conditions
	non-infective conditions		infective conditions
Strain	down	up	down	up
B05.10	N.D.	(4) vvd1/lov3/bop1/bop2	N.D.	(5) vvd1/lov3/bop1/bop2/phy2
B05.10 and ∆bcwcl1	N.D.	(3) cry1/cry2/phy2	N.D.	N.D.
∆bcwcl1	N.D.	N.D.	N.D.	N.D.
