# Supplementary material for: Genome-Wide Characterization of Light-Regulated Gene Expression in Botrytis cinerea Reveals Underlying Complex Photobiology
Source: Int J Mol Sci. 2023 May 13;24(10):8705. doi: 10.3390/ijms24108705 (PMC10218500; doi:10.3390/ijms24108705)
Supplement: Supplementary file 1 [file ijms-24-08705-s001.zip › Table S5_TFs.xlsx]

## Sheet: Table S5
Gene ID	Protein name	GO ID	GO name	GO namespace	Evidence code	Adjusted p-value	Log2_NoInf_DWC	Log2_NoInf_Wt
Bcin01g08080	Basic-leucine zipper domain	GO:0003700	sequence-specific DNA binding transcription factor activity	MF	ISA	4.61965e-10	0.697979	-
Bcin01g10810	BccpcA|Bzip transcription factor	GO:0003700	sequence-specific DNA binding transcription factor activity	MF	ISA	4.61965e-10	0.530847	0.599874
Bcin02g06140	CP2 transcription factor	GO:0006357	regulation of transcription by RNA polymerase II	BP	ISA		0.813729	0.996495
Bcin03g03310	p53-like transcription factor|D-binding + NDT80 D-binding domain	GO:0003700	sequence-specific DNA binding transcription factor activity	MF	ISA	4.61965e-10	0.509813	0.722602
Bcin04g01840	Zinc finger|C2H2 + Zinc finger C2H2-type/integrase D-binding domain	GO:0003676	nucleic acid binding	MF	ISA	0.254997	0.610072	0.465029
Bcin05g05530	Bcwcl2|GATA zinc finger transcription factor|White collar-like 2|potential blue light sensor	GO:0003700	sequence-specific DNA binding transcription factor activity	MF	ISA	4.61965e-10	-	1.12738
Bcin06g03510	Basic-leucine zipper domain	GO:0003700	sequence-specific DNA binding transcription factor activity	MF	ISA	4.61965e-10	-	1.02731
Bcin07g02960	Myc-type|basic helix-loop-helix (bHLH) domain	GO:0046983	protein dimerization activity	MF	ISA	0.00237808	0.733631	-
Bcin08g01690	Bcltf5|Light-responsive Zn2/Cys6 transcription factor	GO:0000981	sequence-specific DNA binding RNA polymerase II transcription factor activity	MF	ISA	8.67364e-05	-	2.38676
Bcin08g02020	Zn(2)-C6 fungal-type D-binding domain + Protein of unknown function DUF3468	GO:0000981	sequence-specific DNA binding RNA polymerase II transcription factor activity	MF	ISA	8.67364e-05	0.54932	-
Bcin09g00920	Bcatf1|Bzip transcription factor	GO:0003700	sequence-specific DNA binding transcription factor activity	MF	ISA	4.61965e-10	0.437378	0.518454
Bcin09g04000	BcmtfA|Cys2His2 transcription factor	GO:0003676	nucleic acid binding	MF	ISA	0.254997	0.767412	1.15886
Bcin10g03530	Zn(2)-C6 fungal-type D-binding domain + Protein of unknown function DUF3468	GO:0000981	sequence-specific DNA binding RNA polymerase II transcription factor activity	MF	ISA	8.67364e-05	0.641509	0.460034
Bcin11g00730	Myc-type|basic helix-loop-helix (bHLH) domain	GO:0046983	protein dimerization activity	MF	ISA	0.00237808	0.92155	0.832505
Bcin14g03930	Bcltf1|Light-responsive GATA-type transcription factor	GO:0003700	sequence-specific DNA binding transcription factor activity	MF	ISA	4.61965e-10	3.08355	3.95662
Bcin14g05370	Bcltf4|Light-responsive Zn2/Cys6 transcription factor	GO:0000981	sequence-specific DNA binding RNA polymerase II transcription factor activity	MF	ISA	8.67364e-05	-	2.40839
Bcin16g01770	Zn(2)-C6 fungal-type D-binding domain + Transcription factor domain|fungi	GO:0000981	sequence-specific DNA binding RNA polymerase II transcription factor activity	MF	ISA	8.67364e-05	-	1.22128
Bcin16g03230	Zn(2)-C6 fungal-type D-binding domain + Transcription factor domain|fungi	GO:0000981	sequence-specific DNA binding RNA polymerase II transcription factor activity	MF	ISA	8.67364e-05	0.870897	0.727324
	Table S5: Differentially expressed B. cinerea TFs
