# Supplementary material for: Genome-Wide Characterization of Light-Regulated Gene Expression in Botrytis cinerea Reveals Underlying Complex Photobiology
Source: Int J Mol Sci. 2023 May 13;24(10):8705. doi: 10.3390/ijms24108705 (PMC10218500; doi:10.3390/ijms24108705)
Supplement: Supplementary file 1 [file ijms-24-08705-s001.zip › Table S6_Clusters_Inf DEGs.xlsx]

## Sheet: Table S6
Table S6: Lists of co-regulated genes in B. cinerea in response to a 60 min LP applied during the infection of Arabidopsis leaves. Three color-coded clusters of genes were obtained after WGCNA analysis. Their normalized RNA-seq expression data are presented in Figure 5
ID	Cluster	Gh family and others	Name / Description
Bcin01g00160	Blue
Bcin01g02320	Blue		Lysophospholipase|catalytic domain + Acyl transferase/acyl hydrolase/lysophospholipase
Bcin01g02510	Blue		Inositol oxygenase
Bcin01g02880	Blue		Alcohol dehydrogenase|zinc-type|conserved site + GroES (chaperonin 10)-like + Alcohol dehydrogenase|C-terminal + Alcohol dehydrogenase GroES-like + D(P)-binding domain + Polyketide synthase|enoylreductase domain
Bcin01g07090	Blue		FAD-binding 8 + Ferric reductase|D binding + Ferric reductase transmembrane component-like domain + Ferredoxin reductase-type FAD-binding domain + Riboflavin synthase-like beta-barrel + Ferric/cupric reductase transmembrane component 7
Bcin01g07100	Blue		Bcctr1|Copper transporter 1
Bcin01g07760	Blue
Bcin01g10500	Blue
Bcin02g00014	Blue		GroES (chaperonin 10)-like + Alcohol dehydrogenase|C-terminal + D(P)-binding domain + Polyketide synthase|enoylreductase domain
Bcin02g00016	Blue		AMP-dependent synthetase/ligase + Thioesterase + Acyl carrier protein-like + Polyketide synthase|thioesterase domain + Polyketide synthase|phosphopantetheine-binding domain + AMP-binding|conserved site + Alpha/Beta hydrolase fold
Bcin02g00210	Blue
Bcin02g00230	Blue		Aldo/keto reductase|conserved site + Aldo/keto reductase subgroup + DP-dependent oxidoreductase domain
Bcin02g00470	Blue
Bcin02g01420	Blue	GH13	Glycosyl hydrolase|family 13|catalytic domain + Glycosyl hydrolase|family 13|all-beta + Glycoside hydrolase|catalytic domain + Alpha-amylase|domain of unknown function DUF1966|C-terminal + Glycoside hydrolase superfamily
Bcin02g01770	Blue		Opine dehydrogenase + 6-phosphogluconate dehydrogenase C-terminal domain-like + Glycerol-3-phosphate dehydrogenase|D-dependent|N-terminal + 6-phosphogluconate dehydrogenase|domain 2 + D(P)-binding domain
Bcin02g01780	Blue		Methyltransferase type 11 + S-adenosyl-L-methionine-dependent methyltransferase
Bcin02g04140	Blue		Basic-leucine zipper domain
Bcin02g05110	Blue		Zn(2)-C6 fungal-type D-binding domain
Bcin02g05690	Blue	GH13	Glycosyl hydrolase|family 13|catalytic domain + Glycosyl hydrolase|family 13|all-beta + Glycoside hydrolase|catalytic domain + Glycoside hydrolase superfamily + Maltogenic Amylase|C-terminal
Bcin02g05740	Blue
Bcin02g06910	Blue	GH17	Glycoside hydrolase|family 17 + Glycoside hydrolase|catalytic domain + Glycoside hydrolase superfamily
Bcin02g07480	Blue		Oxoglutarate/iron-dependent dioxygenase + Prolyl 4-hydroxylase|alpha subunit
Bcin02g07770	Blue
Bcin03g00460	Blue		Signal transduction response regulator|receiver domain + Histidine kinase-like ATPase|C-terminal domain + Signal transduction histidine kinase EnvZ-like|dimerisation/phosphoacceptor domain + Signal transduction histidine kinase-related protein|C-terminal + Signal transduction histidine kinase|core + CheY-like superfamily + GAF domain-like
Bcin03g01520	Blue		Alcohol dehydrogenase|zinc-type|conserved site + GroES (chaperonin 10)-like + Alcohol dehydrogenase|C-terminal + Alcohol dehydrogenase GroES-like + D(P)-binding domain
Bcin03g01540	Blue		Glucose-methanol-choline oxidoreductase|N-terminal + Glucose-methanol-choline oxidoreductase|C-terminal + Glucose-methanol-choline oxidoreductase + Pyridine nucleotide-disulphide oxidoreductase|FAD/D(P)-binding domain
Bcin03g01560	Blue		Aldo/keto reductase subgroup + DP-dependent oxidoreductase domain
Bcin03g01570	Blue		AMP-dependent synthetase/ligase + Acyl carrier protein-like + Male sterility|D-binding + D(P)-binding domain + Polyketide synthase|phosphopantetheine-binding domain + AMP-binding|conserved site
Bcin03g01680	Blue	Bcpg4	Bcpg4|Endopolygalacturonase
Bcin03g02860	Blue		Bcsis1|similar to yeast SIS1|Type II HSP40 co-chaperone that interacts with the HSP70 protein Ssa1p; shuttles between cytosol and nucleus; mediates delivery of misfolded proteins into the nucleus for degradation; involved in proteasomal degradation of misfolded cytosolic proteins; protein abundance increases in response to D replication stress; polyQ aggregates sequester Sis1p and interfere with …
Bcin03g03140	Blue
Bcin03g05720	Blue
Bcin03g05930	Blue
Bcin03g06600	Blue
Bcin03g06630	Blue
Bcin03g09316	Blue
Bcin04g02890	Blue
Bcin04g03230	Blue
Bcin04g04930	Blue	Bcpg3	BcPG3|Endopolygalacturonase
Bcin04g05700	Blue		Alcohol dehydrogenase|zinc-type|conserved site + GroES (chaperonin 10)-like + Alcohol dehydrogenase|C-terminal + Alcohol dehydrogenase GroES-like + D(P)-binding domain + Polyketide synthase|enoylreductase domain + D-isomer specific 2-hydroxyacid dehydrogenase|D-binding domain conserved site 1
Bcin04g06230	Blue		Bcfhg1|Flavohemoglobin 1
Bcin04g06240	Blue		2-nitropropane dioxygenase|NPD + Aldolase-type TIM barrel
Bcin04g06310	Blue		Bcatx1|similar to yeast ATX1|Cytosolic copper metallochaperone; transports copper to the secretory vesicle copper transporter Ccc2p for eventual insertion into Fet3p|which is a multicopper oxidase required for high-affinity iron uptake [Source:SGD;Acc:S000005203]
Bcin04g06450	Blue		Aldo/keto reductase subgroup + DP-dependent oxidoreductase domain
Bcin05g00010	Blue
Bcin05g01000	Blue		Cytochrome P450 + Cytochrome P450|E-class|group II + Cytochrome P450|E-class|CYP52 + Cytochrome P450|conserved site
Bcin05g01330	Blue
Bcin05g02520	Blue	Bcpgx1	Bcpgx1|Exo-polygalacturonase
Bcin05g06830	Blue
Bcin06g03440	Blue		Bcaox|Mitochondrial alternative oxydase
Bcin06g03850	Blue		GroES (chaperonin 10)-like + Alcohol dehydrogenase|C-terminal + D(P)-binding domain + Polyketide synthase|enoylreductase domain
Bcin07g00010	Blue		Monooxygenase|FAD-binding + Pyridine nucleotide-disulphide oxidoreductase|FAD/D(P)-binding domain
Bcin07g00400	Blue
Bcin07g00780	Blue
Bcin07g00920	Blue
Bcin07g03280	Blue
Bcin07g04550	Blue
Bcin07g04990	Blue
Bcin08g02110	Blue	GH5	Cellulose-binding domain|fungal + Glycoside hydrolase|family 5 + Carbohydrate binding X2 domain + Glycoside hydrolase|catalytic domain + Immunoglobulin-like fold + Immunoglobulin E-set + Glycoside hydrolase superfamily
Bcin08g02390	Blue	Peptidase	Peptidase S28 + Alpha/Beta hydrolase fold
Bcin08g02970	Blue		Bcpme1|Pectin methyl esterase
Bcin08g03110	Blue
Bcin09g00730	Blue		Major facilitator superfamily + Major facilitator superfamily domain
Bcin09g01110	Blue	GH7	Cellulose-binding domain|fungal + Glycoside hydrolase|family 7 + Concanavalin A-like lectin/glucanase domain
Bcin09g01320	Blue		Isocitrate lyase + Pyruvate/Phosphoenolpyruvate kinase-like domain + Isocitrate lyase/phosphorylmutase|conserved site
Bcin09g06750	Blue
Bcin10g02180	Blue
Bcin10g03910	Blue		Bchsp104|similar to yeast HSP104|Disaggregase; heat shock protein that cooperates with Ydj1p (Hsp40) and Ssa1p (Hsp70) to refold and reactivate previously denatured|aggregated proteins; responsive to stresses including: heat|ethanol|and sodium arsenite; involved in [PSI+] propagation; protein becomes more abundant and forms cytoplasmic foci in response to D replication stress; potentiated Hsp104p…
Bcin10g05630	Blue	GH3	Glycoside hydrolase|family 3|N-terminal + Glycoside hydrolase family 3 C-terminal domain + Glycoside hydrolase superfamily + Glycoside hydrolase|family 3|active site + Fibronectin type III-like domain
Bcin11g04110	Blue		Permease|cytosine/purines|uracil|thiamine|allantoin + Purine-cytosine permease
Bcin11g05080	Blue
Bcin11g06300	Blue		Flavin monooxygenase-like + Pyridine nucleotide-disulphide oxidoreductase|FAD/D(P)-binding domain
Bcin12g00300	Blue	GH35	Glycoside hydrolase|family 35 + Galactose-binding domain-like + Glycoside hydrolase|catalytic domain + Glycoside hydrolase superfamily + Beta-galactosidase|domain 2 + Glycoside hydrolase|family 35|conserved site + Beta-galactosidase jelly roll domain + Beta-galactosidase|domain 3 + Glycoside hydrolase 35|catalytic domain
Bcin12g03650	Blue
Bcin12g04330	Blue
Bcin12g06270	Blue
Bcin12g06460	Blue
Bcin12g06630	Blue	GH45	Glycoside hydrolase|family 45 + RlpA-like double-psi beta-barrel domain
Bcin13g00010	Blue		Cytochrome P450 + Cytochrome P450|E-class|group IV + Cytochrome P450|conserved site
Bcin13g00280	Blue		Fatty acid desaturase|type 1
Bcin13g03090	Blue
Bcin13g05810	Blue		Aldehyde dehydrogenase domain + Aldehyde dehydrogenase|cysteine active site + Aldehyde/histidinol dehydrogenase + Aldehyde dehydrogenase N-terminal domain + Aldehyde dehydrogenase|C-terminal + Aldehyde dehydrogenase|glutamic acid active site
Bcin14g00270	Blue		Taurine catabolism dioxygenase TauD/TfdA
Bcin14g00650	Blue	GH31	Glycoside hydrolase family 31 + Galactose mutarotase-like domain + Glycoside hydrolase superfamily + Glycoside hydrolase family 31|N-terminal domain + Glycosyl hydrolases family 31|active site + Glycosyl hydrolases family 31|conserved site + Galactose mutarotase|N-terminal barrel
Bcin14g00760	Blue
Bcin14g00850	Blue	bcpg1	Bcpg1|Endopolygalacturonase1|CalciNeurine-Dependant (CND) gene
Bcin14g02940	Blue
Bcin15g02380	Blue		Bcacp1|Pepstatin-insensitive aspartic protease
Bcin15g05580	Blue		FAD linked oxidase|N-terminal + Berberine/berberine-like + FAD-binding|type 2 + CO dehydrogenase flavoprotein-like|FAD-binding|subdomain 2
Bcin16g03540	Blue
Bcin16g03620	Blue
Bcin17g00040	Blue
Bcin01g00080	Brown		Bcboa8|Putative botcinic acid (BoA) biosynthetic gene|FAD-binding domain
Bcin01g04540	Brown		Bop2|2ndMetabolismCluster : PHS1|G protein-coupled receptor (GPCR) : Microbial opsin|opsin-like 2|potential green light sensor
Bcin01g05020	Brown
Bcin01g08960	Brown		UV-endonuclease UvdE + Xylose isomerase-like|TIM barrel domain
Bcin01g09230	Brown		Bcphy2|Phytochrome-like 2|Histidine kinase - group VIII|potential red light sensor
Bcin01g09630	Brown
Bcin01g09640	Brown
Bcin01g10840	Brown		Cytochrome P450 + Cytochrome P450|E-class|group I + Cytochrome P450|conserved site
Bcin02g01230	Brown
Bcin02g01230	Brown
Bcin02g02670	Brown		Bop1|G protein-coupled receptor (GPCR) : Microbial opsin|opsin-like1|potential green light sensor
Bcin02g02720	Brown		Glutathione-dependent formaldehyde-activating enzyme/centromere protein V + Mss4-like
Bcin02g02780	Brown	bcfet1	Multicopper oxidase
Bcin02g06220	Brown
Bcin02g08360	Brown	bcfrq1	Bcfrq1|Frequency-like|protein implicated in the circadian clock
Bcin03g00270	Brown
Bcin03g01040	Brown		Pyridoxal phosphate-dependent decarboxylase + Glutamate decarboxylase + Pyridoxal phosphate-dependent transferase|major region|subdomain 1 + Pyridoxal phosphate-dependent transferase|major region|subdomain 2 + Pyridoxal phosphate-dependent transferase
Bcin03g04300	Brown		Pyridine nucleotide-disulphide oxidoreductase|FAD/D(P)-binding domain
Bcin03g04540	Brown		Alcohol dehydrogenase|zinc-type|conserved site + GroES (chaperonin 10)-like + Alcohol dehydrogenase|C-terminal + Alcohol dehydrogenase GroES-like + D(P)-binding domain + Polyketide synthase|enoylreductase domain
Bcin03g04750	Brown		EF-hand domain + Mechanosensitive ion channel MscS + Like-Sm (LSM) domain + EF-hand domain pair + EF-Hand 1|calcium-binding site
Bcin03g05230	Brown		Major facilitator superfamily + Major facilitator superfamily domain
Bcin03g05330	Brown		Pyridoxal 5'-phosphate synthase subunit PdxS/SNZ + Ribulose-phosphate binding barrel + Aldolase-type TIM barrel + PdxS/SNZ N-terminal domain
Bcin03g06110	Brown
Bcin03g07390	Brown
Bcin04g01430	Brown
Bcin04g06590	Brown
Bcin04g06880	Brown
Bcin05g02660	Brown		Bccts2|similar to yeast CTS2|Putative chitinase; functionally complements A. gossypii cts2 mutant sporulation defect [Source:SGD;Acc:S000002779]
Bcin05g04690	Brown
Bcin05g05430	Brown		3-oxo-5-alpha-steroid 4-dehydrogenase|C-terminal + Protein of unknown function DUF1295
Bcin07g04230	Brown
Bcin07g05270	Brown
Bcin07g05680	Brown		Major facilitator superfamily + Major facilitator superfamily domain
Bcin08g04840	Brown		3-oxo-5-alpha-steroid 4-dehydrogenase|C-terminal + Protein of unknown function DUF1295
Bcin08g06900	Brown
Bcin09g03260	Brown
Bcin09g05150	Brown		Sugar isomerase (SIS)
Bcin10g03080	Brown
Bcin10g03870	Brown	bclov3	Bclov3|PAS/ LOV protein 3|putative blue light sensor
Bcin10g05280	Brown		Ergosterol biosynthesis ERG4/ERG24 + Sterol reductase|conserved site
Bcin11g01340	Brown
Bcin11g02140	Brown
Bcin11g02620	Brown		Bchol1|similar to yeast HOL1|Putative transporter in the major facilitator superfamily; member of the 12-spanner drug:H(+) antiporter DHA1 family; mutations in membrane-spanning domains permit cation and histidinol uptake [Source:SGD;Acc:S000005338]
Bcin11g04920	Brown
Bcin12g01950	Brown
Bcin12g01960	Brown
Bcin12g06170	Brown
Bcin12g06170	Brown
Bcin12g06660	Brown
Bcin13g01020	Brown
Bcin13g01270	Brown
Bcin13g03460	Brown
Bcin13g05710	Brown
Bcin13g05720	Brown		Bcprd1|Dyp-type peroxidase
Bcin14g03930	Brown	bcltf1	Bcltf1|Light-responsive GATA-type transcription factor
Bcin14g04930	Brown
Bcin15g04030	Brown		FMN-binding split barrel
Bcin15g04750	Brown		Cytochrome P450 + Cytochrome P450|E-class|group II + Cytochrome P450|E-class|CYP52 + Cytochrome P450|conserved site
Bcin15g04760	Brown
Bcin15g04770	Brown
Bcin15g04780	Brown		Cytochrome P450 + Cytochrome P450|E-class|group I
Bcin15g04790	Brown
Bcin15g04800	Brown
Bcin15g04810	Brown		Major facilitator superfamily + Major facilitator superfamily domain
Bcin16g04790	Brown		Glucose-methanol-choline oxidoreductase|N-terminal + Glucose-methanol-choline oxidoreductase|C-terminal + Pyridine nucleotide-disulphide oxidoreductase|FAD/D(P)-binding domain + Alpha/Beta hydrolase fold
Bcin01g00260	Turquoise		FAD-linked oxidase|C-terminal + FAD linked oxidase|N-terminal + FAD-linked oxidase-like|C-terminal + FAD-binding|type 2 + FAD-binding|type 2|subdomain 1 + CO dehydrogenase flavoprotein-like|FAD-binding|subdomain 2 + Vanillyl-alcohol oxidase/Cytokinin dehydrogenase C-terminal domain + Vanillyl-alcohol oxidase|C-terminal subdomain 2
Bcin01g00940	Turquoise
Bcin01g02790	Turquoise
Bcin01g02940	Turquoise
Bcin01g03120	Turquoise		Major facilitator superfamily + Major facilitator superfamily domain
Bcin01g03190	Turquoise
Bcin01g07270	Turquoise		Bchxt19|Putative sugar:H symporter
Bcin01g07880	Turquoise
Bcin01g08680	Turquoise
Bcin01g09430	Turquoise	cutinase	Cutinase + Cutinase|monofunctional + Alpha/Beta hydrolase fold
Bcin01g10180	Turquoise
Bcin02g00440	Turquoise
Bcin02g01260	Turquoise		Cytochrome P450 + Cytochrome P450|E-class|group I + Cytochrome P450|conserved site
Bcin02g05860	Turquoise	bcpg6	Bcpg6|Endopolygalacturonase
Bcin02g05920	Turquoise		Bcaco1|similar to yeast ACO1|Aconitase; required for the tricarboxylic acid (TCA) cycle and also independently required for mitochondrial genome maintenance; phosphorylated; component of the mitochondrial nucleoid; mutation leads to glutamate auxotrophy [Source:SGD;Acc:S000004295]
Bcin02g06000	Turquoise
Bcin02g07100	Turquoise
Bcin03g00280	Turquoise
Bcin03g00640	Turquoise		Glucose-methanol-choline oxidoreductase|N-terminal + Glucose-methanol-choline oxidoreductase|C-terminal + Glucose-methanol-choline oxidoreductase + Pyridine nucleotide-disulphide oxidoreductase|FAD/D(P)-binding domain
Bcin03g01280	Turquoise
Bcin03g01490	Turquoise		Bclga1|2-keto-3-deoxy-L-galactonate aldolase
Bcin03g01500	Turquoise
Bcin03g02760	Turquoise	bcap4	Bcap4|Aspartic proteinase
Bcin03g04010	Turquoise	bccel5A	Bccel5A|Endo-beta-1|4-glucanaseprecursor
Bcin03g05060	Turquoise		Pectinesterase|catalytic + Pectin lyase fold/virulence factor + Pectin lyase fold
Bcin03g07370	Turquoise
Bcin03g08150	Turquoise
Bcin04g00750	Turquoise		P-type ATPase + Cation-transporting P-type ATPase|N-terminal + P-type ATPase|subfamily IIIA + P-type ATPase|A domain + P-type ATPase|phosphorylation site + HAD-like domain + P-type ATPase| transmembrane domain + P-type ATPase|cytoplasmic domain N
Bcin04g02340	Turquoise
Bcin04g03920	Turquoise
Bcin04g05560	Turquoise
Bcin04g05720	Turquoise
Bcin04g06020	Turquoise	GH35	Glycoside hydrolase|family 35 + Galactose-binding domain-like + Glycoside hydrolase|catalytic domain + Glycoside hydrolase superfamily + Beta-galactosidase|domain 2 + Beta-galactosidase jelly roll domain + Beta-galactosidase|domain 3 + Glycoside hydrolase 35|catalytic domain
Bcin04g06030	Turquoise
Bcin05g04730	Turquoise		Protein kinase domain + Serine/threonine-protein kinase|active site + Protein kinase-like domain + Calcium/calmodulin-dependent/calcium-dependent protein kinase
Bcin05g05230	Turquoise
Bcin05g05240	Turquoise
Bcin06g00580	Turquoise	GH92	Six-hairpin glycosidase-like + Glycosyl hydrolase family 92 + Glycoside hydrolase-type carbohydrate-binding|subgroup
Bcin06g02240	Turquoise
Bcin06g02490	Turquoise
Bcin06g03640	Turquoise		Sugar/inositol transporter + General substrate transporter + Sugar transporter|conserved site + Major facilitator superfamily domain
Bcin06g04840	Turquoise	GH3	Glycoside hydrolase|family 3|N-terminal + Glycoside hydrolase family 3 C-terminal domain + Glycoside hydrolase superfamily + Fibronectin type III-like domain
Bcin06g04850	Turquoise	GH31	Glycoside hydrolase family 31 + Galactose mutarotase-like domain + Aldolase-type TIM barrel + Glycoside hydrolase superfamily + Glycoside hydrolase family 31|N-terminal domain
Bcin06g05360	Turquoise		DapA-like + Aldolase-type TIM barrel
Bcin06g05580	Turquoise
Bcin06g05800	Turquoise
Bcin06g06880	Turquoise		Bcamf1|similar to yeast AMF1|Putative paralog of ATR1; but not required for boron tolerance; member of the DHA2 family of drug:H+ antiporters; YOR378W is not an essential gene [Source:SGD;Acc:S000005905]
Bcin06g07120	Turquoise		Monooxygenase|FAD-binding + Pyridine nucleotide-disulphide oxidoreductase|FAD/D(P)-binding domain
Bcin07g02180	Turquoise		Bctpo1|similar to yeast TPO1|Polyamine transporter of the major facilitator superfamily; member of the 12-spanner drug:H(+) antiporter DHA1 family; recognizes spermine|putrescine|and spermidine; catalyzes uptake of polyamines at alkaline pH and excretion at acidic pH; during oxidative stress exports spermine|spermidine from the cell|which controls timing of expression of stress-responsive genes; …
Bcin07g02350	Turquoise
Bcin07g02650	Turquoise	GH5	Glycoside hydrolase|family 5 + Glycoside hydrolase|catalytic domain + Glycoside hydrolase superfamily
Bcin07g02740	Turquoise
Bcin07g02850	Turquoise
Bcin07g05250	Turquoise		Mitochondrial distribution and morphology protein 34
Bcin07g05910	Turquoise		Sugar/inositol transporter + General substrate transporter + Sugar transporter|conserved site + Major facilitator superfamily domain
Bcin08g00020	Turquoise
Bcin08g00270	Turquoise		Bcstl1|similar to yeast STL1|Glycerol proton symporter of the plasma membrane; subject to glucose-induced inactivation|strongly but transiently induced when cells are subjected to osmotic shock [Source:SGD;Acc:S000002944]
Bcin08g02080	Turquoise
Bcin08g03080	Turquoise
Bcin08g03490	Turquoise
Bcin08g04890	Turquoise
Bcin08g05010	Turquoise
Bcin08g06160	Turquoise
Bcin09g02640	Turquoise		Glycoside hydrolase|family 3|N-terminal + Glycoside hydrolase family 3 C-terminal domain + Glycoside hydrolase superfamily + Glycoside hydrolase|family 3|active site + Fibronectin type III-like domain
Bcin09g04440	Turquoise		Alpha-L-arabinofuranosidase|C-terminal + Glycoside hydrolase superfamily
Bcin09g04610	Turquoise		Sugar/inositol transporter + General substrate transporter + Sugar transporter|conserved site + Major facilitator superfamily domain
Bcin09g06880	Turquoise
Bcin09g07130	Turquoise
Bcin10g01980	Turquoise
Bcin10g03530	Turquoise		Zn(2)-C6 fungal-type D-binding domain + Protein of unknown function DUF3468
Bcin10g05550	Turquoise		Alcohol dehydrogenase|zinc-type|conserved site + GroES (chaperonin 10)-like + Alcohol dehydrogenase|C-terminal + Alcohol dehydrogenase GroES-like + D(P)-binding domain
Bcin10g05590	Turquoise		Glycoside hydrolase|family 3|N-terminal + Glycoside hydrolase family 3 C-terminal domain + Glycoside hydrolase superfamily + Fibronectin type III-like domain
Bcin11g01190	Turquoise		Monooxygenase|FAD-binding + Pyridine nucleotide-disulphide oxidoreductase|FAD/D(P)-binding domain
Bcin11g01690	Turquoise		Aliphatic acid kinase|short-chain + Acetate/Proprionate kinase + Aliphatic acid kinase|short-chain|conserved site
Bcin11g01720	Turquoise
Bcin11g02720	Turquoise		Aldo/keto reductase|conserved site + Aldo/keto reductase subgroup + DP-dependent oxidoreductase domain
Bcin11g03710	Turquoise		Sugar/inositol transporter + General substrate transporter + Sugar transporter|conserved site + Major facilitator superfamily domain
Bcin11g03860	Turquoise
Bcin12g00640	Turquoise
Bcin12g00930	Turquoise
Bcin12g00950	Turquoise	GH5	Glycoside hydrolase|family 5 + Glycoside hydrolase|catalytic domain + Glycoside hydrolase superfamily
Bcin12g01100	Turquoise	GH28	Glycoside hydrolase|family 28 + Pectin lyase fold/virulence factor + Pectin lyase fold
Bcin12g02980	Turquoise
Bcin12g04530	Turquoise	GH28	Glycoside hydrolase|family 28 + Pectin lyase fold/virulence factor + Pectin lyase fold
Bcin13g00120	Turquoise
Bcin13g00380	Turquoise
Bcin13g01790	Turquoise
Bcin13g02100	Turquoise	GH7	Cellulose-binding domain|fungal + Glycoside hydrolase|family 7 + Concanavalin A-like lectin/glucanase domain
Bcin13g02320	Turquoise	GH12	Cellulose-binding domain|fungal + Glycoside hydrolase|family 12 + Glycoside hydrolase|family 11/12 + Concanavalin A-like lectin/glucanase domain
Bcin13g03260	Turquoise		Protein kinase domain + Serine/threonine-protein kinase|active site + Protein kinase-like domain + Protein kinase|ATP binding site
Bcin13g03560	Turquoise
Bcin13g03950	Turquoise		Alpha-L-arabinofuranosidase B|arabinose-binding domain + Concanavalin A-like lectin/glucanase domain + Alpha-L-arabinofuranosidase B|catalytic
Bcin13g04850	Turquoise
Bcin13g05470	Turquoise
Bcin13g05580	Turquoise		Alcohol dehydrogenase|zinc-type|conserved site + GroES (chaperonin 10)-like + Alcohol dehydrogenase|C-terminal + Alcohol dehydrogenase GroES-like + D(P)-binding domain + Polyketide synthase|enoylreductase domain
Bcin13g05760	Turquoise	cutinase	Cutinase + Cutinase|monofunctional + Alpha/Beta hydrolase fold
Bcin14g00870	Turquoise		Major facilitator superfamily + Major facilitator superfamily domain
Bcin14g01070	Turquoise		GroES (chaperonin 10)-like + Alcohol dehydrogenase|C-terminal + Alcohol dehydrogenase GroES-like + D(P)-binding domain + Polyketide synthase|enoylreductase domain
Bcin14g01200	Turquoise
Bcin14g03520	Turquoise
Bcin14g03610	Turquoise
Bcin14g04110	Turquoise
Bcin14g04180	Turquoise
Bcin14g05360	Turquoise		Bchex5|Similar to MFS sugar transporter
Bcin15g00430	Turquoise
Bcin15g01030	Turquoise		Cellulose-binding domain|fungal + Esterase|PHB depolymerase + Alpha/Beta hydrolase fold
Bcin15g05110	Turquoise		2-nitropropane dioxygenase|NPD + Aldolase-type TIM barrel
Bcin16g01740	Turquoise
Bcin16g03950	Turquoise	GH7	Glycoside hydrolase|family 7 + Concanavalin A-like lectin/glucanase domain
Bcin01g01260	Unassigned
Bcin01g03210	Unassigned
Bcin01g04900	Unassigned
Bcin02g00013	Unassigned		Monooxygenase|FAD-binding + Pyridine nucleotide-disulphide oxidoreductase|FAD/D(P)-binding domain
Bcin03g04090	Unassigned		Carbohydrate kinase|FGGY + Glycerol kinase + Carbohydrate kinase|FGGY|conserved site + Carbohydrate kinase|FGGY|N-terminal + Carbohydrate kinase|FGGY|C-terminal
Bcin03g07590	Unassigned
Bcin07g04510	Unassigned
Bcin08g05570	Unassigned		BcnirA|Zn2/Cys6 transcription factor
Bcin12g06770	Unassigned
Bcin14g01080	Unassigned
Bcin14g03030	Unassigned
Bcin15g01960	Unassigned
