# Supplementary material for: Genome-Wide Characterization of Light-Regulated Gene Expression in Botrytis cinerea Reveals Underlying Complex Photobiology
Source: Int J Mol Sci. 2023 May 13;24(10):8705. doi: 10.3390/ijms24108705 (PMC10218500; doi:10.3390/ijms24108705)
Supplement: Supplementary file 1 [file ijms-24-08705-s001.zip › Table S7_ Glycosyl families.xlsx]

## Sheet: Table S7
Table S7: Differentially expressed B. cinerea glycosyl hydrolases determined during the infection of A. thaliana.
Glycosyl Hydrolase families	Cluster (from Figure 5)	DEG on Blue cluster	DEG on Turquoise cluster	DEG on Brown cluster
3	Blue and Turquoise	Bcin10g05630	Bcin06g04840,Bcin09g02640, Bcin10g05590	-
5	Turquoise	Bcin09g01110	Bcin03g04010, Bcin07g02650, Bcin12g00950, Bcin13g02100, Bcin16g03950	-
7	Blue and Turquoise	Bcin09g01110	Bcin13g02100, Bcin16g03950	-
12	Turquoise	Bcin02g06910	Bcin13g02320	-
13	Blue	Bcin02g01420, Bcin02g05690	-	-
17	Blue	Bcin02g06910	-	-
18	Brown	-	-	Bcin05g02660
28	Blue and Turquoise	Bcin03g01680, Bcin04g04930, Bcin05g02520, Bcin14g00850	Bcin02g05860, Bcin12g01100, Bcin12g04530	-
31	Blue and Turquoise	Bcin14g00650	Bcin06g04850	-
35	Blue and Turquoise	Bcin12g00300	Bcin04g06020	-
45	Blue	Bcin12g06630	-	-
51	Turquoise	-	Bcin09g04440	-
53	Turquoise	-	Bcin08g06160	-
54	Turquoise	-	Bcin13g03950	-
78	Turquoise	-	Bcin13g04850	-
92	Turquoise	-	Bcin06g00580	-
105	Turquoise	-	Bcin07g02740	-
