# Supplementary material for: Genome-Wide Characterization of Light-Regulated Gene Expression in Botrytis cinerea Reveals Underlying Complex Photobiology
Source: Int J Mol Sci. 2023 May 13;24(10):8705. doi: 10.3390/ijms24108705 (PMC10218500; doi:10.3390/ijms24108705)
Supplement: Supplementary file 1 [file ijms-24-08705-s001.zip › Table S8_DEGs_Arabidopsis_ready 09_12.xlsx]

## Sheet: Description_Table S8
Table S8: A. thaliana genes showing differential expression in response to a 60 min LP when infected with B. cinerea strains B05.10 or ∆bcwcl1. The table indicates light-induced genes (LIG) as well as light-repressed genes (LRG)
Sheet Name	Description		Header Name	Description
Inf_WT_LIG	Arabidopsis light Induced Genes under B05.10 infective conditions		Gene ID	Gene identification number/code
Inf_WT_LRG	Arabidopsis light Repressed Genes under B05.10 infective conditions		baseMean	Mean of normalized counts for all samples
Inf_dWC_LIG	Arabidopsis light Induced Genes under delta bcwcll1 infective conditions		log2FoldChange	Log2 fold change between groups
Inf_dWC_LRG	Arabidopsis light Repressed Genes under delta bcwcl1 infective conditions		lfcSE	Standard error of the log2FoldChange
			stat	Wald statistic
			pvalue	Wald test p-value
			padj	Benjamini-Hochberg false discovery rate (FDR) adjusted p-value
			Description (Usual Name when available)	Functional description of the gene/protein

## Sheet: Inf_WT_LIG
Gene ID	baseMean	log2FoldChange	lfcSE	stat	pvalue	padj
AT2G27420	400.779	8.13045	0.597973	13.5967	4.19e-42	4.77e-40
AT1G70270	13.4631	7.87928	1.5869	4.9652	6.86e-07	3.65e-06
AT4G34550	90.5613	7.34815	0.879884	8.35127	6.75e-17	1.23e-15
AT1G22770	494.344	6.72161	0.416777	16.1276	1.63e-58	4.49e-56
AT4G01080	1339.47	6.2668	0.384302	16.307	8.81e-60	2.73e-57
AT1G73325	48.5629	6.04895	1.03321	5.85449	4.78e-09	3.49e-08
AT3G22540	10.5222	5.95135	1.5637	3.80594	0.000141265	0.000501248
AT1G65060	1019.04	5.61056	0.325163	17.2546	1.03e-66	4.06e-64
AT5G24155	109.493	5.58712	0.561131	9.95689	2.35e-23	7.26e-22
AT5G66740	115.571	5.28106	0.487316	10.837	2.3e-27	1.01e-25
AT5G08495	11.5029	5.13728	1.52915	3.35958	0.000780619	0.00237731
AT5G24150	2473.39	5.1295	0.272842	18.8002	7.52e-79	5.57e-76
AT2G46790	449.442	5.07937	0.315162	16.1167	1.95e-58	5.28e-56
AT1G09350	6.74611	4.96582	1.73286	2.86568	0.00416112	0.0106549
AT3G62610	11.2856	4.95251	1.2479	3.96869	7.23e-05	0.000270752
AT4G13800	93.8421	4.91348	0.514853	9.54348	1.38e-21	3.67e-20
AT3G24463	58.9993	4.89236	0.642322	7.61668	2.6e-14	3.56e-13
AT3G44450	679.142	4.83132	0.271277	17.8095	5.96e-71	2.73e-68
AT5G01790	246.503	4.76972	0.307111	15.5309	2.14e-54	4.8e-52
AT3G12580	9505.2	4.73303	0.227867	20.771	7.92e-96	1.27e-92
AT3G22840	418.988	4.72074	0.316202	14.9295	2.12e-50	4.08e-48
AT3G53830	999.081	4.69758	0.23474	20.0119	4.34e-89	4.91e-86
AT5G05270	1507.71	4.65092	0.392991	11.8347	2.58e-32	1.66e-30
AT1G06540	24.5422	4.6488	0.775682	5.99318	2.06e-09	1.57e-08
AT5G08640	789.927	4.63603	0.415594	11.1552	6.75e-29	3.33e-27
AT1G76955	69.1965	4.59719	0.59208	7.76447	8.2e-15	1.19e-13
AT4G39250	21.3377	4.53763	0.933278	4.86203	1.16e-06	5.96e-06
AT1G10370	3491.58	4.53236	0.316843	14.3048	2.04e-46	3.03e-44
AT2G41240	236.793	4.50585	1.41465	3.18512	0.00144693	0.00413872
AT1G07400	206.071	4.49722	0.384863	11.6852	1.52e-31	9.15e-30
AT3G52740	358.664	4.44565	0.3783	11.7516	6.93e-32	4.36e-30
AT5G48570	529.503	4.44388	0.319902	13.8914	7.15e-44	9.23e-42
AT1G64780	1582.64	4.41834	0.297849	14.8342	8.81e-50	1.68e-47
AT1G02820	1004.88	4.41387	0.221277	19.9473	1.58e-88	1.69e-85
AT5G41315	8.74436	4.34113	1.238	3.50657	0.00045392	0.00145292
AT5G50800	85.4286	4.3265	0.485826	8.90545	5.32e-19	1.13e-17
AT1G07373	12.6611	4.32645	1.61435	2.67999	0.00736245	0.017712
AT1G47400	108.364	4.30681	0.674668	6.38359	1.73e-10	1.51e-09
AT5G48880	984.742	4.30258	0.274988	15.6464	3.51e-55	8.25e-53
AT4G04020	8569.42	4.25723	0.206463	20.6198	1.82e-94	2.51e-91
AT2G11810	30.7383	4.21891	0.696274	6.05926	1.37e-09	1.07e-08
AT4G21760	20.2105	4.15191	0.858956	4.83368	1.34e-06	6.78e-06
AT5G11590	64.0132	4.13121	0.435838	9.47876	2.57e-21	6.63e-20
AT5G12110	418.141	4.12135	0.320549	12.8571	7.84e-38	7.36e-36
AT1G45010	287.409	4.11687	0.37413	11.0038	3.66e-28	1.72e-26
AT5G49330	51.7099	4.11611	0.669274	6.15011	7.74e-10	6.24e-09
AT2G36750	51.4231	4.07532	0.803959	5.06906	4e-07	2.21e-06
AT4G35640	44.803	4.06246	0.578391	7.02373	2.16e-12	2.41e-11
AT2G29170	376.473	4.05267	0.388857	10.422	1.97e-25	7.33e-24
AT3G61920	8.95561	4.02871	1.16861	3.44743	0.000565939	0.00177369
AT1G63580	9.21062	3.98701	1.25686	3.1722	0.0015129	0.0043063
AT2G14247	335.255	3.95492	0.925562	4.27299	1.93e-05	8.04e-05
AT5G62730	6.74112	3.91577	1.38243	2.83253	0.00461815	0.0116976
AT2G26150	430.01	3.90763	0.472159	8.2761	1.27e-16	2.25e-15
AT4G14690	838.478	3.89759	0.361277	10.7884	3.91e-27	1.67e-25
AT3G23810	4997.48	3.85066	0.208354	18.4814	2.92e-76	1.87e-73
AT1G13609	387.485	3.8163	0.962095	3.96666	7.29e-05	0.000272912
AT1G51090	19.9992	3.8069	0.807972	4.71167	2.46e-06	1.19e-05
AT4G25420	92.7107	3.80317	0.522294	7.28166	3.3e-13	4e-12
AT3G52370	416.313	3.80169	0.366466	10.3739	3.26e-25	1.18e-23
AT1G19940	13.8245	3.76253	1.12297	3.35052	0.000806609	0.00245102
AT3G03780	14178.1	3.7429	0.157669	23.7389	1.43e-124	5.5e-121
AT2G40460	863.455	3.70279	0.243711	15.1934	3.91e-52	7.77e-50
AT4G16880	281.456	3.68253	0.364465	10.1039	5.31e-24	1.72e-22
AT5G41900	116.489	3.67454	0.436283	8.42238	3.69e-17	6.83e-16
AT1G66390	165.265	3.66231	1.08029	3.39012	0.000698631	0.00214971
AT1G63570	8.03251	3.61915	1.18609	3.05134	0.00227824	0.00622434
AT2G29090	41.4708	3.61663	0.497708	7.26656	3.69e-13	4.44e-12
AT5G23480	139.709	3.61261	0.348366	10.3702	3.39e-25	1.23e-23
AT4G04760	7.87517	3.60608	1.33644	2.69828	0.00696996	0.0168817
AT5G44050	274.463	3.57759	0.329718	10.8505	1.98e-27	8.8e-26
AT3G24460	385.259	3.56838	0.284316	12.5508	3.94e-36	3.23e-34
AT3G30460	22.0658	3.56275	0.715295	4.98081	6.33e-07	3.39e-06
AT2G23000	250.528	3.55572	0.343169	10.3614	3.71e-25	1.34e-23
AT3G56970	132.412	3.52603	1.30448	2.70301	0.00687154	0.0166748
AT2G42540	187.943	3.49577	0.464981	7.5181	5.56e-14	7.38e-13
AT4G04840	2535.2	3.4732	0.291204	11.927	8.56e-33	5.8e-31
AT3G22231	719.707	3.45768	0.6375	5.4238	5.83e-08	3.63e-07
AT1G06547	9.52419	3.45587	1.26752	2.72648	0.00640138	0.0156801
AT5G62210	17.0109	3.45519	0.792623	4.35919	1.31e-05	5.59e-05
AT1G73860	11.4909	3.4502	1.00762	3.42411	0.000616821	0.00191698
AT1G07050	10.6654	3.44452	1.00332	3.43312	0.000596675	0.00186067
AT3G56980	160.443	3.41398	1.14869	2.97205	0.00295814	0.00787037
AT3G21890	83.232	3.40838	0.495215	6.88262	5.88e-12	6.23e-11
AT5G45950	682.891	3.38523	0.349361	9.68977	3.33e-22	9.3e-21
AT5G52640	3442.75	3.3769	0.177384	19.0372	8.39e-81	6.46e-78
AT5G55250	384.209	3.36807	0.458177	7.35103	1.97e-13	2.44e-12
AT3G09440	41082.9	3.35301	0.13839	24.2286	1.11e-129	5.35e-126
AT3G63200	308.342	3.34831	0.323408	10.3532	4.05e-25	1.45e-23
AT2G44940	220.004	3.32861	0.277233	12.0065	3.28e-33	2.27e-31
AT2G36870	585.348	3.27787	0.260525	12.5818	2.66e-36	2.22e-34
AT5G56010	20307.6	3.27477	0.0898576	36.444	8.56e-291	1.65e-286
AT1G73600	3492.56	3.2724	0.323287	10.1223	4.4e-24	1.44e-22
AT5G59350	254.213	3.27231	0.303503	10.7818	4.2e-27	1.79e-25
AT4G35320	294.102	3.24556	0.269524	12.0418	2.14e-33	1.48e-31
AT5G36910	319.216	3.23692	0.468549	6.90838	4.9e-12	5.25e-11
AT1G54050	169.057	3.22196	0.478963	6.72695	1.73e-11	1.73e-10
AT1G01520	336.782	3.21887	0.354366	9.08346	1.05e-19	2.37e-18
AT5G56030	22748	3.2107	0.110968	28.9334	4.54e-184	4.37e-180
AT5G44110	256.674	3.21057	0.255128	12.5841	2.58e-36	2.16e-34
AT1G23205	456.448	3.20029	0.362951	8.8174	1.17e-18	2.44e-17
AT5G50820	40.9864	3.18807	0.533304	5.97796	2.26e-09	1.72e-08
AT1G01200	13.9649	3.17944	0.820061	3.87708	0.000105718	0.000384109
AT5G52320	591.731	3.17716	0.259468	12.2449	1.79e-34	1.33e-32
AT5G12020	28.1939	3.16236	0.867436	3.64564	0.000266725	0.000894021
AT1G72970	494.312	3.15159	0.380236	8.2885	1.15e-16	2.04e-15
AT1G55260	756.806	3.14907	0.338515	9.3026	1.37e-20	3.31e-19
AT2G35700	47.034	3.14511	0.496926	6.32913	2.47e-10	2.12e-09
AT1G07367	8.97528	3.13461	1.16922	2.68095	0.0073414	0.0176702
AT4G36240	136.004	3.12986	0.365794	8.55635	1.17e-17	2.22e-16
AT4G30610	467.217	3.12406	0.37177	8.40321	4.34e-17	7.99e-16
AT1G06553	6.73415	3.1126	1.13642	2.73895	0.00616364	0.0151634
AT1G56430	294.373	3.10926	0.333462	9.32417	1.12e-20	2.73e-19
AT5G45650	1482.51	3.09501	0.16106	19.2166	2.69e-82	2.47e-79
AT1G04220	22.746	3.09263	0.690438	4.47923	7.49e-06	3.35e-05
AT2G25820	18.2169	3.0915	0.831612	3.71747	0.000201225	0.000692284
AT3G08770	23.9573	3.08773	0.669889	4.60931	4.04e-06	1.88e-05
AT2G22810	52.364	3.08725	0.633235	4.87536	1.09e-06	5.59e-06
AT2G41050	145.056	3.08262	0.311564	9.89403	4.42e-23	1.34e-21
AT5G60780	48.3832	3.07795	0.486208	6.33052	2.44e-10	2.1e-09
AT5G45850	13.8507	3.07795	0.810181	3.79908	0.000145233	0.00051438
AT1G47395	127.355	3.07718	0.535643	5.74483	9.2e-09	6.42e-08
AT3G48790	13.8553	3.06503	0.847579	3.61622	0.000298937	0.000993514
AT2G35860	34.0632	3.05768	0.665939	4.59153	4.4e-06	2.04e-05
AT3G14200	734.404	3.05487	0.185602	16.4593	7.2e-61	2.35e-58
AT5G17040	33.2091	3.05245	0.534464	5.71123	1.12e-08	7.75e-08
AT5G24105	66.8943	3.04784	0.56269	5.41656	6.08e-08	3.78e-07
AT3G52910	26.4762	3.03769	0.578444	5.25148	1.51e-07	8.86e-07
AT1G60270	573.003	3.03594	0.164813	18.4205	8.99e-76	5.09e-73
AT2G30766	412.033	3.01233	0.383201	7.86098	3.81e-15	5.79e-14
AT4G03070	86.7235	3.01103	0.445843	6.75356	1.44e-11	1.45e-10
AT4G24010	20.9265	3.00938	0.825969	3.64346	0.000269001	0.000901337
AT4G15480	28.8879	3.00863	0.518024	5.80791	6.33e-09	4.53e-08
AT1G52830	22.8248	2.99062	0.823058	3.63355	0.00027955	0.000933756
AT3G44990	501.664	2.98973	0.264169	11.3175	1.07e-29	5.72e-28
AT3G55120	628.432	2.98837	0.201733	14.8135	1.2e-49	2.26e-47
AT3G25700	265.048	2.98254	0.251338	11.8666	1.76e-32	1.14e-30
AT5G01840	47.3656	2.98038	0.428292	6.95875	3.43e-12	3.75e-11
AT1G66080	200.934	2.96914	0.34232	8.67358	4.19e-18	8.32e-17
AT2G38750	417.731	2.9678	0.314443	9.43829	3.79e-21	9.64e-20
AT4G27820	770.96	2.96237	0.169326	17.4951	1.56e-68	6.54e-66
AT5G61350	87.4113	2.95542	0.384051	7.69538	1.41e-14	1.99e-13
AT4G31870	508.768	2.94765	0.380181	7.75328	8.95e-15	1.29e-13
AT5G62140	1207.56	2.94583	0.243229	12.1113	9.2e-34	6.54e-32
AT1G57590	17.6096	2.94275	0.810778	3.62954	0.000283929	0.000947396
AT2G14210	7.81255	2.94045	1.01656	2.89256	0.00382116	0.00987502
AT3G23410	1541.54	2.94002	0.172978	16.9965	8.71e-65	3.29e-62
AT3G12970	15.9755	2.93466	0.728339	4.02925	5.6e-05	0.00021409
AT3G10150	19.1822	2.93061	0.801912	3.65453	0.000257651	0.000865717
AT5G06790	243.946	2.92883	0.244824	11.963	5.55e-33	3.78e-31
AT5G11790	1417.26	2.92124	0.285853	10.2194	1.62e-24	5.53e-23
AT4G27560	571.413	2.91142	0.225874	12.8896	5.15e-38	4.89e-36
AT1G80340	10.0297	2.90217	0.889942	3.26107	0.00110991	0.00325898
AT3G12110	347.356	2.89784	0.396722	7.30448	2.78e-13	3.41e-12
AT1G56670	113.328	2.88384	0.30462	9.46703	2.88e-21	7.4e-20
AT4G12400	366.708	2.88334	0.266053	10.8375	2.29e-27	1.01e-25
AT5G52930	18.5168	2.88172	0.691303	4.16854	3.07e-05	0.000123295
AT1G30530	2550.76	2.87918	0.197724	14.5616	4.93e-48	8.11e-46
AT5G50915	344.1	2.87411	0.402292	7.14434	9.04e-13	1.04e-11
AT5G13930	5585.26	2.86993	0.658056	4.36122	1.29e-05	5.54e-05
AT1G31835	36.222	2.86931	0.504937	5.68251	1.33e-08	9.05e-08
AT1G52900	8.10031	2.86381	1.16008	2.46863	0.0135632	0.030411
AT1G52770	157.317	2.8609	0.26066	10.9756	5.01e-28	2.31e-26
AT2G38995	18.274	2.85708	0.744157	3.83935	0.00012336	0.000443354
AT2G05995	19.5023	2.84699	0.705992	4.03261	5.52e-05	0.00021126
AT4G12320	1972.9	2.83051	0.223583	12.6598	9.88e-37	8.49e-35
AT4G36830	21.887	2.82823	0.656075	4.31084	1.63e-05	6.86e-05
AT3G17840	489.744	2.82279	0.222624	12.6796	7.67e-37	6.65e-35
AT5G59130	609.089	2.81446	0.288071	9.77	1.51e-22	4.37e-21
AT3G48240	67.5884	2.81373	0.385423	7.30036	2.87e-13	3.5e-12
AT1G10640	51.2131	2.81281	0.613	4.5886	4.46e-06	2.07e-05
AT4G13930	7282.91	2.80489	0.118977	23.5751	6.94e-123	1.91e-119
AT1G56650	75.2701	2.80464	0.579349	4.84103	1.29e-06	6.56e-06
AT2G32290	185.86	2.77998	0.355682	7.81594	5.46e-15	8.12e-14
AT4G30400	203.542	2.77341	0.279838	9.91074	3.74e-23	1.13e-21
AT5G20790	79.4519	2.77287	0.649753	4.26757	1.98e-05	8.23e-05
AT2G20560	480.374	2.77024	0.398545	6.95088	3.63e-12	3.95e-11
AT3G22550	228.861	2.76814	0.316644	8.74211	2.29e-18	4.67e-17
AT5G59240	52.3903	2.75395	0.418663	6.57797	4.77e-11	4.45e-10
AT5G10990	9.98905	2.7538	0.945847	2.91146	0.00359741	0.00936592
AT3G59670	926.303	2.75064	0.169295	16.2477	2.32e-59	6.77e-57
AT1G64390	1092.62	2.74274	0.278729	9.84018	7.56e-23	2.24e-21
AT4G39510	309.563	2.74266	0.411955	6.65768	2.78e-11	2.68e-10
AT2G42200	30.4491	2.74196	0.601651	4.55739	5.18e-06	2.37e-05
AT4G18270	56.1332	2.7409	0.469851	5.83354	5.43e-09	3.92e-08
AT2G15440	27.5538	2.7381	0.595283	4.59966	4.23e-06	1.97e-05
AT5G58770	2525.37	2.73687	0.19705	13.8892	7.37e-44	9.39e-42
AT1G60590	488.557	2.73335	0.35023	7.80443	5.98e-15	8.84e-14
AT3G03770	1702.78	2.72921	0.20949	13.0279	8.49e-39	8.51e-37
AT5G45770	13.2083	2.72306	0.802959	3.39128	0.000695661	0.0021416
AT5G47330	8.05718	2.72087	1.15417	2.35743	0.0184019	0.0396255
AT5G67280	560.38	2.71774	0.204541	13.287	2.75e-40	2.98e-38
AT2G08760	7.13097	2.70979	1.08876	2.48888	0.0128146	0.0289236
AT4G16610	6.37799	2.70903	1.07781	2.51346	0.0119553	0.0272365
AT5G61810	235.929	2.70028	0.291925	9.24994	2.25e-20	5.35e-19
AT4G39330	1920.89	2.68882	0.251554	10.6888	1.15e-26	4.69e-25
AT3G18217	81.6122	2.67717	0.449632	5.95414	2.61e-09	1.97e-08
AT3G48460	684.347	2.67141	0.269196	9.92365	3.29e-23	1e-21
AT4G37450	533.623	2.66741	0.367952	7.24933	4.19e-13	5.01e-12
AT3G28270	650.015	2.65165	0.211978	12.5091	6.66e-36	5.34e-34
AT5G07700	32.8308	2.64343	0.613664	4.30762	1.65e-05	6.95e-05
AT2G30424	91.4902	2.63881	0.330008	7.9962	1.28e-15	2.06e-14
AT2G42150	9.79512	2.62702	1.10522	2.37691	0.0174584	0.0378124
AT5G06510	37.8809	2.61846	0.486894	5.3779	7.54e-08	4.62e-07
AT5G20150	296.656	2.61688	0.319059	8.20186	2.37e-16	4.1e-15
AT1G24735	19.3081	2.6161	0.629848	4.15354	3.27e-05	0.000130819
AT3G17130	58.5293	2.60762	0.393632	6.62452	3.48e-11	3.31e-10
AT5G04950	162.616	2.58564	0.419937	6.15722	7.4e-10	5.98e-09
AT3G17120	402.055	2.58554	0.255659	10.1132	4.83e-24	1.57e-22
AT5G61270	1489.17	2.58509	0.241763	10.6926	1.1e-26	4.52e-25
AT1G53230	14.5021	2.58252	0.868943	2.97203	0.00295839	0.00787037
AT3G09350	1453.18	2.58249	0.163697	15.7761	4.55e-56	1.12e-53
AT1G33260	295.451	2.58196	0.198208	13.0265	8.64e-39	8.62e-37
AT4G25630	1921.75	2.58104	0.208453	12.3819	3.28e-35	2.53e-33
AT5G09840	201.711	2.57974	0.223047	11.5659	6.14e-31	3.53e-29
AT4G13410	388.204	2.5792	0.226568	11.3838	5.04e-30	2.75e-28
AT5G45960	14.9372	2.57539	0.941127	2.73649	0.00620978	0.0152593
AT5G42760	362.781	2.57466	0.239227	10.7624	5.18e-27	2.16e-25
AT1G69830	492.445	2.57239	0.262023	9.81742	9.47e-23	2.79e-21
AT5G02190	28.9422	2.57133	0.653393	3.93534	8.31e-05	0.000308247
AT3G05715	8.14634	2.56615	1.00155	2.56219	0.0104015	0.0241073
AT1G74310	839.359	2.55759	0.133263	19.192	4.31e-82	3.78e-79
AT3G06640	10.2412	2.55303	0.959859	2.65979	0.00781884	0.0186816
AT1G13930	2052.54	2.55258	0.162908	15.6689	2.47e-55	5.89e-53
AT5G06000	125.749	2.55182	0.311363	8.19563	2.49e-16	4.3e-15
AT3G58990	1219.61	2.547	0.297174	8.57075	1.03e-17	1.98e-16
AT1G23110	8.07121	2.53588	1.01279	2.50384	0.0122853	0.0278959
AT4G27360	40.8763	2.53557	0.449881	5.6361	1.74e-08	1.17e-07
AT3G17640	229.993	2.53236	0.378061	6.69828	2.11e-11	2.07e-10
AT3G21560	1086.13	2.53119	0.284851	8.88602	6.33e-19	1.34e-17
AT3G13470	3522.06	2.52553	0.213899	11.8071	3.59e-32	2.28e-30
AT5G15900	12.0334	2.52168	0.771473	3.26866	0.00108059	0.0031821
AT5G38010	21.4554	2.51884	0.660375	3.81426	0.000136593	0.000486465
AT3G18485	30.1532	2.51808	0.527891	4.77008	1.84e-06	9.12e-06
AT5G24660	477.208	2.51726	0.264685	9.51043	1.9e-21	4.97e-20
AT5G51850	13.77	2.51629	0.87138	2.88771	0.0038806	0.0100113
AT1G24020	297.032	2.51275	0.258652	9.71482	2.61e-22	7.39e-21
AT4G16370	10476.1	2.51061	0.233271	10.7627	5.17e-27	2.16e-25
AT3G03165	28.1936	2.50916	0.537299	4.66995	3.01e-06	1.44e-05
AT2G27840	731.654	2.50361	0.147358	16.9899	9.75e-65	3.61e-62
AT3G29030	532.856	2.50168	0.314528	7.95376	1.81e-15	2.86e-14
AT4G34060	51.8019	2.49738	0.492533	5.07048	3.97e-07	2.19e-06
AT2G20750	116.146	2.49699	0.364273	6.85472	7.15e-12	7.5e-11
AT5G09870	3788.59	2.49092	0.232714	10.7038	9.77e-27	4.03e-25
AT2G36830	5665.19	2.49005	0.228887	10.8789	1.45e-27	6.53e-26
AT4G39800	11472.5	2.48763	0.149796	16.6068	6.22e-62	2.14e-59
AT1G68740	273.793	2.48725	0.240688	10.3339	4.95e-25	1.76e-23
AT2G32510	20.0731	2.48455	0.759361	3.27189	0.0010683	0.00315122
AT1G62560	831.079	2.46943	0.298623	8.2694	1.35e-16	2.38e-15
AT1G70985	220.59	2.45436	0.320881	7.64883	2.03e-14	2.82e-13
AT5G49910	14331.7	2.45262	0.136317	17.9919	2.25e-72	1.08e-69
AT2G26750	19.6199	2.44998	0.761792	3.21608	0.00129955	0.00375488
AT4G26850	54331.9	2.43661	0.192996	12.6252	1.53e-36	1.3e-34
AT1G65870	244.488	2.43583	0.30606	7.95867	1.74e-15	2.76e-14
AT3G17330	1059.84	2.43024	0.185293	13.1157	2.68e-39	2.74e-37
AT5G16530	25.1968	2.42957	0.616468	3.94112	8.11e-05	0.000301514
AT1G06360	87.9261	2.42879	0.529356	4.58819	4.47e-06	2.07e-05
AT5G46220	35.9141	2.42707	0.726649	3.34008	0.000837538	0.0025334
AT5G55730	402.933	2.42626	0.306728	7.91012	2.57e-15	3.98e-14
AT4G23020	87.4201	2.42201	0.407806	5.93912	2.87e-09	2.15e-08
AT1G28610	341.134	2.42165	0.217324	11.143	7.74e-29	3.76e-27
AT5G25610	8100	2.41441	0.249883	9.66215	4.37e-22	1.21e-20
AT2G19780	187.047	2.41426	0.358934	6.7262	1.74e-11	1.73e-10
AT2G37030	21.3064	2.4094	0.742217	3.24622	0.00116949	0.00341568
AT3G56290	6230.11	2.4004	0.218167	11.0025	3.71e-28	1.74e-26
AT3G08165	27.1739	2.39883	0.843651	2.84339	0.00446358	0.0113359
AT1G04570	26.9731	2.39623	0.512148	4.67879	2.89e-06	1.38e-05
AT1G48120	500.435	2.39319	0.161714	14.7989	1.49e-49	2.78e-47
AT2G14660	84.8332	2.38929	0.360464	6.62837	3.39e-11	3.23e-10
AT1G63650	7.37567	2.38846	1.05304	2.26816	0.0233192	0.0487528
AT1G66540	243.507	2.38784	0.292333	8.16823	3.13e-16	5.33e-15
AT1G64970	1191.05	2.38698	0.152946	15.6067	6.56e-55	1.48e-52
AT3G20240	255.233	2.3859	0.224895	10.6089	2.71e-26	1.09e-24
AT1G55205	51.3839	2.37845	0.431231	5.51549	3.48e-08	2.24e-07
AT3G12860	103.056	2.37725	0.305814	7.7735	7.63e-15	1.11e-13
AT5G45670	69.6101	2.37609	0.632251	3.75814	0.000171182	0.000598686
AT5G64510	202.912	2.3698	0.261196	9.07287	1.16e-19	2.6e-18
AT1G16410	3148.64	2.36932	0.316681	7.48171	7.34e-14	9.56e-13
AT1G51080	147.31	2.36762	0.329066	7.19497	6.25e-13	7.32e-12
AT1G58280	371.595	2.36274	0.237274	9.95786	2.33e-23	7.21e-22
AT2G34850	6.61319	2.36171	0.965793	2.44536	0.014471	0.0321312
AT5G18020	87.3617	2.3602	0.363666	6.49002	8.58e-11	7.77e-10
AT4G17770	397.223	2.35773	0.232365	10.1467	3.43e-24	1.14e-22
AT5G48850	61.7024	2.35772	0.618179	3.81398	0.000136745	0.000486825
AT2G43550	265.724	2.35523	0.325334	7.23942	4.51e-13	5.38e-12
AT1G27940	68.9116	2.35435	0.544954	4.32028	1.56e-05	6.58e-05
AT2G28470	1669.07	2.35318	0.197313	11.9261	8.65e-33	5.84e-31
AT1G48100	73.8615	2.35179	0.384325	6.11927	9.4e-10	7.51e-09
AT5G13400	704	2.35171	0.295993	7.94515	1.94e-15	3.06e-14
AT1G05207	48.5402	2.34778	0.711418	3.30014	0.000966372	0.00287967
AT5G40210	59.3234	2.34593	0.4638	5.05805	4.24e-07	2.33e-06
AT5G57180	1249.41	2.3459	0.172208	13.6225	2.94e-42	3.41e-40
AT3G04290	454.929	2.34578	0.206326	11.3693	5.95e-30	3.23e-28
AT3G09680	18.5009	2.33469	0.671466	3.47701	0.000507037	0.00160453
AT2G22240	2104.02	2.31471	0.151761	15.2523	1.59e-52	3.25e-50
AT1G18360	407.003	2.31215	0.268111	8.62385	6.47e-18	1.27e-16
AT1G09083	18.3558	2.31204	0.993802	2.32646	0.0199942	0.0426205
AT1G80270	606.842	2.30995	0.181878	12.7006	5.87e-37	5.18e-35
AT5G41780	9.13144	2.30551	0.804622	2.86533	0.00416576	0.0106639
AT5G01015	6.45651	2.30498	0.962276	2.39534	0.0166048	0.0362217
AT5G55570	102.22	2.30467	0.352883	6.53099	6.53e-11	6.02e-10
AT4G07995	10.1413	2.2976	0.962344	2.38751	0.0169631	0.0368945
AT4G09500	73.6324	2.29174	0.425116	5.39086	7.01e-08	4.32e-07
AT4G30800	246.237	2.2901	0.197437	11.5991	4.16e-31	2.42e-29
AT2G30820	30.6378	2.28994	0.53975	4.24259	2.21e-05	9.13e-05
AT5G58310	25.1264	2.28726	0.781774	2.92574	0.00343642	0.00899788
AT4G26530	6842.56	2.28561	0.340922	6.70418	2.03e-11	1.99e-10
AT3G26960	215.482	2.2843	0.337621	6.76588	1.33e-11	1.34e-10
AT5G41460	64.0645	2.27868	0.470012	4.84813	1.25e-06	6.34e-06
AT5G09590	4488.53	2.27646	0.160055	14.223	6.6e-46	9.34e-44
AT4G26950	169.873	2.27451	0.390424	5.82573	5.69e-09	4.1e-08
AT5G21100	2758.69	2.27396	0.177712	12.7958	1.73e-37	1.58e-35
AT5G50740	178.882	2.26382	0.382442	5.91939	3.23e-09	2.41e-08
AT5G38510	742.806	2.26342	0.258066	8.77068	1.78e-18	3.66e-17
AT4G35060	172.895	2.25956	0.235639	9.58908	8.89e-22	2.4e-20
AT5G02430	72.6231	2.25388	0.393819	5.72314	1.05e-08	7.25e-08
AT1G13650	1308.22	2.25212	0.66708	3.37608	0.000735261	0.00224912
AT1G58520	2119.16	2.25174	0.18454	12.2019	3.04e-34	2.24e-32
AT1G45201	3665.82	2.25099	0.264443	8.5122	1.71e-17	3.22e-16
AT2G37090	16.3422	2.24781	0.713307	3.15126	0.0016257	0.00459165
AT4G15248	148.203	2.24726	0.351781	6.38825	1.68e-10	1.47e-09
AT4G17760	13.8912	2.24525	0.806513	2.78389	0.00537106	0.0134019
AT5G53450	5174.95	2.24474	0.32734	6.85754	7.01e-12	7.35e-11
AT1G17100	2924.54	2.24282	0.178024	12.5984	2.15e-36	1.81e-34
AT1G73700	34.4378	2.24193	0.487084	4.60275	4.17e-06	1.94e-05
AT4G34610	984.902	2.24176	0.209738	10.6883	1.15e-26	4.71e-25
AT2G43110	513.016	2.23641	0.160686	13.9179	4.93e-44	6.55e-42
AT5G64550	153.605	2.23617	0.287734	7.77166	7.75e-15	1.12e-13
AT1G64980	1395.82	2.23427	0.29718	7.51822	5.55e-14	7.38e-13
AT3G22235	2523.1	2.23269	0.288172	7.74779	9.35e-15	1.35e-13
AT4G39480	17.2987	2.22836	0.646722	3.44561	0.000569765	0.00178456
AT5G64170	3870.64	2.22828	0.121299	18.3701	2.28e-75	1.22e-72
AT3G07770	2795.44	2.22747	0.137193	16.236	2.8e-59	8.06e-57
AT3G10530	603.506	2.22667	0.192349	11.5762	5.44e-31	3.15e-29
AT1G04520	326.665	2.22665	0.331256	6.72184	1.79e-11	1.78e-10
AT5G11160	111.394	2.21155	0.314001	7.04313	1.88e-12	2.11e-11
AT5G05580	2441.58	2.21005	0.22558	9.79716	1.16e-22	3.39e-21
AT2G12462	43.0867	2.20928	0.41911	5.27136	1.35e-07	8.05e-07
AT2G35760	296.649	2.2089	0.282108	7.82999	4.88e-15	7.32e-14
AT1G76240	288.534	2.20766	0.263145	8.38949	4.88e-17	8.96e-16
AT5G40380	634.185	2.20741	0.316905	6.96552	3.27e-12	3.58e-11
AT3G10840	708.149	2.20631	0.247408	8.91769	4.76e-19	1.02e-17
AT2G04955	32.2126	2.20556	0.541284	4.07468	4.61e-05	0.000179143
AT5G52310	190.313	2.20096	0.373625	5.89083	3.84e-09	2.84e-08
AT1G04635	34.3698	2.20004	0.461788	4.76418	1.9e-06	9.36e-06
AT3G23370	44.459	2.19717	0.421574	5.21181	1.87e-07	1.08e-06
AT1G15580	31.9485	2.19387	0.488827	4.48803	7.19e-06	3.22e-05
AT5G41820	29.7595	2.19306	0.516153	4.24885	2.15e-05	8.89e-05
AT1G29660	4997	2.18547	0.31592	6.91781	4.59e-12	4.92e-11
AT5G01410	14413.8	2.18041	0.200592	10.8699	1.6e-27	7.2e-26
AT4G10120	5595.38	2.1793	0.227745	9.56904	1.08e-21	2.89e-20
AT4G11400	11.2677	2.17922	0.809682	2.69145	0.00711415	0.0171812
AT3G28857	11.7403	2.17762	0.888682	2.45039	0.01427	0.0317546
AT3G25230	3613.66	2.1771	0.118384	18.3903	1.57e-75	8.65e-73
AT4G03400	1299.15	2.17479	0.193279	11.252	2.26e-29	1.16e-27
AT2G45900	52.4394	2.17248	0.502337	4.32474	1.53e-05	6.46e-05
AT1G10960	14529.6	2.16689	0.228085	9.50034	2.09e-21	5.44e-20
AT3G26290	1763.37	2.16298	0.205637	10.5184	7.1e-26	2.77e-24
AT3G06520	87.3115	2.15666	0.289992	7.43696	1.03e-13	1.32e-12
AT3G55340	462.829	2.15476	0.167876	12.8354	1.04e-37	9.66e-36
AT1G18320	38.8831	2.15375	0.443165	4.85992	1.17e-06	6.02e-06
AT1G72140	33.152	2.15164	0.564417	3.81215	0.000137765	0.000489914
AT1G27950	3361.52	2.15107	0.24848	8.65693	4.85e-18	9.57e-17
AT5G57570	26.8306	2.1505	0.598856	3.59102	0.000329391	0.00108351
AT4G16563	113.973	2.14628	0.432598	4.96139	7e-07	3.71e-06
AT5G12080	623.841	2.14156	0.213272	10.0414	1e-23	3.19e-22
AT4G12830	1010.34	2.13928	0.286021	7.47947	7.46e-14	9.71e-13
AT4G32980	260.124	2.13876	0.282651	7.56677	3.83e-14	5.15e-13
AT5G07690	301.823	2.13707	0.368139	5.80505	6.43e-09	4.6e-08
AT2G14860	54.9209	2.13238	0.404917	5.26621	1.39e-07	8.24e-07
AT1G78570	7040.6	2.12856	0.187811	11.3335	8.95e-30	4.77e-28
AT2G31730	125.871	2.12438	0.462074	4.59748	4.28e-06	1.98e-05
AT1G51440	203.665	2.122	0.245316	8.65004	5.15e-18	1.01e-16
AT4G18390	631.309	2.12069	0.218531	9.7043	2.89e-22	8.12e-21
AT1G30960	210.071	2.11833	0.242583	8.7324	2.49e-18	5.06e-17
AT3G28070	912.186	2.11736	0.219837	9.63152	5.89e-22	1.61e-20
AT4G12730	3071.99	2.11446	0.25618	8.2538	1.53e-16	2.69e-15
AT2G45470	3926.4	2.11422	0.29972	7.05398	1.74e-12	1.96e-11
AT1G66380	16.531	2.11091	0.721069	2.92747	0.00341729	0.00895388
AT5G60890	208.131	2.11038	0.252016	8.37402	5.57e-17	1.02e-15
AT1G52240	51.5028	2.10926	0.40402	5.22067	1.78e-07	1.04e-06
AT3G18610	52.2468	2.10874	0.391783	5.38243	7.35e-08	4.52e-07
AT2G19310	1604.73	2.1045	0.136071	15.4662	5.86e-54	1.3e-51
AT3G56370	1090.32	2.09377	0.226929	9.22655	2.79e-20	6.61e-19
AT5G12030	45.9293	2.09194	0.58023	3.60536	0.000311726	0.00103051
AT5G06550	286.124	2.08844	0.235651	8.86244	7.83e-19	1.65e-17
AT1G17710	59.3073	2.08808	0.402372	5.18944	2.11e-07	1.21e-06
AT5G55920	1853.26	2.08734	0.164618	12.6799	7.64e-37	6.65e-35
AT3G61250	22.5834	2.08633	0.769026	2.71295	0.00666869	0.0162337
AT1G33170	668.036	2.08437	0.243424	8.56273	1.1e-17	2.11e-16
AT1G11410	727.185	2.08334	0.149725	13.9145	5.17e-44	6.82e-42
AT4G17680	147.259	2.08313	0.243089	8.5694	1.04e-17	2e-16
AT3G45010	1401.06	2.08047	0.163043	12.7602	2.73e-37	2.47e-35
AT2G41040	1227.3	2.08036	0.15414	13.4966	1.64e-41	1.82e-39
AT4G09900	740.302	2.07862	0.253549	8.19811	2.44e-16	4.22e-15
AT3G55690	89.3576	2.07855	0.298238	6.96945	3.18e-12	3.49e-11
AT3G04140	786.875	2.07164	0.249801	8.29315	1.1e-16	1.96e-15
AT5G45720	124.581	2.07019	0.263397	7.85959	3.85e-15	5.85e-14
AT5G10260	31.8142	2.06269	0.623636	3.30752	0.000941248	0.0028109
AT3G47640	1126.58	2.0626	0.210533	9.79703	1.16e-22	3.39e-21
AT4G36360	2204.08	2.05802	0.237886	8.65126	5.09e-18	1e-16
AT3G49410	41.1262	2.05757	0.482443	4.26489	2e-05	8.31e-05
AT5G67390	195.809	2.0571	0.236749	8.68894	3.66e-18	7.32e-17
AT2G03310	268.966	2.05702	0.248774	8.26863	1.36e-16	2.39e-15
AT2G04965	61.8772	2.05354	0.491827	4.17532	2.98e-05	0.000120032
AT5G19730	606.136	2.05239	0.209224	9.80954	1.02e-22	3.01e-21
AT1G71850	301.391	2.04819	0.192654	10.6315	2.13e-26	8.57e-25
AT2G38760	119.186	2.04804	0.373421	5.48453	4.15e-08	2.64e-07
AT3G27540	132.755	2.04682	0.266677	7.67528	1.65e-14	2.32e-13
AT1G79150	804.802	2.03888	0.149742	13.6159	3.22e-42	3.71e-40
AT3G48480	15.0534	2.03862	0.698996	2.9165	0.00353986	0.00923981
AT3G06530	1540.73	2.03359	0.150268	13.5331	9.98e-42	1.12e-39
AT4G09350	867.309	2.03301	0.247379	8.21818	2.07e-16	3.6e-15
AT2G04030	8474.35	2.03134	0.171866	11.8193	3.1e-32	1.98e-30
AT3G01550	1333.13	2.03106	0.270835	7.49928	6.42e-14	8.43e-13
AT1G17050	2872.98	2.02815	0.188272	10.7725	4.64e-27	1.96e-25
AT3G47960	1432.46	2.02739	0.159462	12.714	4.95e-37	4.39e-35
AT2G02150	122.418	2.02139	0.295321	6.8447	7.66e-12	8.01e-11
AT1G29170	615.554	2.02079	0.177993	11.3532	7.15e-30	3.84e-28
AT4G29110	211.118	2.01633	0.290052	6.95164	3.61e-12	3.93e-11
AT5G55960	794.124	2.01373	0.230009	8.755	2.04e-18	4.19e-17
AT3G18880	13.1415	2.01235	0.821659	2.44913	0.0143202	0.0318405
AT4G07960	14.6765	2.00992	0.694017	2.89606	0.00377876	0.0097825
AT2G21130	25.7448	2.0066	0.512182	3.91775	8.94e-05	0.000329652
AT4G13990	39.2728	2.00631	0.484199	4.14356	3.42e-05	0.000136197
AT4G34650	105.178	2.00567	0.345071	5.81233	6.16e-09	4.42e-08
AT1G70210	226.817	2.00554	0.28445	7.05057	1.78e-12	2.01e-11
AT2G38940	688.404	2.00005	0.252677	7.91544	2.46e-15	3.83e-14
AT1G12110	6484.1	1.99973	0.17057	11.7238	9.63e-32	5.92e-30
AT5G24990	41.6306	1.99902	0.438386	4.55996	5.12e-06	2.34e-05
AT3G54990	60.5763	1.99755	0.477108	4.18678	2.83e-05	0.00011461
AT3G13520	1777.89	1.99745	0.296281	6.74174	1.57e-11	1.57e-10
AT1G12090	4469.09	1.99533	0.256496	7.77918	7.3e-15	1.06e-13
AT3G04710	761.776	1.98826	0.155073	12.8215	1.24e-37	1.15e-35
AT5G59050	340.024	1.98732	0.199934	9.93987	2.79e-23	8.57e-22
AT2G25140	748.049	1.98581	0.150775	13.1707	1.29e-39	1.36e-37
AT3G23990	4719.96	1.98079	0.115147	17.2024	2.55e-66	9.81e-64
AT3G59250	50.3309	1.98022	0.385842	5.1322	2.86e-07	1.61e-06
AT4G05410	691.2	1.97951	0.20183	9.80781	1.04e-22	3.05e-21
AT5G16350	32.5688	1.97713	0.527881	3.74541	0.0001801	0.000626235
AT5G51440	268.146	1.96932	0.336626	5.85016	4.91e-09	3.58e-08
AT2G28550	2347.09	1.96432	0.158364	12.4039	2.49e-35	1.93e-33
AT2G41800	13.4137	1.96331	0.852557	2.30285	0.0212872	0.0450426
AT5G05990	357.642	1.96288	0.186581	10.5203	6.97e-26	2.72e-24
AT1G30070	602.964	1.95444	0.142458	13.7195	7.76e-43	9.17e-41
AT5G43400	61.6197	1.95302	0.398216	4.90444	9.37e-07	4.87e-06
AT3G21670	4812.54	1.94928	0.155155	12.5635	3.35e-36	2.77e-34
AT1G52800	52.4368	1.946	0.403629	4.82126	1.43e-06	7.17e-06
AT1G51140	349.605	1.94449	0.378527	5.13701	2.79e-07	1.57e-06
AT1G01300	899.924	1.9387	0.169079	11.4663	1.95e-30	1.08e-28
AT4G39210	603.464	1.93681	0.24756	7.8236	5.13e-15	7.68e-14
AT2G45560	302.744	1.93151	0.284682	6.78482	1.16e-11	1.19e-10
AT2G43535	94.4803	1.93018	0.303733	6.35488	2.09e-10	1.8e-09
AT1G51380	57.7241	1.92933	0.42954	4.49162	7.07e-06	3.17e-05
AT4G35520	22.6717	1.92821	0.622308	3.09849	0.00194512	0.00540069
AT2G36880	14717	1.9269	0.100875	19.1019	2.44e-81	1.95e-78
AT3G44860	2037.2	1.92548	0.318909	6.03772	1.56e-09	1.21e-08
AT5G62370	96.8513	1.92519	0.328225	5.86546	4.48e-09	3.28e-08
AT3G15460	344.601	1.92402	0.172428	11.1584	6.51e-29	3.22e-27
AT5G26790	11.8487	1.92239	0.805461	2.38669	0.0170007	0.0369679
AT3G46940	249.055	1.92212	0.184494	10.4183	2.05e-25	7.57e-24
AT5G02490	3486.55	1.92029	0.215686	8.90318	5.43e-19	1.15e-17
AT4G12030	681.805	1.91682	0.330529	5.79923	6.66e-09	4.75e-08
AT1G56110	4688.29	1.91673	0.119448	16.0465	6.04e-58	1.57e-55
AT1G78320	42.7719	1.91415	0.440509	4.34532	1.39e-05	5.92e-05
AT1G60640	851.373	1.9134	0.132485	14.4424	2.8e-47	4.31e-45
AT4G04745	18.3866	1.91235	0.740869	2.58123	0.0098449	0.0229472
AT3G18130	2676.61	1.91073	0.134177	14.2404	5.15e-46	7.34e-44
AT5G15740	666.907	1.9105	0.228873	8.34743	6.98e-17	1.26e-15
AT1G76530	22.037	1.91042	0.599028	3.1892	0.00142668	0.00408384
AT4G10770	1065.76	1.91002	0.256411	7.44909	9.4e-14	1.21e-12
AT4G04940	661.377	1.90999	0.144858	13.1852	1.07e-39	1.13e-37
AT4G23990	86.5877	1.9092	0.294028	6.49325	8.4e-11	7.62e-10
AT3G44750	1509.02	1.90915	0.157041	12.157	5.26e-34	3.77e-32
AT5G08030	42.6563	1.90909	0.553019	3.45212	0.000556202	0.00174549
AT1G75280	2193.16	1.90906	0.133765	14.2718	3.28e-46	4.71e-44
AT1G70820	415.903	1.90629	0.277861	6.86058	6.86e-12	7.21e-11
AT3G10940	142.901	1.90391	0.393815	4.83452	1.33e-06	6.75e-06
AT5G67370	4491.23	1.90107	0.198844	9.56065	1.17e-21	3.12e-20
AT1G10550	32.1212	1.9002	0.753178	2.52291	0.0116387	0.0266128
AT4G13840	2453.16	1.89877	0.199443	9.52034	1.73e-21	4.55e-20
AT1G11700	330.77	1.89775	0.322222	5.88956	3.87e-09	2.86e-08
AT1G16830	60.6874	1.8971	0.410947	4.61642	3.9e-06	1.82e-05
AT4G24960	473.505	1.89589	0.167527	11.3169	1.08e-29	5.74e-28
AT5G03285	156.105	1.89556	0.261166	7.25809	3.93e-13	4.71e-12
AT3G18500	736.931	1.89045	0.175356	10.7807	4.25e-27	1.81e-25
AT1G70580	2231.7	1.88907	0.162423	11.6305	2.88e-31	1.7e-29
AT3G51750	91.4134	1.88834	0.365841	5.16164	2.45e-07	1.4e-06
AT3G27060	1316.96	1.8867	0.202523	9.316	1.21e-20	2.94e-19
AT3G17830	112.516	1.88525	0.299551	6.29361	3.1e-10	2.62e-09
AT1G62180	3691.77	1.88105	0.188085	10.0011	1.51e-23	4.74e-22
AT5G03120	519.497	1.88036	0.30364	6.19273	5.91e-10	4.83e-09
AT3G09540	116.633	1.87923	0.326614	5.75368	8.73e-09	6.12e-08
AT1G69526	84.2336	1.87878	0.33089	5.67798	1.36e-08	9.27e-08
AT2G21320	1146.94	1.87504	0.175625	10.6764	1.31e-26	5.32e-25
AT1G07420	257.602	1.87157	0.223112	8.3885	4.92e-17	9.03e-16
AT2G40390	68.0649	1.87154	0.417736	4.4802	7.46e-06	3.33e-05
AT5G53420	1414.23	1.86896	0.300674	6.2159	5.1e-10	4.21e-09
AT5G23750	414.4	1.86584	0.330021	5.65369	1.57e-08	1.06e-07
AT1G45616	14.4668	1.86506	0.725553	2.57053	0.0101542	0.0235854
AT2G23130	1262.53	1.86409	0.277259	6.72328	1.78e-11	1.77e-10
AT3G05060	2108.16	1.86284	0.125919	14.794	1.6e-49	2.97e-47
AT4G28780	259.35	1.8627	0.389577	4.78134	1.74e-06	8.64e-06
AT3G13150	238.7	1.86243	0.200839	9.27327	1.81e-20	4.33e-19
AT1G64670	589.585	1.86228	0.235416	7.91058	2.56e-15	3.97e-14
AT1G75900	84.3005	1.86192	0.459503	4.05203	5.08e-05	0.000195982
AT3G51230	12.0435	1.86141	0.740025	2.51534	0.0118918	0.0271046
AT1G05540	151.183	1.85871	0.352857	5.26761	1.38e-07	8.19e-07
AT3G09650	944.112	1.85791	0.158814	11.6986	1.3e-31	7.89e-30
AT1G01810	13.7029	1.85732	0.69945	2.65539	0.00792161	0.0188943
AT2G32100	608.134	1.85606	0.373643	4.96745	6.78e-07	3.61e-06
AT1G65310	26.833	1.85126	0.783609	2.36248	0.0181531	0.039142
AT2G37100	68.3372	1.85054	0.330423	5.60052	2.14e-08	1.41e-07
AT5G46690	117.931	1.85019	0.320637	5.77037	7.91e-09	5.58e-08
AT1G32900	14933.7	1.84959	0.194891	9.49038	2.3e-21	5.96e-20
AT1G79920	7880.2	1.8494	0.111238	16.6255	4.55e-62	1.59e-59
AT5G18030	133.279	1.84698	0.373362	4.94689	7.54e-07	3.98e-06
AT3G57660	1546.32	1.84192	0.125334	14.696	6.83e-49	1.21e-46
AT4G09510	494.071	1.8401	0.168637	10.9116	1.01e-27	4.6e-26
AT1G69440	246.938	1.8392	0.208691	8.81299	1.22e-18	2.53e-17
AT5G28490	70.2946	1.83787	0.333507	5.51073	3.57e-08	2.3e-07
AT1G61580	983.046	1.83598	0.15204	12.0757	1.42e-33	1e-31
AT3G57240	442.882	1.83534	0.37783	4.85759	1.19e-06	6.08e-06
AT3G57150	2829.44	1.835	0.111322	16.4836	4.81e-61	1.6e-58
AT4G25340	1494.77	1.83152	0.158699	11.5409	8.21e-31	4.69e-29
AT2G40475	305.66	1.83128	0.220558	8.30295	1.02e-16	1.82e-15
AT3G55010	1053.6	1.83111	0.166173	11.0193	3.08e-28	1.46e-26
AT5G11740	5341.44	1.83039	0.219051	8.35598	6.49e-17	1.18e-15
AT3G57940	580.034	1.83019	0.192437	9.51059	1.9e-21	4.97e-20
AT2G22190	196.836	1.82854	0.283598	6.44766	1.14e-10	1.01e-09
AT5G45870	20.1439	1.82798	0.630048	2.90133	0.00371577	0.00963108
AT4G28250	112.574	1.82785	0.365178	5.00536	5.58e-07	3.01e-06
AT1G72500	971.533	1.82634	0.227454	8.02948	9.79e-16	1.6e-14
AT4G15210	30.6578	1.82237	0.656556	2.77565	0.00550918	0.0137092
AT1G08610	262.664	1.82101	0.266319	6.8377	8.05e-12	8.39e-11
AT1G65030	629.662	1.81932	0.179786	10.1194	4.53e-24	1.48e-22
AT5G51540	273.066	1.8185	0.197015	9.23025	2.7e-20	6.4e-19
AT3G57490	860.835	1.81718	0.162043	11.2142	3.47e-29	1.76e-27
AT2G37890	164.043	1.81715	0.292201	6.21883	5.01e-10	4.14e-09
AT5G27330	119.241	1.81611	0.310632	5.84652	5.02e-09	3.65e-08
AT3G54710	28.0017	1.81543	0.686656	2.64387	0.00819644	0.0194654
AT4G23000	64.9228	1.81505	0.336318	5.39683	6.78e-08	4.19e-07
AT1G77855	33.9407	1.81417	0.485031	3.74032	0.000183784	0.000637549
AT1G16060	20.3045	1.81391	0.723862	2.50588	0.0122149	0.0277621
AT1G26761	880.828	1.81331	0.296212	6.12168	9.26e-10	7.4e-09
AT3G18600	1120.91	1.8133	0.15653	11.5843	4.95e-31	2.87e-29
AT5G14600	223.198	1.80936	0.229301	7.89077	3e-15	4.6e-14
AT4G16140	505.129	1.8085	0.190377	9.49958	2.11e-21	5.48e-20
AT5G03760	1892.06	1.80577	0.238631	7.56719	3.81e-14	5.13e-13
AT2G03090	53.2078	1.80518	0.354009	5.09925	3.41e-07	1.9e-06
AT1G62150	146.073	1.80462	0.267841	6.73765	1.61e-11	1.61e-10
AT5G63780	491.512	1.80385	0.266324	6.77315	1.26e-11	1.28e-10
AT1G10850	375.034	1.8019	0.210578	8.55691	1.16e-17	2.21e-16
AT2G43100	1363.08	1.80148	0.254275	7.08476	1.39e-12	1.58e-11
AT3G15030	1178.46	1.80119	0.164094	10.9765	4.96e-28	2.29e-26
AT2G36145	535.618	1.80001	0.373868	4.81456	1.48e-06	7.39e-06
AT1G78610	336.904	1.79718	0.174476	10.3004	7.02e-25	2.46e-23
AT1G62710	46.1676	1.79699	0.509133	3.5295	0.000416344	0.00134449
AT1G79170	14.9419	1.79645	0.652579	2.75285	0.00590791	0.0146052
AT3G19450	8369.25	1.79625	0.156582	11.4716	1.83e-30	1.02e-28
AT2G17300	244.468	1.79613	0.257021	6.98826	2.78e-12	3.07e-11
AT1G65860	619.774	1.79593	0.277932	6.46178	1.03e-10	9.27e-10
AT4G26780	507.264	1.79486	0.175844	10.2072	1.84e-24	6.26e-23
AT4G33030	2724.32	1.79222	0.144101	12.4372	1.64e-35	1.29e-33
AT5G62130	898.866	1.79209	0.234228	7.65104	1.99e-14	2.78e-13
AT2G34260	507.469	1.79054	0.15249	11.742	7.76e-32	4.82e-30
AT3G15270	18.238	1.78993	0.721484	2.48089	0.0131053	0.0295038
AT1G76620	30.6652	1.78977	0.56521	3.16657	0.00154251	0.00438281
AT2G46870	408.327	1.78759	0.209571	8.52974	1.47e-17	2.77e-16
AT3G62050	39.3269	1.78698	0.404867	4.41375	1.02e-05	4.43e-05
AT5G42860	87.6769	1.78561	0.346261	5.15685	2.51e-07	1.43e-06
AT1G74870	18.7392	1.78352	0.684304	2.60633	0.00915193	0.0214933
AT3G16810	1303.18	1.78328	0.153196	11.6405	2.57e-31	1.52e-29
AT1G04250	1237.49	1.78035	0.26786	6.64658	3e-11	2.87e-10
AT5G39790	136.905	1.77994	0.355549	5.00617	5.55e-07	3e-06
AT3G28130	269.21	1.77994	0.262969	6.76862	1.3e-11	1.32e-10
AT3G21190	364.211	1.77943	0.206339	8.6238	6.48e-18	1.27e-16
AT5G62070	815.806	1.77844	0.194527	9.14238	6.11e-20	1.41e-18
AT1G03360	410.415	1.77636	0.176336	10.0737	7.22e-24	2.31e-22
AT3G06550	2102.11	1.77608	0.242962	7.3101	2.67e-13	3.27e-12
AT5G62100	266.643	1.776	0.317547	5.59289	2.23e-08	1.47e-07
AT4G13750	428.322	1.77457	0.184137	9.63726	5.57e-22	1.53e-20
AT1G14980	3023.7	1.7718	0.144676	12.2467	1.75e-34	1.31e-32
AT1G52750	48.8479	1.77106	0.557234	3.17832	0.00148133	0.00422646
AT3G55510	643.326	1.77073	0.156044	11.3476	7.62e-30	4.08e-28
AT1G41830	1698.66	1.76645	0.267338	6.60755	3.91e-11	3.68e-10
AT1G78580	1077.85	1.76495	0.220032	8.02133	1.05e-15	1.7e-14
AT3G14580	12.993	1.76304	0.689792	2.5559	0.0105915	0.0245005
AT1G04650	37.1727	1.76218	0.44781	3.9351	8.32e-05	0.000308499
AT5G03350	1007.37	1.76137	0.333385	5.28328	1.27e-07	7.56e-07
AT3G49670	1318.38	1.76103	0.1919	9.17681	4.44e-20	1.03e-18
AT1G55910	1661.4	1.75958	0.167037	10.5341	6.02e-26	2.36e-24
AT4G14750	130.978	1.75713	0.266075	6.60392	4e-11	3.77e-10
AT3G58660	1398.52	1.75686	0.120578	14.5703	4.34e-48	7.2e-46
AT1G53345	24.1344	1.75637	0.560716	3.13237	0.00173402	0.00486309
AT3G07090	1839.09	1.75302	0.139387	12.5766	2.84e-36	2.36e-34
AT1G59860	104.523	1.75266	0.573762	3.05468	0.00225298	0.00617111
AT3G61750	189.986	1.75246	0.238371	7.35183	1.96e-13	2.43e-12
AT5G08180	1639.08	1.75139	0.136213	12.8577	7.78e-38	7.35e-36
AT1G07350	1769.55	1.75028	0.143123	12.2292	2.17e-34	1.61e-32
AT3G63530	321.479	1.75019	0.274575	6.37419	1.84e-10	1.6e-09
AT1G69523	268.275	1.74989	0.289129	6.05226	1.43e-09	1.11e-08
AT3G13230	1034.84	1.7482	0.157631	11.0904	1.4e-28	6.72e-27
AT3G44900	11.5494	1.74393	0.760279	2.29381	0.0218016	0.0459946
AT3G20015	55.8552	1.74124	0.365127	4.76885	1.85e-06	9.17e-06
AT1G20950	1436.69	1.74113	0.18322	9.50299	2.04e-21	5.32e-20
AT1G03310	624.124	1.73951	0.1647	10.5617	4.48e-26	1.79e-24
AT5G65390	118.242	1.73837	0.360084	4.82768	1.38e-06	6.97e-06
AT1G27880	62.8702	1.73772	0.327774	5.30157	1.15e-07	6.88e-07
AT5G02180	736.967	1.73704	0.161132	10.7802	4.27e-27	1.81e-25
AT3G52748	21.8466	1.7368	0.632806	2.7446	0.00605846	0.0149313
AT3G43580	39.9196	1.73484	0.48211	3.59843	0.000320144	0.00105562
AT5G01260	697.084	1.73374	0.156978	11.0445	2.33e-28	1.11e-26
AT3G44970	90.0086	1.73192	0.421803	4.106	4.03e-05	0.000157727
AT3G27550	224.221	1.72984	0.225561	7.66908	1.73e-14	2.43e-13
AT4G02630	488.782	1.72977	0.224881	7.69194	1.45e-14	2.04e-13
AT4G28700	31.2104	1.72755	0.482933	3.5772	0.000347293	0.00113773
AT5G28030	277.181	1.72721	0.207438	8.32635	8.34e-17	1.5e-15
AT5G23920	1718.83	1.72554	0.148692	11.6048	3.9e-31	2.27e-29
AT3G48660	32.6893	1.72108	0.464009	3.70915	0.000207958	0.000713313
AT2G45340	877.526	1.71993	0.204248	8.42082	3.74e-17	6.91e-16
AT4G05110	156.54	1.71913	0.358545	4.79475	1.63e-06	8.11e-06
AT1G62870	28.797	1.71825	0.475144	3.61627	0.000298874	0.000993477
AT2G41312	115.832	1.71712	0.372538	4.60926	4.04e-06	1.88e-05
AT5G52860	13.4608	1.71667	0.652222	2.63204	0.0084875	0.0200831
AT2G35960	1039.37	1.71439	0.19095	8.97824	2.75e-19	5.96e-18
AT2G19670	168.319	1.71378	0.295276	5.80398	6.48e-09	4.62e-08
AT5G55050	283.793	1.71263	0.228861	7.48328	7.25e-14	9.46e-13
AT5G15450	4050.33	1.71052	0.161772	10.5736	3.95e-26	1.58e-24
AT4G02330	378.215	1.70857	0.239606	7.13074	9.98e-13	1.15e-11
AT2G41905	64.4984	1.70585	0.317375	5.37487	7.66e-08	4.7e-07
AT1G31660	1339.46	1.70401	0.133612	12.7534	2.98e-37	2.67e-35
AT3G21540	795.386	1.70387	0.152453	11.1764	5.32e-29	2.65e-27
AT1G20870	29.9259	1.70383	0.462073	3.68736	0.000226595	0.000770783
AT5G02270	1119.64	1.70322	0.189758	8.97575	2.81e-19	6.09e-18
AT4G22730	90.7569	1.70267	0.336741	5.05633	4.27e-07	2.35e-06
AT1G65840	1642.29	1.70213	0.120876	14.0817	4.92e-45	6.72e-43
AT5G56840	101.52	1.70135	0.328349	5.18153	2.2e-07	1.26e-06
AT2G21970	3125.88	1.70012	0.207194	8.20546	2.3e-16	3.98e-15
AT5G44490	75.6632	1.69968	0.34498	4.9269	8.35e-07	4.39e-06
AT5G61310	397.632	1.69895	0.169504	10.0231	1.21e-23	3.82e-22
AT2G15690	188.243	1.69783	0.232567	7.3004	2.87e-13	3.5e-12
AT4G34740	1322.6	1.69771	0.145898	11.6362	2.7e-31	1.59e-29
AT4G37800	3818.84	1.69601	0.197253	8.59811	8.1e-18	1.57e-16
AT3G57157	84.6841	1.69403	0.305938	5.53718	3.07e-08	2e-07
AT1G68870	23.8237	1.69391	0.594866	2.84755	0.00440572	0.0112037
AT2G39120	28.8856	1.69374	0.551068	3.07356	0.00211521	0.00583107
AT4G33040	157.589	1.69288	0.355408	4.7632	1.91e-06	9.4e-06
AT4G24130	56.8516	1.69185	0.365155	4.63324	3.6e-06	1.69e-05
AT5G44130	2147.02	1.69102	0.262908	6.43198	1.26e-10	1.12e-09
AT5G27120	2394.48	1.69058	0.164087	10.303	6.83e-25	2.4e-23
AT3G06740	181.781	1.69006	0.225484	7.49525	6.62e-14	8.67e-13
AT1G78930	153.16	1.68806	0.288708	5.84693	5.01e-09	3.64e-08
AT5G65470	615.85	1.68727	0.280898	6.00671	1.89e-09	1.45e-08
AT4G38770	7427.9	1.68716	0.229012	7.36713	1.74e-13	2.18e-12
AT4G01270	23.0068	1.6863	0.520064	3.24248	0.00118495	0.0034582
AT3G03250	2655.95	1.68592	0.12985	12.9836	1.52e-38	1.48e-36
AT1G52930	734.884	1.68302	0.181895	9.25267	2.19e-20	5.22e-19
AT4G31520	31.8263	1.68234	0.460794	3.65095	0.000261271	0.000876962
AT1G29530	550.657	1.68097	0.221604	7.58549	3.31e-14	4.49e-13
AT5G46570	201.546	1.67839	0.264154	6.35383	2.1e-10	1.82e-09
AT1G26540	21.8282	1.67803	0.692233	2.42408	0.0153472	0.0337924
AT1G26560	839.013	1.67682	0.308854	5.42916	5.66e-08	3.54e-07
AT4G38710	2730.35	1.67626	0.179558	9.33547	1.01e-20	2.47e-19
AT2G43375	38.3251	1.67473	0.457623	3.65963	0.000252575	0.000850439
AT2G37720	52.8558	1.67426	0.437007	3.83119	0.000127527	0.000456454
AT1G09310	13192.1	1.67379	0.237247	7.05505	1.73e-12	1.95e-11
AT1G19450	3231.36	1.67248	0.172414	9.70036	3e-22	8.42e-21
AT3G19370	386.097	1.6722	0.269836	6.1971	5.75e-10	4.71e-09
AT2G32220	222.057	1.66905	0.255179	6.5407	6.12e-11	5.65e-10
AT3G20100	389.186	1.66833	0.250023	6.67272	2.51e-11	2.43e-10
AT3G46870	326.74	1.6679	0.177596	9.39154	5.91e-21	1.47e-19
AT5G20270	556.997	1.66733	0.285091	5.84843	4.96e-09	3.61e-08
AT2G18900	985.734	1.66686	0.154425	10.794	3.68e-27	1.58e-25
AT5G07460	869.169	1.66672	0.236364	7.05151	1.77e-12	2e-11
AT3G21660	15.1526	1.66526	0.628099	2.65127	0.00801901	0.0191006
AT2G22770	140.582	1.66451	0.387915	4.29091	1.78e-05	7.46e-05
AT1G73630	120.523	1.66373	0.280705	5.92695	3.09e-09	2.31e-08
AT2G31830	29.1121	1.66262	0.506723	3.28113	0.00103393	0.00305787
AT3G22760	63.3883	1.65989	0.410928	4.03936	5.36e-05	0.000205727
AT4G03210	278.77	1.65842	0.353313	4.69393	2.68e-06	1.29e-05
AT5G11930	22.9131	1.65828	0.541014	3.06513	0.00217577	0.00597746
AT4G10150	60.7593	1.65771	0.460039	3.60341	0.000314073	0.00103702
AT1G76350	540.955	1.65758	0.147986	11.201	4.03e-29	2.03e-27
AT3G06035	112.783	1.65745	0.349919	4.73667	2.17e-06	1.06e-05
AT5G37020	1138.68	1.65541	0.139599	11.8583	1.95e-32	1.26e-30
AT3G54600	1907.87	1.65499	0.209644	7.89426	2.92e-15	4.48e-14
AT4G27520	5253.15	1.65422	0.206331	8.01733	1.08e-15	1.76e-14
AT2G34010	95.5437	1.65411	0.315672	5.23996	1.61e-07	9.38e-07
AT2G46660	212.695	1.65255	0.267514	6.17743	6.52e-10	5.31e-09
AT3G56260	124.423	1.65149	0.312246	5.28906	1.23e-07	7.35e-07
AT3G54390	99.9202	1.65144	0.302844	5.45312	4.95e-08	3.12e-07
AT1G38131	96.1827	1.6493	0.330013	4.99769	5.8e-07	3.12e-06
AT2G47990	415.027	1.6486	0.183967	8.96142	3.21e-19	6.9e-18
AT1G67950	308.735	1.64628	0.211777	7.77363	7.63e-15	1.11e-13
AT1G24580	76.8479	1.6454	0.571403	2.87959	0.00398198	0.0102452
AT2G29320	592.447	1.64533	0.230197	7.14748	8.84e-13	1.02e-11
AT4G02130	646.418	1.64466	0.32148	5.11591	3.12e-07	1.75e-06
AT3G50570	27.7018	1.64343	0.547358	3.00247	0.002678	0.00721012
AT4G25780	133.048	1.64227	0.431127	3.80926	0.000139384	0.000495215
AT2G37580	38.5195	1.64125	0.411604	3.98745	6.68e-05	0.000251984
AT1G10270	542.579	1.64117	0.191236	8.5819	9.33e-18	1.8e-16
AT3G05030	441.032	1.64031	0.219841	7.46135	8.56e-14	1.11e-12
AT5G10930	551.928	1.63514	0.253927	6.43942	1.2e-10	1.07e-09
AT2G26840	192.998	1.63492	0.259489	6.30054	2.97e-10	2.51e-09
AT2G28000	11882	1.63455	0.16387	9.97469	1.97e-23	6.11e-22
AT5G64980	74.3744	1.63386	0.326904	4.998	5.79e-07	3.12e-06
AT2G16430	1612.1	1.63305	0.206812	7.89631	2.87e-15	4.42e-14
AT4G15630	1545.28	1.63273	0.179094	9.11665	7.75e-20	1.77e-18
AT4G20020	835.833	1.63267	0.137193	11.9005	1.18e-32	7.83e-31
AT4G02400	1009.15	1.62991	0.146142	11.1529	6.93e-29	3.39e-27
AT5G58590	985.468	1.62968	0.138585	11.7594	6.32e-32	3.99e-30
AT5G20700	7142.94	1.62483	0.175587	9.25369	2.17e-20	5.18e-19
AT1G49430	301.09	1.62199	0.293056	5.53475	3.12e-08	2.02e-07
AT1G22950	411.505	1.61769	0.153301	10.5524	4.95e-26	1.97e-24
AT2G31790	1563.22	1.61667	0.197586	8.18213	2.79e-16	4.78e-15
AT5G17920	52163.8	1.61638	0.126687	12.7589	2.78e-37	2.5e-35
AT5G28910	16.4581	1.61481	0.6522	2.47595	0.0132884	0.0298566
AT3G48280	36.11	1.61153	0.443112	3.63683	0.00027601	0.000923053
AT1G78070	1399.04	1.6104	0.155869	10.3318	5.06e-25	1.79e-23
AT5G62840	393.587	1.61011	0.235623	6.83343	8.29e-12	8.63e-11
AT1G17870	115.102	1.60776	0.265897	6.04655	1.48e-09	1.15e-08
AT3G45680	113.03	1.60693	0.344832	4.66002	3.16e-06	1.5e-05
AT4G28660	3334.84	1.60542	0.247604	6.4838	8.94e-11	8.08e-10
AT3G50070	73.0975	1.60463	0.330062	4.8616	1.16e-06	5.97e-06
AT1G34570	442.258	1.60365	0.185176	8.66014	4.71e-18	9.33e-17
AT3G05180	197.929	1.60259	0.254097	6.307	2.84e-10	2.42e-09
AT2G43010	2090.9	1.60045	0.215094	7.44072	1e-13	1.29e-12
AT1G13730	828.071	1.59889	0.138945	11.5074	1.21e-30	6.79e-29
AT1G72810	413.967	1.59629	0.188141	8.48456	2.17e-17	4.06e-16
AT3G44735	207.487	1.59622	0.3294	4.84584	1.26e-06	6.41e-06
AT5G14200	2480.34	1.59492	0.295671	5.39425	6.88e-08	4.25e-07
AT2G22870	283.273	1.59467	0.246288	6.47479	9.49e-11	8.55e-10
AT1G06980	46.0961	1.59156	0.445696	3.57095	0.000355692	0.00116346
AT5G65860	388.369	1.59124	0.198641	8.01065	1.14e-15	1.85e-14
AT5G43350	25.3871	1.59032	0.638957	2.48892	0.0128131	0.0289236
AT1G70000	739.048	1.58965	0.219061	7.25664	3.97e-13	4.76e-12
AT5G14580	205.59	1.58862	0.222757	7.13163	9.92e-13	1.14e-11
AT1G45191	149.38	1.58847	0.27512	5.77371	7.75e-09	5.48e-08
AT2G31725	116.118	1.58845	0.276936	5.7358	9.71e-09	6.75e-08
AT5G16190	129.027	1.58771	0.292659	5.4251	5.79e-08	3.61e-07
AT3G20200	72.2112	1.58698	0.296376	5.3546	8.57e-08	5.22e-07
AT5G61030	478.001	1.58524	0.164505	9.63645	5.61e-22	1.54e-20
AT4G35290	245.202	1.58514	0.253461	6.25399	4e-10	3.34e-09
AT5G41140	791.336	1.58303	0.223658	7.07791	1.46e-12	1.66e-11
AT5G18080	159.871	1.58283	0.300185	5.27285	1.34e-07	7.99e-07
AT1G74430	27.6839	1.58014	0.529853	2.98223	0.0028616	0.00764881
AT3G48250	157.799	1.57978	0.233238	6.77324	1.26e-11	1.28e-10
AT3G16350	197.513	1.57918	0.250476	6.30471	2.89e-10	2.45e-09
AT3G16050	139.429	1.57459	0.27671	5.69038	1.27e-08	8.67e-08
AT1G12060	90.0014	1.57393	0.288813	5.44967	5.05e-08	3.18e-07
AT1G01600	13.3599	1.57381	0.660943	2.38116	0.0172582	0.0374475
AT4G18970	697.625	1.57368	0.392741	4.00692	6.15e-05	0.000233435
AT2G23010	64.8506	1.57284	0.360856	4.35864	1.31e-05	5.6e-05
AT4G05450	149.759	1.57263	0.223085	7.04948	1.8e-12	2.02e-11
AT3G56070	1262.82	1.57076	0.168423	9.32624	1.1e-20	2.68e-19
AT1G04130	309.749	1.5699	0.175719	8.93419	4.1e-19	8.78e-18
AT2G38010	641.874	1.56938	0.170214	9.22002	2.97e-20	7.02e-19
AT3G02870	1111.31	1.56852	0.197074	7.95907	1.73e-15	2.75e-14
AT5G43870	825.833	1.56697	0.241542	6.48737	8.73e-11	7.91e-10
AT5G44575	83.4371	1.56682	0.37091	4.22426	2.4e-05	9.82e-05
AT5G21482	713.068	1.56575	0.144894	10.8062	3.22e-27	1.4e-25
AT3G18000	208.483	1.56535	0.200366	7.81243	5.61e-15	8.34e-14
AT2G37040	17009.2	1.56479	0.190307	8.22246	1.99e-16	3.48e-15
AT1G31173	39.206	1.56261	0.516147	3.02744	0.00246631	0.00668222
AT3G09720	446.386	1.5626	0.150095	10.4108	2.21e-25	8.14e-24
AT2G32390	136.759	1.56243	0.265197	5.89159	3.83e-09	2.83e-08
AT5G23930	32.1256	1.56112	0.538927	2.89672	0.00377091	0.0097648
AT2G43440	17.1239	1.56068	0.636818	2.45074	0.0142561	0.031731
AT2G27820	1362.75	1.55893	0.11275	13.8265	1.76e-43	2.19e-41
AT1G65560	184.026	1.5577	0.278034	5.60253	2.11e-08	1.4e-07
AT3G24500	354.46	1.55514	0.287876	5.40213	6.59e-08	4.07e-07
AT4G23130	385.866	1.55389	0.184126	8.43928	3.19e-17	5.96e-16
AT3G23510	358.229	1.55352	0.321527	4.8317	1.35e-06	6.84e-06
AT2G20340	592.053	1.55302	0.241586	6.42843	1.29e-10	1.14e-09
AT5G43850	2398.11	1.55295	0.148867	10.4318	1.77e-25	6.65e-24
AT4G14740	864.625	1.55278	0.229551	6.76441	1.34e-11	1.35e-10
AT3G03910	47.343	1.55227	0.479916	3.23446	0.00121873	0.00354443
AT5G02050	986.304	1.55219	0.152772	10.1602	2.99e-24	9.98e-23
AT5G17630	841.624	1.55145	0.188953	8.21077	2.2e-16	3.82e-15
AT5G13830	25.8809	1.55144	0.517143	3.00002	0.00269964	0.00726532
AT3G21460	288.026	1.55052	0.299244	5.18147	2.2e-07	1.26e-06
AT3G01440	421.147	1.55041	0.352616	4.39688	1.1e-05	4.76e-05
AT1G48630	2798.31	1.54989	0.118167	13.1161	2.66e-39	2.74e-37
AT1G54040	274.209	1.54804	0.414485	3.73486	0.00018782	0.000650027
AT3G18290	8713.47	1.54779	0.20011	7.73472	1.04e-14	1.49e-13
AT1G55320	216.004	1.54588	0.206354	7.4914	6.81e-14	8.92e-13
AT4G18440	3188.91	1.54502	0.268661	5.75083	8.88e-09	6.22e-08
AT2G02850	28.5533	1.54428	0.640522	2.41097	0.01591	0.0348958
AT1G62720	17.0781	1.54426	0.615229	2.51006	0.0120712	0.0274713
AT1G75390	17.1499	1.54398	0.626846	2.46309	0.0137747	0.0308055
AT1G79770	68.1367	1.54334	0.31808	4.85204	1.22e-06	6.24e-06
AT5G63530	1963.86	1.54205	0.171069	9.01417	1.98e-19	4.36e-18
AT2G15970	1147.74	1.54162	0.236125	6.52883	6.63e-11	6.09e-10
AT5G67210	50.3351	1.54125	0.480335	3.20869	0.00133343	0.00384376
AT1G47370	20.2837	1.54031	0.606683	2.53891	0.0111199	0.0255478
AT3G43600	1060.42	1.53836	0.170208	9.03813	1.59e-19	3.52e-18
AT5G53400	1613.55	1.53659	0.138859	11.0658	1.84e-28	8.8e-27
AT5G10390	292.253	1.53493	0.201028	7.63538	2.25e-14	3.1e-13
AT1G11130	152.122	1.53418	0.309538	4.95635	7.18e-07	3.81e-06
AT3G14850	95.1581	1.53371	0.320711	4.78221	1.73e-06	8.61e-06
AT3G54470	1734.54	1.53366	0.165473	9.26831	1.89e-20	4.52e-19
AT3G04030	104.48	1.53178	0.356493	4.2968	1.73e-05	7.27e-05
AT3G04550	807.372	1.53161	0.25826	5.93048	3.02e-09	2.26e-08
AT5G49630	1602.03	1.5316	0.186904	8.19459	2.51e-16	4.33e-15
AT2G04850	87.5224	1.53125	0.333088	4.59715	4.28e-06	1.99e-05
AT4G04750	295.342	1.52886	0.205704	7.43234	1.07e-13	1.36e-12
AT2G34357	1953.37	1.52842	0.110874	13.7853	3.13e-43	3.83e-41
AT4G01560	1098.42	1.5273	0.14488	10.5419	5.54e-26	2.19e-24
AT4G15810	473.44	1.52679	0.166801	9.15333	5.52e-20	1.28e-18
AT5G06330	16.0929	1.52647	0.641106	2.38099	0.0172662	0.0374606
AT3G15570	519.81	1.52544	0.23051	6.61769	3.65e-11	3.45e-10
AT1G51680	12615.7	1.52539	0.149654	10.1928	2.13e-24	7.24e-23
AT1G48920	10367.8	1.52368	0.13042	11.6829	1.56e-31	9.38e-30
AT5G47240	238.515	1.52351	0.360962	4.22069	2.44e-05	9.97e-05
AT4G00360	3278.28	1.5227	0.232393	6.55225	5.67e-11	5.25e-10
AT1G22070	756.698	1.5226	0.20566	7.40346	1.33e-13	1.68e-12
AT1G30280	24.8046	1.52244	0.561121	2.71321	0.00666356	0.0162232
AT5G05250	1547.44	1.518	0.401428	3.78151	0.000155879	0.000548955
AT2G10940	27985	1.51705	0.322137	4.70932	2.49e-06	1.2e-05
AT1G32583	49.8877	1.51603	0.418488	3.62263	0.00029162	0.00097121
AT4G32770	1408.04	1.51345	0.187804	8.05866	7.71e-16	1.27e-14
AT3G53680	109.345	1.51275	0.400313	3.77893	0.000157506	0.000554418
AT5G11750	273.899	1.51255	0.228845	6.60949	3.86e-11	3.63e-10
AT3G04770	316.448	1.5117	0.186387	8.11058	5.04e-16	8.41e-15
AT5G57280	651.733	1.50884	0.148194	10.1816	2.4e-24	8.07e-23
AT1G26530	15.7848	1.50833	0.616198	2.44781	0.0143729	0.0319392
AT1G17840	2113.9	1.50819	0.171864	8.77546	1.7e-18	3.52e-17
AT5G23070	581.739	1.50733	0.16005	9.41792	4.6e-21	1.15e-19
AT3G25110	48.3876	1.50696	0.431506	3.49231	0.000478854	0.00152462
AT1G68570	1211.3	1.50663	0.148869	10.1205	4.48e-24	1.46e-22
AT3G10110	127.706	1.50653	0.23734	6.34754	2.19e-10	1.89e-09
AT3G53940	189.458	1.50614	0.226323	6.65482	2.84e-11	2.72e-10
AT3G61770	908.318	1.50425	0.138694	10.8458	2.09e-27	9.25e-26
AT1G03110	413.302	1.50402	0.18403	8.17266	3.02e-16	5.15e-15
AT3G12700	99.195	1.50346	0.287284	5.23337	1.66e-07	9.71e-07
AT3G61220	1880.82	1.50322	0.209437	7.17745	7.1e-13	8.28e-12
AT5G61770	717.114	1.50112	0.157701	9.51876	1.75e-21	4.61e-20
AT5G44670	625.851	1.50078	0.187065	8.0228	1.03e-15	1.68e-14
AT3G13940	732.35	1.50057	0.156016	9.61808	6.71e-22	1.82e-20
AT2G20290	218.152	1.49878	0.257952	5.8103	6.24e-09	4.47e-08
AT1G76080	9093.27	1.49875	0.14321	10.4654	1.25e-25	4.76e-24
AT1G54690	221.059	1.49749	0.193161	7.75256	9.01e-15	1.3e-13
AT5G07180	117.024	1.49747	0.372862	4.01616	5.92e-05	0.000225301
AT5G39850	503.854	1.49731	0.229676	6.51924	7.07e-11	6.48e-10
AT5G03395	29.2275	1.4966	0.563847	2.65427	0.00794791	0.0189476
AT5G55380	235.009	1.49583	0.218983	6.83081	8.44e-12	8.78e-11
AT5G54910	526.643	1.49486	0.202014	7.39976	1.36e-13	1.72e-12
AT3G24480	2540.52	1.4946	0.15483	9.65317	4.77e-22	1.31e-20
AT3G46970	825.712	1.49452	0.171566	8.71106	3.01e-18	6.07e-17
AT1G01900	24.2119	1.49403	0.557615	2.67933	0.007377	0.0177382
AT3G56090	643.006	1.49361	0.187039	7.98557	1.4e-15	2.24e-14
AT4G08940	59.6913	1.49248	0.388619	3.84048	0.000122794	0.000441485
AT5G48730	251.605	1.491	0.178319	8.36138	6.2e-17	1.13e-15
AT5G54610	1439.07	1.49073	0.137187	10.8664	1.67e-27	7.46e-26
AT1G52855	55.358	1.49045	0.392681	3.79557	0.000147308	0.000520961
AT3G25410	989.037	1.48979	0.188845	7.88894	3.05e-15	4.67e-14
AT5G17600	649.388	1.4895	0.209286	7.11704	1.1e-12	1.26e-11
AT1G06550	1028.13	1.48899	0.219966	6.76919	1.3e-11	1.31e-10
AT4G23200	414.503	1.48851	0.19524	7.62398	2.46e-14	3.37e-13
AT4G16700	91.241	1.4881	0.273266	5.44561	5.16e-08	3.24e-07
AT1G30240	465.235	1.48796	0.152248	9.77326	1.47e-22	4.25e-21
AT4G03100	51.4144	1.48763	0.364259	4.084	4.43e-05	0.000172459
AT1G54385	32.8419	1.48645	0.616904	2.40953	0.0159732	0.0350144
AT5G61000	241.165	1.48622	0.224079	6.63256	3.3e-11	3.14e-10
AT1G72230	49.184	1.48596	0.409136	3.63196	0.000281276	0.00093936
AT1G74090	1516.21	1.4859	0.2008	7.3999	1.36e-13	1.72e-12
AT3G17390	9524.81	1.48565	0.144658	10.2701	9.61e-25	3.32e-23
AT2G25680	240.509	1.48559	0.250812	5.9231	3.16e-09	2.36e-08
AT1G63810	862.995	1.48517	0.133313	11.1405	7.97e-29	3.86e-27
AT5G01175	25.1207	1.4847	0.548293	2.70787	0.00677174	0.0164596
AT1G08580	858.262	1.48072	0.126026	11.7493	7.12e-32	4.47e-30
AT5G63100	203.731	1.48052	0.286989	5.15881	2.49e-07	1.41e-06
AT5G62440	723.822	1.47985	0.133446	11.0895	1.41e-28	6.77e-27
AT1G67750	91.0051	1.47928	0.28618	5.16906	2.35e-07	1.34e-06
AT3G18490	11602.1	1.47897	0.17285	8.55638	1.16e-17	2.22e-16
AT2G41950	340.44	1.47809	0.216495	6.82737	8.65e-12	8.96e-11
AT2G42485	75.6829	1.47522	0.325717	4.52915	5.92e-06	2.69e-05
AT2G24050	1386.65	1.47442	0.156263	9.43552	3.89e-21	9.88e-20
AT1G36675	50.1192	1.47409	0.416982	3.53514	0.000407558	0.00131833
AT4G36250	1856.67	1.47356	0.14276	10.322	5.61e-25	1.98e-23
AT3G25940	164.858	1.47254	0.243105	6.05721	1.39e-09	1.08e-08
AT1G67460	28.0998	1.47175	0.489018	3.0096	0.00261595	0.00705786
AT1G01420	615.564	1.47169	0.196161	7.50243	6.26e-14	8.24e-13
AT3G11090	552.548	1.47028	0.15784	9.31505	1.22e-20	2.96e-19
AT4G33220	2546.52	1.46996	0.18811	7.81436	5.52e-15	8.22e-14
AT3G16180	174.969	1.46983	0.247638	5.9354	2.93e-09	2.2e-08
AT1G71710	585.377	1.46731	0.202107	7.2601	3.87e-13	4.65e-12
AT3G52630	85.1417	1.46696	0.303579	4.83223	1.35e-06	6.82e-06
AT5G38720	525.422	1.4661	0.176669	8.29854	1.05e-16	1.88e-15
AT1G16400	302.128	1.46562	0.275351	5.32273	1.02e-07	6.17e-07
AT4G16141	497.448	1.4648	0.17759	8.24821	1.61e-16	2.82e-15
AT3G17930	2062.65	1.46472	0.155021	9.44853	3.44e-21	8.79e-20
AT2G43650	1287.26	1.46466	0.135998	10.7697	4.78e-27	2.02e-25
AT1G28395	385.346	1.464	0.191693	7.6372	2.22e-14	3.06e-13
AT5G40390	873.49	1.46359	0.200017	7.31734	2.53e-13	3.11e-12
AT1G09900	496.575	1.46319	0.223758	6.53913	6.19e-11	5.71e-10
AT2G05920	3180.13	1.46303	0.151385	9.66425	4.28e-22	1.19e-20
AT3G12270	552.133	1.46165	0.168947	8.65157	5.08e-18	1e-16
AT4G38100	818.581	1.46136	0.138797	10.5287	6.37e-26	2.49e-24
AT2G21860	1228.65	1.46053	0.161436	9.04709	1.47e-19	3.26e-18
AT1G55690	415.174	1.45917	0.213324	6.84014	7.91e-12	8.26e-11
AT5G41620	160.17	1.459	0.243661	5.98782	2.13e-09	1.62e-08
AT5G39710	337.045	1.45769	0.265293	5.49463	3.92e-08	2.49e-07
AT2G20940	275.185	1.4576	0.1921	7.5877	3.26e-14	4.42e-13
AT1G03530	635.522	1.45698	0.157785	9.23396	2.61e-20	6.19e-19
AT1G24625	441.592	1.4566	0.226251	6.43796	1.21e-10	1.08e-09
AT1G25250	18.9209	1.45615	0.610153	2.38653	0.0170083	0.0369803
AT4G14150	41.3066	1.45604	0.408269	3.56638	0.000361948	0.00118252
AT4G12500	460.493	1.45558	0.404465	3.59877	0.000319725	0.00105441
AT4G10620	314.247	1.45546	0.182622	7.96978	1.59e-15	2.53e-14
AT3G61820	828.67	1.45479	0.249237	5.83698	5.32e-09	3.85e-08
AT3G06680	811.37	1.45474	0.151103	9.62751	6.12e-22	1.67e-20
AT4G29720	641.381	1.45405	0.179599	8.09605	5.68e-16	9.44e-15
AT5G27620	369.04	1.45328	0.175395	8.28578	1.17e-16	2.08e-15
AT2G21370	774.31	1.4522	0.159124	9.12623	7.09e-20	1.63e-18
AT4G05400	325.738	1.45123	0.160669	9.03244	1.68e-19	3.71e-18
AT4G37000	927.487	1.45117	0.184168	7.87959	3.28e-15	5.02e-14
AT3G52190	470.098	1.45114	0.217961	6.65778	2.78e-11	2.67e-10
AT3G23620	1470.58	1.45044	0.161077	9.00467	2.16e-19	4.72e-18
AT3G54400	1281.45	1.45043	0.213213	6.80271	1.03e-11	1.06e-10
AT1G78370	3383.5	1.44932	0.31022	4.6719	2.98e-06	1.42e-05
AT2G01290	663.757	1.44921	0.211508	6.85176	7.29e-12	7.64e-11
AT1G79550	9061.57	1.44853	0.118559	12.2179	2.5e-34	1.85e-32
AT1G31710	244.863	1.44842	0.231886	6.24624	4.2e-10	3.5e-09
AT1G51850	245.405	1.44825	0.264581	5.47376	4.41e-08	2.79e-07
AT3G18750	636.923	1.44803	0.251992	5.74634	9.12e-09	6.37e-08
AT2G44510	167.751	1.44734	0.237804	6.08624	1.16e-09	9.13e-09
AT5G56000	1072.63	1.44656	0.153789	9.40609	5.15e-21	1.29e-19
AT3G66652	247.229	1.44636	0.197441	7.32549	2.38e-13	2.93e-12
AT4G26130	1100.82	1.44465	0.148356	9.73768	2.08e-22	5.95e-21
AT2G37230	616.75	1.44369	0.173143	8.33813	7.55e-17	1.36e-15
AT1G60800	1361.4	1.44311	0.191333	7.5424	4.61e-14	6.16e-13
AT1G15440	911.837	1.44286	0.146838	9.82615	8.69e-23	2.57e-21
AT4G17695	132.578	1.44166	0.261829	5.50612	3.67e-08	2.35e-07
AT2G22360	1617.52	1.44066	0.123393	11.6753	1.7e-31	1.02e-29
AT1G65900	28.9783	1.43986	0.549611	2.61977	0.00879879	0.0207424
AT4G14770	97.6598	1.43889	0.270943	5.31066	1.09e-07	6.56e-07
AT3G52870	1390.51	1.43883	0.249343	5.7705	7.9e-09	5.58e-08
AT5G47455	122.827	1.43867	0.260928	5.51366	3.51e-08	2.26e-07
AT1G75040	1650.72	1.43812	0.337075	4.26646	1.99e-05	8.26e-05
AT1G51100	411.382	1.43773	0.212777	6.75697	1.41e-11	1.42e-10
AT5G66540	929.342	1.4375	0.137452	10.4582	1.34e-25	5.1e-24
AT1G01940	558.694	1.43727	0.157319	9.13606	6.48e-20	1.49e-18
AT4G01990	145.848	1.43687	0.236706	6.07027	1.28e-09	1e-08
AT3G52940	290.15	1.43641	0.230653	6.22759	4.74e-10	3.92e-09
AT4G17670	97.9936	1.43613	0.285726	5.02624	5e-07	2.72e-06
AT4G39260	3534.53	1.4351	0.122741	11.6921	1.4e-31	8.49e-30
AT1G14250	1135.34	1.43489	0.35456	4.04696	5.19e-05	0.000199958
AT1G07720	1400.75	1.43442	0.193335	7.41937	1.18e-13	1.49e-12
AT2G42395	20.8886	1.43369	0.632516	2.26665	0.0234118	0.0489281
AT1G20220	1514.18	1.43206	0.153395	9.33581	1e-20	2.46e-19
AT2G24762	360.24	1.43164	0.336014	4.26067	2.04e-05	8.46e-05
AT2G21380	941.052	1.4311	0.206559	6.92825	4.26e-12	4.6e-11
AT4G00370	2320.53	1.4304	0.192082	7.44681	9.56e-14	1.23e-12
AT2G47180	1525.17	1.42927	0.229607	6.22488	4.82e-10	3.99e-09
AT1G75780	40.3343	1.42838	0.415747	3.43569	0.000591052	0.00184523
AT4G02850	303.802	1.42837	0.364245	3.92146	8.8e-05	0.000325123
AT5G48820	17.5878	1.42829	0.605819	2.35762	0.0183927	0.0396101
AT3G45970	197.064	1.4276	0.480675	2.96998	0.00297818	0.00791647
AT4G36530	1430.66	1.42676	0.203234	7.0203	2.21e-12	2.47e-11
AT3G60440	532.584	1.42672	0.185431	7.69408	1.43e-14	2.01e-13
AT3G15357	38.7042	1.42485	0.470036	3.03136	0.00243452	0.00660259
AT5G22100	500.884	1.42464	0.176726	8.0613	7.55e-16	1.24e-14
AT1G01390	267.762	1.42403	0.291324	4.88813	1.02e-06	5.26e-06
AT5G40500	339.202	1.42319	0.178591	7.96902	1.6e-15	2.55e-14
AT3G22100	33.6742	1.42246	0.525705	2.70581	0.00681387	0.0165494
AT3G05630	148.021	1.42192	0.302177	4.7056	2.53e-06	1.22e-05
AT1G61870	927.601	1.42108	0.137175	10.3596	3.78e-25	1.36e-23
AT4G24830	3068.6	1.42074	0.175301	8.10458	5.29e-16	8.83e-15
AT4G10430	1068.79	1.42059	0.127362	11.1539	6.85e-29	3.36e-27
AT1G51820	538.673	1.42011	0.354251	4.00878	6.1e-05	0.000231955
AT1G64405	41.193	1.41934	0.398667	3.5602	0.00037057	0.001207
AT5G15950	8307.3	1.41889	0.24363	5.82392	5.75e-09	4.14e-08
AT3G23820	4972.64	1.41772	0.209288	6.77398	1.25e-11	1.27e-10
AT5G36120	360.716	1.41724	0.23662	5.98953	2.1e-09	1.6e-08
AT5G10470	3449.76	1.41679	0.128661	11.0118	3.35e-28	1.57e-26
AT1G32780	120.648	1.41635	0.408884	3.46394	0.000532328	0.0016763
AT3G22660	1442.32	1.41584	0.138807	10.2001	1.98e-24	6.73e-23
AT4G08870	8936.11	1.41444	0.194808	7.26069	3.85e-13	4.63e-12
AT3G49660	148.633	1.41398	0.240672	5.87515	4.22e-09	3.11e-08
AT4G36570	106.717	1.41391	0.35351	3.99965	6.34e-05	0.000240235
AT1G01610	1941.64	1.41261	0.184553	7.65424	1.94e-14	2.71e-13
AT1G73770	109.776	1.41205	0.272141	5.18866	2.12e-07	1.22e-06
AT1G26910	323.055	1.41116	0.189454	7.44859	9.43e-14	1.22e-12
AT2G24680	15.2952	1.40977	0.615633	2.28995	0.0220241	0.046408
AT1G16730	389.724	1.40771	0.264325	5.32568	1.01e-07	6.08e-07
AT2G30390	2299.38	1.40718	0.179138	7.85527	3.99e-15	6.04e-14
AT1G67040	95.9667	1.40686	0.384261	3.66121	0.000251026	0.000846263
AT1G52827	63.4569	1.40683	0.484342	2.90462	0.00367697	0.00954723
AT3G19440	196.265	1.40666	0.207464	6.78029	1.2e-11	1.22e-10
AT1G32440	2075.5	1.40624	0.140882	9.98169	1.83e-23	5.72e-22
AT3G06880	285.102	1.40616	0.401057	3.50613	0.000454674	0.00145494
AT2G33570	428.076	1.40579	0.268018	5.24513	1.56e-07	9.14e-07
AT5G14050	1217.21	1.40379	0.124551	11.2708	1.83e-29	9.49e-28
AT5G15700	471.937	1.40359	0.150715	9.31283	1.24e-20	3.01e-19
AT1G77870	33.5493	1.40339	0.535785	2.61932	0.00881052	0.0207675
AT5G58760	454.552	1.40336	0.215625	6.50833	7.6e-11	6.94e-10
AT2G35350	25.9013	1.40329	0.490897	2.85863	0.00425479	0.0108687
AT1G75030	40.2187	1.40312	0.48227	2.90941	0.00362115	0.00941763
AT5G04840	38.8087	1.40056	0.467861	2.99353	0.00275768	0.00740289
AT4G13770	5822.81	1.40047	0.220201	6.35998	2.02e-10	1.75e-09
AT1G09240	255.942	1.39992	0.365995	3.82496	0.000130794	0.000467108
AT1G18850	507.187	1.39816	0.181264	7.71338	1.23e-14	1.74e-13
AT4G18030	1963.8	1.39773	0.230071	6.07522	1.24e-09	9.74e-09
AT1G25440	7435.16	1.39731	0.167142	8.36003	6.27e-17	1.14e-15
AT4G29510	852.98	1.39714	0.15925	8.77322	1.74e-18	3.58e-17
AT4G23620	331.821	1.39676	0.179345	7.78813	6.8e-15	9.97e-14
AT3G62960	23.9607	1.39665	0.554074	2.52069	0.0117125	0.0267497
AT5G24030	462.527	1.39647	0.252353	5.53381	3.13e-08	2.03e-07
AT5G54960	1864.49	1.39602	0.378352	3.68973	0.000224489	0.000764836
AT1G47900	425.266	1.39575	0.219574	6.35662	2.06e-10	1.79e-09
AT1G53240	7006.03	1.39526	0.140751	9.91298	3.66e-23	1.11e-21
AT1G18150	922.754	1.3948	0.136308	10.2327	1.42e-24	4.86e-23
AT2G36590	111.694	1.39394	0.314052	4.43857	9.06e-06	3.98e-05
AT3G52170	193.938	1.39394	0.315028	4.42483	9.65e-06	4.23e-05
AT3G14210	9341.47	1.39358	0.221045	6.30452	2.89e-10	2.46e-09
AT1G10490	1017.17	1.39324	0.13345	10.4401	1.63e-25	6.13e-24
AT5G65900	466.891	1.39243	0.163342	8.52461	1.53e-17	2.9e-16
AT2G26900	1512.69	1.39206	0.181503	7.66965	1.72e-14	2.42e-13
AT4G25700	4210.52	1.39172	0.168864	8.24169	1.7e-16	2.97e-15
AT5G26220	57.8229	1.39152	0.449436	3.09614	0.00196059	0.00544114
AT3G62460	329.05	1.39146	0.189485	7.34336	2.08e-13	2.58e-12
AT4G37150	103.382	1.38879	0.31765	4.37206	1.23e-05	5.29e-05
AT3G56300	113.107	1.38863	0.29621	4.688	2.76e-06	1.32e-05
AT5G55280	1247.73	1.38657	0.153331	9.04295	1.53e-19	3.38e-18
AT3G10910	43.2076	1.38624	0.536992	2.58149	0.00983739	0.0229352
AT5G26230	77.5916	1.38571	0.302463	4.58142	4.62e-06	2.13e-05
AT5G36920	28.2059	1.385	0.484223	2.86025	0.00423306	0.0108146
AT1G65484	51.42	1.38495	0.385203	3.59539	0.000323908	0.00106693
AT1G78510	3860.34	1.38458	0.142941	9.68638	3.45e-22	9.6e-21
AT5G44410	378.867	1.38391	0.24257	5.70517	1.16e-08	8e-08
AT5G06350	616.352	1.3837	0.142902	9.68283	3.57e-22	9.92e-21
AT4G10390	73.603	1.38281	0.327028	4.22841	2.35e-05	9.66e-05
AT5G53280	520.974	1.38259	0.173636	7.9626	1.68e-15	2.68e-14
AT1G61570	755.724	1.38161	0.132182	10.4523	1.43e-25	5.41e-24
AT5G17010	953.205	1.38128	0.133721	10.3295	5.18e-25	1.83e-23
AT5G37550	74.4602	1.3806	0.447487	3.08523	0.00203391	0.00562305
AT2G17280	67.7569	1.3803	0.32908	4.19441	2.74e-05	0.000111079
AT2G41140	2232.91	1.37806	0.135339	10.1823	2.38e-24	8.03e-23
AT2G20570	9226.67	1.37782	0.110362	12.4845	9.07e-36	7.22e-34
AT1G06790	116.861	1.37753	0.315811	4.3619	1.29e-05	5.52e-05
AT2G15050	1234.98	1.37711	0.203038	6.78253	1.18e-11	1.2e-10
AT5G54670	81.5298	1.37659	0.314031	4.38361	1.17e-05	5.03e-05
AT2G39240	33.8141	1.37635	0.472331	2.91396	0.00356876	0.00930265
AT1G19340	78.0381	1.37584	0.354313	3.88313	0.000103121	0.000375453
AT3G15090	672.321	1.37529	0.173841	7.91121	2.55e-15	3.95e-14
AT4G34950	1897.29	1.375	0.181378	7.58082	3.43e-14	4.65e-13
AT3G16870	203.526	1.37459	0.221625	6.20233	5.56e-10	4.57e-09
AT2G19870	813.472	1.37419	0.135125	10.1697	2.71e-24	9.1e-23
AT2G39710	320.821	1.37378	0.159522	8.61186	7.19e-18	1.4e-16
AT5G24200	139.434	1.3732	0.342629	4.00784	6.13e-05	0.00023274
AT5G40400	93.5118	1.37251	0.275672	4.97877	6.4e-07	3.42e-06
AT2G42710	550.333	1.37104	0.173524	7.90112	2.76e-15	4.26e-14
AT4G26600	434.615	1.37031	0.183375	7.47271	7.86e-14	1.02e-12
AT3G05480	23.0767	1.37021	0.574576	2.38473	0.0170918	0.0371242
AT1G01120	3439.45	1.3699	0.244428	5.60449	2.09e-08	1.39e-07
AT1G31690	102.059	1.36982	0.355845	3.84949	0.000118364	0.000426434
AT5G67200	216.25	1.36971	0.229488	5.96855	2.39e-09	1.81e-08
AT2G33855	826.063	1.3696	0.199841	6.85346	7.21e-12	7.55e-11
AT1G17190	26.0382	1.36957	0.482724	2.83718	0.00455144	0.0115478
AT3G12685	282.793	1.36942	0.273382	5.0092	5.47e-07	2.96e-06
AT3G55110	66.0862	1.36941	0.336393	4.07087	4.68e-05	0.000181664
AT5G11240	903.664	1.36881	0.133775	10.2322	1.42e-24	4.87e-23
AT1G32240	148.092	1.36679	0.235147	5.8125	6.15e-09	4.41e-08
AT4G33440	122.428	1.3667	0.271086	5.04157	4.62e-07	2.53e-06
AT1G28560	156.402	1.36613	0.320893	4.25728	2.07e-05	8.58e-05
AT1G62110	94.9273	1.36585	0.293058	4.6607	3.15e-06	1.49e-05
AT1G19640	256.536	1.36554	0.28118	4.85647	1.19e-06	6.11e-06
AT5G15980	512.636	1.36437	0.147204	9.26859	1.89e-20	4.52e-19
AT3G49220	1781.49	1.3618	0.174002	7.82634	5.02e-15	7.53e-14
AT3G08970	162.463	1.36105	0.295648	4.6036	4.15e-06	1.93e-05
AT1G06380	334.129	1.36069	0.194629	6.9912	2.73e-12	3.02e-11
AT1G21460	860.531	1.35957	0.15452	8.79865	1.38e-18	2.87e-17
AT5G05365	22.645	1.35872	0.532022	2.55388	0.010653	0.024608
AT5G42250	1177.84	1.35871	0.156524	8.68056	3.94e-18	7.84e-17
AT2G01870	55.2368	1.35853	0.340718	3.98726	6.68e-05	0.000252136
AT3G47830	67.6229	1.3584	0.339053	4.00645	6.16e-05	0.000233834
AT2G40590	1240.19	1.35833	0.136421	9.95687	2.35e-23	7.26e-22
AT1G31070	362.852	1.35697	0.207792	6.53041	6.56e-11	6.04e-10
AT2G22170	601.709	1.35628	0.248748	5.45244	4.97e-08	3.13e-07
AT2G32940	42.4201	1.35507	0.404458	3.35033	0.000807166	0.00245194
AT1G08090	44.3722	1.35477	0.423559	3.19854	0.00138128	0.00396921
AT3G01810	892.783	1.35439	0.215359	6.28898	3.2e-10	2.69e-09
AT4G17340	2072.75	1.35414	0.150216	9.01459	1.98e-19	4.35e-18
AT4G17880	981.563	1.35321	0.19883	6.80588	1e-11	1.03e-10
AT1G69200	470.106	1.35317	0.222767	6.07439	1.24e-09	9.78e-09
AT1G10380	219.874	1.35273	0.226976	5.9598	2.53e-09	1.91e-08
AT3G25590	244.866	1.35273	0.251918	5.36971	7.89e-08	4.83e-07
AT2G23470	222.614	1.35249	0.239302	5.65181	1.59e-08	1.07e-07
AT4G26540	382.98	1.35188	0.30074	4.49517	6.95e-06	3.12e-05
AT4G34290	847.041	1.35146	0.214282	6.30694	2.85e-10	2.42e-09
AT4G35930	147.1	1.35099	0.257698	5.24254	1.58e-07	9.26e-07
AT4G21140	270.994	1.35049	0.211443	6.38701	1.69e-10	1.48e-09
AT5G60960	1217.94	1.35031	0.125052	10.798	3.52e-27	1.52e-25
AT4G01883	585.92	1.34888	0.248781	5.42195	5.9e-08	3.67e-07
AT5G22650	5988.55	1.34843	0.108496	12.4283	1.83e-35	1.44e-33
AT3G51800	4384.21	1.34819	0.107966	12.4871	8.78e-36	7.01e-34
AT1G71810	931.097	1.348	0.190006	7.09453	1.3e-12	1.48e-11
AT5G01220	1730.46	1.34728	0.134457	10.0201	1.24e-23	3.92e-22
AT1G29320	580.889	1.34663	0.166824	8.07217	6.91e-16	1.14e-14
AT5G40830	248.362	1.34643	0.256602	5.24716	1.54e-07	9.05e-07
AT4G39730	2382.83	1.34631	0.185499	7.25773	3.94e-13	4.72e-12
AT4G30470	805.635	1.34616	0.144541	9.31339	1.24e-20	3e-19
AT3G05690	147.808	1.34532	0.244606	5.49995	3.8e-08	2.43e-07
AT2G46630	171.741	1.34506	0.33171	4.05493	5.01e-05	0.000193726
AT3G29200	2534.05	1.34448	0.110299	12.1894	3.54e-34	2.57e-32
AT1G73360	33.9725	1.34353	0.4533	2.96389	0.00303778	0.0080593
AT3G19710	2125.17	1.34267	0.318181	4.21984	2.44e-05	0.000100038
AT4G00430	5568.4	1.34213	0.178151	7.53369	4.93e-14	6.56e-13
AT2G25000	399.181	1.34191	0.270404	4.9626	6.96e-07	3.69e-06
AT3G16320	68.1495	1.34168	0.342652	3.91559	9.02e-05	0.000332369
AT3G46990	28.7256	1.34057	0.511558	2.62055	0.00877876	0.0207028
AT1G64220	38.5291	1.33978	0.485829	2.75772	0.00582067	0.0144098
AT4G19170	7616.16	1.33896	0.212322	6.30627	2.86e-10	2.43e-09
AT5G67160	269.256	1.33775	0.233053	5.74012	9.46e-09	6.59e-08
AT2G01505	46.2572	1.33716	0.499485	2.67708	0.00742677	0.01784
AT3G03060	364.709	1.33706	0.212293	6.29817	3.01e-10	2.55e-09
AT1G58170	58.5353	1.33587	0.393119	3.39814	0.000678461	0.00209367
AT5G08020	123.664	1.33584	0.260703	5.12399	2.99e-07	1.68e-06
AT3G15350	401.314	1.33499	0.17527	7.61676	2.6e-14	3.56e-13
AT5G61790	8651.97	1.33484	0.187207	7.1303	1e-12	1.15e-11
AT4G29020	179.014	1.33461	0.31631	4.2193	2.45e-05	0.000100214
AT5G02590	214.672	1.33442	0.258869	5.1548	2.54e-07	1.44e-06
AT1G14120	48.8197	1.33335	0.4341	3.07153	0.00212961	0.00586489
AT4G36660	422.611	1.3328	0.199015	6.69702	2.13e-11	2.08e-10
AT3G04790	3838.34	1.32878	0.186241	7.13473	9.7e-13	1.12e-11
AT5G07900	116.923	1.32763	0.261413	5.07868	3.8e-07	2.11e-06
AT4G23750	229.328	1.32678	0.326659	4.06166	4.87e-05	0.000188559
AT4G31400	34.1484	1.32518	0.443305	2.98932	0.00279596	0.00749418
AT1G05213	18.6614	1.32495	0.578332	2.29099	0.0219639	0.0462963
AT5G43990	38.2676	1.32444	0.518304	2.55534	0.0106083	0.0245277
AT4G28310	104.397	1.32377	0.304381	4.34906	1.37e-05	5.83e-05
AT2G17270	160.84	1.32274	0.265825	4.97597	6.49e-07	3.46e-06
AT4G19120	646.907	1.32202	0.183349	7.21041	5.58e-13	6.57e-12
AT1G11670	190.67	1.32193	0.292243	4.52338	6.09e-06	2.76e-05
AT2G30150	762.258	1.32181	0.171098	7.72548	1.11e-14	1.59e-13
AT5G45280	924.876	1.32026	0.160618	8.21986	2.04e-16	3.55e-15
AT2G17630	214.024	1.32013	0.239394	5.51446	3.5e-08	2.25e-07
AT2G23180	269.87	1.31971	0.197517	6.68151	2.36e-11	2.3e-10
AT4G28100	859.017	1.31961	0.185366	7.11896	1.09e-12	1.25e-11
AT3G46550	855.026	1.31933	0.206716	6.3823	1.74e-10	1.53e-09
AT3G11964	1716.61	1.31884	0.121744	10.8328	2.41e-27	1.06e-25
AT2G29550	1134.11	1.31871	0.222279	5.93267	2.98e-09	2.23e-08
AT2G29450	5633.07	1.31861	0.141313	9.33108	1.05e-20	2.56e-19
AT4G18750	32.6972	1.31851	0.463005	2.84773	0.00440321	0.0112003
AT3G46950	89.3339	1.31752	0.316043	4.1688	3.06e-05	0.000123221
AT5G53760	370.085	1.31698	0.173952	7.57092	3.71e-14	5e-13
AT2G29200	602.369	1.31641	0.158974	8.28064	1.23e-16	2.17e-15
AT3G11670	3724.96	1.31576	0.100506	13.0914	3.69e-39	3.76e-37
AT1G78600	295.26	1.31469	0.232671	5.65041	1.6e-08	1.08e-07
AT2G17250	855.902	1.31429	0.161006	8.16299	3.27e-16	5.55e-15
AT1G64770	4160.7	1.31395	0.218726	6.0073	1.89e-09	1.45e-08
AT3G06690	123.818	1.31237	0.262921	4.99151	5.99e-07	3.22e-06
AT5G17240	160.644	1.31235	0.217788	6.02583	1.68e-09	1.3e-08
AT4G16750	34.3135	1.31207	0.464156	2.82679	0.00470165	0.0118919
AT2G24190	125.313	1.31181	0.295079	4.44561	8.76e-06	3.86e-05
AT4G09750	952.233	1.31146	0.297536	4.40772	1.04e-05	4.54e-05
AT5G03170	51.6504	1.31139	0.431113	3.04187	0.00235112	0.00640257
AT5G44780	61.771	1.31121	0.376808	3.47978	0.000501817	0.00159011
AT1G12330	427.775	1.31062	0.223258	5.87043	4.35e-09	3.19e-08
AT1G51610	261.395	1.31033	0.197934	6.62004	3.59e-11	3.4e-10
AT5G02810	1868.66	1.3091	0.279384	4.68568	2.79e-06	1.34e-05
AT3G23830	302.13	1.30892	0.222681	5.878	4.15e-09	3.06e-08
AT1G72510	1047.94	1.30884	0.240136	5.45042	5.03e-08	3.16e-07
AT3G55280	2732.59	1.30848	0.105851	12.3615	4.22e-35	3.24e-33
AT1G35910	26.3719	1.30843	0.549791	2.37986	0.017319	0.0375625
AT1G11790	756.826	1.3084	0.197535	6.62366	3.5e-11	3.32e-10
AT4G33580	2341.29	1.30759	0.12632	10.3514	4.13e-25	1.48e-23
AT5G03670	32.5888	1.30715	0.420071	3.11173	0.00185997	0.00518158
AT5G19920	230.786	1.30688	0.195937	6.66989	2.56e-11	2.48e-10
AT2G18220	855.242	1.30644	0.126992	10.2875	8.02e-25	2.8e-23
AT5G55480	576.163	1.30612	0.306293	4.26429	2.01e-05	8.33e-05
AT4G14760	930.408	1.30605	0.215372	6.06414	1.33e-09	1.04e-08
AT3G26850	221.068	1.30511	0.198173	6.58568	4.53e-11	4.24e-10
AT4G28480	1487.98	1.30403	0.107088	12.1771	4.12e-34	2.97e-32
AT5G46090	40.4783	1.30228	0.466125	2.79385	0.00520852	0.0130522
AT1G22690	844.45	1.30107	0.294929	4.41147	1.03e-05	4.47e-05
AT2G12400	72.7638	1.30095	0.397081	3.27628	0.00105185	0.00310604
AT5G02500	133222	1.30013	0.106598	12.1965	3.24e-34	2.37e-32
AT3G55646	206.843	1.29956	0.281187	4.62169	3.81e-06	1.78e-05
AT1G64600	182.004	1.29899	0.203032	6.39794	1.57e-10	1.38e-09
AT3G61950	68.6473	1.29866	0.481377	2.69781	0.00697968	0.0168989
AT2G46420	973.424	1.29817	0.123862	10.4808	1.06e-25	4.08e-24
AT2G37990	1421.8	1.29798	0.131699	9.85565	6.48e-23	1.93e-21
AT2G27990	24.1558	1.29772	0.510195	2.54358	0.0109722	0.0252567
AT4G04670	305.275	1.29654	0.187397	6.91867	4.56e-12	4.9e-11
AT4G33010	73242.4	1.29577	0.228219	5.67776	1.36e-08	9.28e-08
AT2G26180	40.6956	1.29537	0.399579	3.24183	0.00118765	0.003464
AT3G55150	184.217	1.29532	0.430326	3.01008	0.0026118	0.00704863
AT3G11250	811.834	1.29293	0.12725	10.1606	2.97e-24	9.96e-23
AT5G42720	405.833	1.29164	0.253117	5.10294	3.34e-07	1.87e-06
AT1G69770	424.634	1.2891	0.164115	7.85484	4e-15	6.05e-14
AT2G15310	104.201	1.28906	0.333197	3.86876	0.00010939	0.000396105
AT5G59850	2972.8	1.28876	0.102	12.6349	1.36e-36	1.16e-34
AT1G08410	937.705	1.2882	0.125267	10.2836	8.36e-25	2.91e-23
AT5G62220	1179.94	1.28781	0.189544	6.79425	1.09e-11	1.12e-10
AT3G56120	401.038	1.28773	0.183352	7.02326	2.17e-12	2.42e-11
AT2G40700	595.532	1.28761	0.149446	8.6159	6.94e-18	1.35e-16
AT4G15770	1530.02	1.2872	0.13184	9.76337	1.62e-22	4.66e-21
AT2G44670	2458.72	1.28557	0.124303	10.3422	4.54e-25	1.62e-23
AT5G46800	4260.43	1.28532	0.186441	6.89397	5.43e-12	5.78e-11
AT5G05240	78.7586	1.28501	0.356486	3.60467	0.000312555	0.00103289
AT2G35605	234.711	1.28397	0.206057	6.23114	4.63e-10	3.84e-09
AT5G57800	2017.11	1.28354	0.18657	6.87965	6e-12	6.35e-11
AT3G61360	40.1507	1.28274	0.425409	3.01531	0.00256717	0.00693695
AT2G40100	672.864	1.28238	0.292525	4.38383	1.17e-05	5.03e-05
AT1G66250	234.308	1.28224	0.225548	5.685	1.31e-08	8.93e-08
AT1G50055	66.0859	1.28116	0.350726	3.65289	0.000259304	0.000870814
AT1G24265	50.4885	1.27902	0.342195	3.73769	0.000185719	0.000643333
AT2G31270	169.684	1.27898	0.237182	5.39242	6.95e-08	4.29e-07
AT2G43500	466.551	1.27799	0.178614	7.15501	8.37e-13	9.7e-12
AT1G53500	553.946	1.27772	0.151692	8.42314	3.67e-17	6.79e-16
AT1G06270	66.3245	1.27571	0.329622	3.87023	0.000108731	0.000394006
AT1G19440	372.916	1.27544	0.232872	5.477	4.33e-08	2.74e-07
AT1G69070	1075.05	1.27525	0.12753	9.99961	1.53e-23	4.8e-22
AT3G26310	379.988	1.27523	0.184488	6.91224	4.77e-12	5.12e-11
AT1G14350	206.936	1.27455	0.315831	4.03555	5.45e-05	0.000208838
AT1G51060	1398.22	1.27436	0.164859	7.72999	1.08e-14	1.54e-13
AT3G05130	68.6139	1.27414	0.394345	3.23103	0.00123343	0.00358017
AT5G27230	42.2897	1.27405	0.382401	3.33172	0.000863112	0.00260096
AT1G64170	121.461	1.27311	0.257452	4.94503	7.61e-07	4.02e-06
AT5G43080	52.2165	1.27264	0.383427	3.31913	0.000902975	0.00270921
AT2G40840	894.142	1.27219	0.183391	6.93707	4e-12	4.33e-11
AT3G49720	1679.07	1.27169	0.208148	6.10954	9.99e-10	7.95e-09
AT1G07270	19.7943	1.2697	0.557592	2.27711	0.0227796	0.04777
AT4G36020	1079.83	1.26933	0.161172	7.8756	3.39e-15	5.18e-14
AT4G39960	1907.85	1.26906	0.150939	8.40774	4.18e-17	7.69e-16
AT4G14240	1333.63	1.26881	0.16403	7.73522	1.03e-14	1.48e-13
AT2G28410	69.729	1.26785	0.38804	3.26732	0.00108573	0.0031943
AT1G65620	47.7766	1.26732	0.367531	3.44821	0.000564321	0.00176895
AT5G37680	311.323	1.26716	0.188692	6.71549	1.87e-11	1.85e-10
AT2G38480	97.57	1.26648	0.420778	3.00984	0.00261383	0.00705314
AT1G19490	316.126	1.26624	0.193742	6.53569	6.33e-11	5.84e-10
AT2G38540	6943.54	1.26555	0.183685	6.88977	5.59e-12	5.94e-11
AT2G23950	296.979	1.26495	0.205317	6.16096	7.23e-10	5.85e-09
AT2G01750	221.698	1.26494	0.206024	6.13975	8.27e-10	6.64e-09
AT2G40435	329.327	1.26412	0.412437	3.065	0.00217671	0.0059792
AT2G34920	23.6412	1.26393	0.493173	2.56286	0.0103814	0.0240637
AT5G16930	373.503	1.26327	0.218421	5.78362	7.31e-09	5.18e-08
AT4G22380	498.369	1.26317	0.157441	8.0231	1.03e-15	1.68e-14
AT5G63040	643.166	1.2631	0.188718	6.69303	2.19e-11	2.14e-10
AT1G03630	3441.51	1.26279	0.25162	5.01866	5.2e-07	2.82e-06
AT1G15710	539.669	1.26192	0.166554	7.57661	3.55e-14	4.79e-13
AT5G64080	66.2763	1.26137	0.440118	2.86599	0.00415703	0.0106472
AT1G66840	965.119	1.26137	0.168641	7.47961	7.45e-14	9.71e-13
AT3G19970	685.278	1.26112	0.225682	5.58803	2.3e-08	1.51e-07
AT2G18328	587.949	1.26056	0.250907	5.02403	5.06e-07	2.75e-06
AT4G23320	96.3276	1.25939	0.340427	3.69945	0.000216067	0.000737971
AT1G05170	537.313	1.25856	0.139052	9.051	1.42e-19	3.16e-18
AT4G38890	971.578	1.25847	0.12983	9.69322	3.22e-22	9.02e-21
AT2G34490	509.234	1.25723	0.285162	4.40881	1.04e-05	4.52e-05
AT4G34240	2346.01	1.25653	0.126203	9.9564	2.36e-23	7.28e-22
AT3G58830	677.602	1.25595	0.177305	7.08358	1.4e-12	1.59e-11
AT3G14570	263.5	1.25501	0.22711	5.526	3.28e-08	2.12e-07
AT5G48910	362.937	1.25392	0.211693	5.92331	3.16e-09	2.36e-08
AT1G53310	4812.72	1.25378	0.175357	7.14989	8.68e-13	1e-11
AT5G61950	58.6756	1.25214	0.359662	3.48144	0.000498722	0.00158082
AT2G14880	1347.88	1.25121	0.185853	6.73221	1.67e-11	1.67e-10
AT4G00400	439.261	1.2502	0.319634	3.91135	9.18e-05	0.000337677
AT3G48830	72.2318	1.24962	0.354974	3.5203	0.000431054	0.00138711
AT4G27940	800.146	1.24892	0.212314	5.8824	4.04e-09	2.98e-08
AT3G18240	290.563	1.24883	0.18041	6.92215	4.45e-12	4.78e-11
AT2G18510	953.432	1.24868	0.168862	7.39467	1.42e-13	1.78e-12
AT4G31000	314.806	1.24679	0.287252	4.34042	1.42e-05	6.05e-05
AT2G19750	1242.97	1.24623	0.152012	8.19825	2.44e-16	4.22e-15
AT1G23280	937.177	1.24547	0.142813	8.72096	2.76e-18	5.57e-17
AT3G06145	473.149	1.24529	0.330969	3.76255	0.000168192	0.000589085
AT4G15640	387.817	1.24386	0.190275	6.53719	6.27e-11	5.78e-10
AT1G27050	383.15	1.24307	0.157018	7.91673	2.44e-15	3.79e-14
AT2G24120	1197.83	1.24216	0.182383	6.81072	9.71e-12	1e-10
AT4G26800	45.8158	1.24139	0.383375	3.23806	0.00120344	0.00350502
AT1G29430	392.522	1.24039	0.205593	6.03323	1.61e-09	1.24e-08
AT3G22310	1182.2	1.24036	0.171406	7.23638	4.61e-13	5.49e-12
AT1G49750	7314.56	1.24021	0.1387	8.94163	3.83e-19	8.23e-18
AT4G29140	97.6615	1.23954	0.355033	3.49133	0.000480614	0.00152946
AT2G32990	272.645	1.23904	0.398378	3.11022	0.0018695	0.00520589
AT1G29440	52.3986	1.23904	0.405747	3.05373	0.00226017	0.00618642
AT5G52380	249.705	1.23847	0.248975	4.97425	6.55e-07	3.49e-06
AT1G55040	210.433	1.23819	0.232549	5.32444	1.01e-07	6.12e-07
AT3G56990	895.106	1.23744	0.152003	8.14089	3.92e-16	6.62e-15
AT5G55620	1045.08	1.2372	0.201841	6.1296	8.81e-10	7.05e-09
AT5G42650	9750.43	1.23645	0.179213	6.89932	5.23e-12	5.58e-11
AT4G14400	14422.3	1.23643	0.143444	8.6196	6.72e-18	1.31e-16
AT3G59220	37.2604	1.23559	0.402379	3.07072	0.00213544	0.00587924
AT4G16447	76.3822	1.23556	0.298453	4.13987	3.47e-05	0.000138003
AT1G77030	1117.51	1.23503	0.139384	8.86064	7.96e-19	1.67e-17
AT5G37530	125.052	1.23475	0.273069	4.52174	6.13e-06	2.78e-05
AT2G04780	542.046	1.23449	0.284894	4.33316	1.47e-05	6.23e-05
AT3G14450	60.2952	1.23336	0.367365	3.35732	0.000787031	0.00239531
AT5G02830	1704.51	1.23327	0.159358	7.739	1e-14	1.44e-13
AT5G45430	8541.07	1.23309	0.0944938	13.0495	6.4e-39	6.45e-37
AT5G54585	329.734	1.23309	0.333396	3.69858	0.000216812	0.000740385
AT3G61550	328.412	1.23275	0.222402	5.54287	2.98e-08	1.94e-07
AT3G58930	160.838	1.23178	0.268282	4.59136	4.4e-06	2.04e-05
AT4G27720	670.417	1.23137	0.251035	4.90518	9.33e-07	4.86e-06
AT3G51320	119.848	1.2306	0.25177	4.8878	1.02e-06	5.27e-06
AT1G29250	855.45	1.22934	0.15219	8.07767	6.6e-16	1.09e-14
AT3G55360	1226.98	1.22867	0.180866	6.79331	1.1e-11	1.12e-10
AT5G18440	452.99	1.22845	0.157367	7.80629	5.89e-15	8.73e-14
AT5G18660	761.466	1.22827	0.31507	3.89841	9.68e-05	0.000354476
AT1G80850	122.92	1.22813	0.392866	3.12608	0.00177156	0.00496187
AT3G46630	679.845	1.22805	0.201593	6.09173	1.12e-09	8.85e-09
AT1G13810	248.681	1.22715	0.221897	5.53025	3.2e-08	2.07e-07
AT1G31860	626.371	1.22606	0.228059	5.37607	7.61e-08	4.67e-07
AT4G28450	881.951	1.22598	0.15243	8.04291	8.77e-16	1.44e-14
AT4G30980	89.3401	1.22571	0.362687	3.37954	0.000726073	0.00222314
AT1G04945	315.12	1.22485	0.169763	7.21502	5.39e-13	6.37e-12
AT3G48610	939.011	1.22406	0.160145	7.64347	2.11e-14	2.93e-13
AT3G62630	601.759	1.22399	0.234394	5.22193	1.77e-07	1.03e-06
AT5G41190	1293.31	1.22366	0.134781	9.07888	1.1e-19	2.46e-18
AT5G46740	318.801	1.2227	0.181126	6.75052	1.47e-11	1.48e-10
AT1G52280	452.381	1.22242	0.173884	7.03007	2.06e-12	2.3e-11
AT1G13160	1210.74	1.22242	0.117378	10.4144	2.13e-25	7.87e-24
AT3G53530	25.3439	1.22202	0.464899	2.62858	0.00857426	0.0202602
AT1G15510	225.453	1.222	0.251905	4.85104	1.23e-06	6.26e-06
AT4G33770	303.796	1.22172	0.200591	6.0906	1.12e-09	8.91e-09
AT4G27490	209.73	1.22159	0.243951	5.00753	5.51e-07	2.98e-06
AT3G12050	2290.44	1.22082	0.101698	12.0044	3.37e-33	2.32e-31
AT5G11410	22.4979	1.22045	0.535135	2.28064	0.0225696	0.047407
AT5G46240	320.737	1.22028	0.239556	5.09391	3.51e-07	1.95e-06
AT5G22110	115.567	1.21968	0.256055	4.76335	1.9e-06	9.4e-06
AT3G47370	2482.23	1.21909	0.104943	11.6167	3.39e-31	1.98e-29
AT3G02650	378.937	1.21907	0.157134	7.7582	8.61e-15	1.25e-13
AT1G62910	30.9823	1.21894	0.465966	2.61594	0.00889818	0.020951
AT3G03960	2322.59	1.21815	0.105476	11.5491	7.46e-31	4.28e-29
AT3G59550	100.327	1.21747	0.270284	4.50442	6.66e-06	3e-05
AT2G21140	225.493	1.21679	0.214995	5.65964	1.52e-08	1.03e-07
AT2G24990	739.383	1.21644	0.146516	8.30243	1.02e-16	1.83e-15
AT1G48460	339.487	1.21641	0.185382	6.56168	5.32e-11	4.94e-10
AT1G79470	259.802	1.21639	0.197076	6.17219	6.74e-10	5.48e-09
AT4G13577	832.081	1.216	0.317593	3.82881	0.000128766	0.000460548
AT5G06390	741.419	1.21593	0.249832	4.867	1.13e-06	5.82e-06
AT5G23730	788.971	1.21454	0.301517	4.02809	5.62e-05	0.000214975
AT5G25220	2515.94	1.21323	0.150422	8.0655	7.29e-16	1.2e-14
AT5G50240	196.552	1.21314	0.274588	4.41805	9.96e-06	4.35e-05
AT5G45590	229.824	1.21217	0.216303	5.60402	2.09e-08	1.39e-07
AT5G51220	460.407	1.21212	0.166182	7.29393	3.01e-13	3.66e-12
AT2G20980	49.6516	1.21186	0.345894	3.50357	0.000459073	0.00146746
AT3G02230	4052.08	1.2109	0.206073	5.87608	4.2e-09	3.09e-08
AT3G61560	248.94	1.21073	0.194157	6.23584	4.49e-10	3.73e-09
AT5G13740	5195.07	1.20954	0.23494	5.1483	2.63e-07	1.49e-06
AT5G42270	18333.1	1.2093	0.154208	7.84204	4.43e-15	6.67e-14
AT3G47750	222.776	1.20928	0.250079	4.83561	1.33e-06	6.72e-06
AT2G46170	1046.52	1.20921	0.153819	7.86127	3.8e-15	5.79e-14
AT5G28540	15468.3	1.20744	0.223365	5.40568	6.46e-08	4e-07
AT4G22680	35.4184	1.20737	0.496945	2.42958	0.0151165	0.033353
AT4G29520	737.726	1.20717	0.222377	5.42851	5.68e-08	3.55e-07
AT5G39550	70.5234	1.20698	0.320115	3.77045	0.000162953	0.000572401
AT1G75460	5429	1.20634	0.189281	6.37327	1.85e-10	1.61e-09
AT3G43720	1553.35	1.20572	0.255375	4.72137	2.34e-06	1.14e-05
AT3G45430	33.9914	1.20437	0.514848	2.33926	0.0193218	0.0413611
AT3G08600	444.305	1.20435	0.215097	5.59911	2.15e-08	1.42e-07
AT4G32700	241.844	1.2037	0.206175	5.83826	5.28e-09	3.83e-08
AT2G31160	70.7375	1.2036	0.380795	3.16075	0.00157362	0.0044587
AT5G55740	424.97	1.20259	0.255625	4.70452	2.54e-06	1.23e-05
AT5G14760	1751.03	1.20078	0.227177	5.28567	1.25e-07	7.48e-07
AT4G15790	286.329	1.20011	0.22424	5.3519	8.7e-08	5.3e-07
AT4G14200	54.1477	1.19968	0.382746	3.13441	0.00172201	0.00483291
AT2G17230	440.663	1.1993	0.312957	3.83214	0.000127031	0.00045502
AT5G48840	266.002	1.19879	0.18639	6.43163	1.26e-10	1.12e-09
AT3G07050	2078.3	1.19747	0.128431	9.32387	1.12e-20	2.73e-19
AT2G25530	335.848	1.19487	0.23071	5.17908	2.23e-07	1.28e-06
AT4G11460	115.903	1.19458	0.386351	3.09196	0.0019884	0.00551306
AT3G03450	177.85	1.1933	0.255508	4.6703	3.01e-06	1.43e-05
AT1G63000	1366.12	1.1931	0.12443	9.58849	8.94e-22	2.4e-20
AT5G04160	230.918	1.19297	0.208977	5.70864	1.14e-08	7.85e-08
AT3G43800	745.541	1.19258	0.167737	7.10986	1.16e-12	1.33e-11
AT4G31790	769.001	1.19182	0.157158	7.5836	3.36e-14	4.55e-13
AT4G24510	434.956	1.191	0.225901	5.27222	1.35e-07	8.01e-07
AT1G54820	623.889	1.19028	0.32107	3.70724	0.000209531	0.000718323
AT1G75710	296.777	1.19018	0.268245	4.43689	9.13e-06	4.01e-05
AT5G43070	163.294	1.18986	0.250562	4.74875	2.05e-06	1e-05
AT1G36280	364.261	1.18985	0.160112	7.4314	1.07e-13	1.37e-12
AT1G79600	5432.38	1.18866	0.114876	10.3474	4.3e-25	1.54e-23
AT1G78170	149.867	1.18839	0.278923	4.26065	2.04e-05	8.46e-05
AT3G15080	365.833	1.18778	0.197639	6.00982	1.86e-09	1.43e-08
AT5G03140	874.514	1.18752	0.129998	9.13493	6.54e-20	1.5e-18
AT3G61320	568.853	1.18746	0.153282	7.74692	9.41e-15	1.36e-13
AT3G27640	46.5171	1.18675	0.365146	3.25007	0.00115377	0.00337232
AT1G58440	1250.21	1.18643	0.196207	6.04685	1.48e-09	1.15e-08
AT3G23805	317.744	1.18625	0.309451	3.8334	0.000126385	0.000452959
AT3G55760	197.979	1.18616	0.247247	4.79745	1.61e-06	8.01e-06
AT2G18890	275.588	1.18603	0.367196	3.22996	0.00123808	0.00359203
AT2G30460	410.723	1.18581	0.16102	7.3644	1.78e-13	2.22e-12
AT3G56430	309.84	1.18458	0.162101	7.30767	2.72e-13	3.33e-12
AT1G01320	14881.7	1.18427	0.0994797	11.9047	1.12e-32	7.51e-31
AT4G11175	975.507	1.1836	0.182872	6.47227	9.65e-11	8.67e-10
AT3G23110	196.141	1.18357	0.235973	5.0157	5.28e-07	2.86e-06
AT5G19540	1697.11	1.18351	0.132758	8.91477	4.89e-19	1.04e-17
AT1G50840	2127.3	1.18317	0.124	9.54166	1.41e-21	3.73e-20
AT2G38110	58.4452	1.18259	0.394972	2.99412	0.00275239	0.00738973
AT2G25620	366.495	1.18257	0.24448	4.83709	1.32e-06	6.68e-06
AT5G46580	1476.06	1.18236	0.198086	5.96891	2.39e-09	1.81e-08
AT4G21940	117.112	1.18164	0.26537	4.45279	8.48e-06	3.75e-05
AT4G09650	23441.2	1.18121	0.221504	5.33269	9.68e-08	5.86e-07
AT1G35530	48.8029	1.18118	0.372338	3.17234	0.00151217	0.00430486
AT2G27130	127.335	1.18113	0.285707	4.13407	3.56e-05	0.000141185
AT1G47500	1450.92	1.1811	0.112912	10.4604	1.31e-25	5e-24
AT3G26570	17210.1	1.18072	0.171214	6.89614	5.34e-12	5.7e-11
AT3G44740	163.328	1.18053	0.207549	5.68796	1.29e-08	8.78e-08
AT3G01160	1066.88	1.18048	0.122702	9.62063	6.54e-22	1.78e-20
AT1G07370	183.774	1.18045	0.219084	5.38813	7.12e-08	4.38e-07
AT3G02020	2244.5	1.18015	0.275834	4.2785	1.88e-05	7.85e-05
AT2G36630	3309.37	1.18001	0.116958	10.0891	6.17e-24	1.99e-22
AT2G19190	1229.92	1.17952	0.401991	2.9342	0.00334407	0.00878593
AT1G09830	1081.43	1.17917	0.130395	9.04302	1.52e-19	3.38e-18
AT1G63780	704.703	1.179	0.154589	7.62671	2.41e-14	3.3e-13
AT1G25450	221.642	1.17867	0.274726	4.29034	1.78e-05	7.48e-05
AT5G44635	215.613	1.17765	0.224439	5.24706	1.55e-07	9.06e-07
AT4G01220	273.662	1.17578	0.18063	6.50934	7.55e-11	6.91e-10
AT4G14440	746.936	1.17567	0.202336	5.81052	6.23e-09	4.46e-08
AT5G15550	973.58	1.17256	0.133942	8.75426	2.05e-18	4.22e-17
AT3G08620	393.708	1.17207	0.177568	6.60067	4.09e-11	3.85e-10
AT2G37900	203.568	1.17178	0.311673	3.75966	0.000170145	0.000595277
AT1G34640	117.162	1.17159	0.278266	4.2103	2.55e-05	0.000103872
AT3G54220	1263.03	1.17152	0.138137	8.48087	2.24e-17	4.19e-16
AT4G31700	8869.68	1.17025	0.115613	10.1222	4.4e-24	1.44e-22
AT4G09180	339.432	1.16989	0.220162	5.31377	1.07e-07	6.46e-07
AT5G65880	117.233	1.1688	0.26692	4.37884	1.19e-05	5.14e-05
AT4G31590	900.461	1.16862	0.146758	7.96289	1.68e-15	2.67e-14
AT2G17695	906.416	1.1684	0.201563	5.79672	6.76e-09	4.82e-08
AT2G39020	1208.44	1.16824	0.121992	9.57634	1.01e-21	2.69e-20
AT5G50100	1604.2	1.16821	0.140838	8.29474	1.09e-16	1.94e-15
AT4G05440	338.164	1.16813	0.189477	6.16504	7.05e-10	5.72e-09
AT2G17670	260.756	1.1676	0.180334	6.47465	9.5e-11	8.55e-10
AT1G72040	1628.01	1.16754	0.162172	7.19941	6.05e-13	7.1e-12
AT2G39795	281.384	1.16699	0.184576	6.32256	2.57e-10	2.2e-09
AT1G70370	3289.42	1.16698	0.227105	5.13852	2.77e-07	1.56e-06
AT2G41650	516.132	1.16684	0.143758	8.1167	4.79e-16	8.01e-15
AT4G39366	91.6387	1.1667	0.276501	4.21951	2.45e-05	0.000100145
AT1G20720	77.3526	1.16659	0.308913	3.77644	0.000159089	0.000559747
AT1G52290	700.953	1.16622	0.225063	5.18174	2.2e-07	1.26e-06
AT1G78230	899.274	1.16544	0.173657	6.71115	1.93e-11	1.9e-10
AT1G23100	143.695	1.16499	0.241641	4.82118	1.43e-06	7.17e-06
AT3G57000	806.059	1.16483	0.150633	7.73292	1.05e-14	1.5e-13
AT1G09080	112.902	1.1642	0.286913	4.05768	4.96e-05	0.000191577
AT2G28950	1852.21	1.16353	0.230555	5.04664	4.5e-07	2.47e-06
AT4G24670	213.077	1.16323	0.262389	4.43322	9.28e-06	4.07e-05
AT3G61970	184.828	1.16313	0.30033	3.87283	0.000107579	0.000390279
AT5G63060	232.836	1.16236	0.206993	5.61547	1.96e-08	1.3e-07
AT2G35130	724.217	1.16226	0.220736	5.26539	1.4e-07	8.27e-07
AT5G15090	4425.86	1.16197	0.116489	9.97497	1.96e-23	6.1e-22
AT1G03055	226.353	1.16195	0.224291	5.18056	2.21e-07	1.27e-06
AT5G17780	154.751	1.16144	0.453722	2.5598	0.0104732	0.0242562
AT1G10657	435.675	1.16073	0.279889	4.1471	3.37e-05	0.000134291
AT4G14120	23.962	1.16061	0.499527	2.32342	0.0201565	0.042927
AT1G80760	723.082	1.16037	0.151599	7.65422	1.94e-14	2.71e-13
AT3G49990	1613.53	1.1598	0.10806	10.7329	7.13e-27	2.96e-25
AT5G20740	53.7414	1.15979	0.46007	2.5209	0.0117056	0.0267403
AT1G07180	6364.33	1.1594	0.20752	5.58694	2.31e-08	1.52e-07
AT4G27595	177.165	1.15929	0.333241	3.47882	0.000503627	0.00159455
AT1G74453	64.3374	1.15925	0.425493	2.72449	0.00644003	0.0157588
AT2G20450	1950.78	1.15852	0.121744	9.51603	1.8e-21	4.73e-20
AT3G08505	372.999	1.1577	0.189394	6.11265	9.8e-10	7.81e-09
AT5G02230	818.002	1.15762	0.248058	4.66672	3.06e-06	1.46e-05
AT5G14880	2500.05	1.15707	0.110651	10.4569	1.36e-25	5.16e-24
AT4G25730	2504.44	1.15619	0.121886	9.48585	2.4e-21	6.2e-20
AT3G21480	350.192	1.15596	0.161413	7.16154	7.98e-13	9.26e-12
AT5G03190	305.29	1.15587	0.277075	4.17168	3.02e-05	0.00012181
AT3G45210	546.734	1.15545	0.187857	6.15072	7.71e-10	6.22e-09
AT2G21650	356.64	1.15522	0.323893	3.56669	0.000361524	0.00118133
AT3G26410	255.914	1.15514	0.201068	5.74501	9.19e-09	6.42e-08
AT4G38660	247.912	1.15471	0.295717	3.9048	9.43e-05	0.0003463
AT4G21890	133.218	1.15408	0.280456	4.11501	3.87e-05	0.00015225
AT2G37080	454.73	1.15339	0.23242	4.96253	6.96e-07	3.69e-06
AT2G33330	483.231	1.15286	0.308807	3.73325	0.000189023	0.000653487
AT4G12490	652.306	1.15239	0.376756	3.05871	0.00222293	0.00609573
AT3G44110	16899.6	1.15203	0.0956405	12.0454	2.05e-33	1.43e-31
AT4G12000	200.953	1.14956	0.253931	4.52707	5.98e-06	2.72e-05
AT3G01660	303.272	1.14851	0.236852	4.84906	1.24e-06	6.31e-06
AT5G58070	2873.63	1.14784	0.138611	8.28107	1.22e-16	2.17e-15
AT2G29540	155.689	1.14765	0.254308	4.51284	6.4e-06	2.89e-05
AT1G44575	34008.7	1.14749	0.260592	4.4034	1.07e-05	4.63e-05
AT5G02890	94.6829	1.14729	0.436521	2.62826	0.00858219	0.0202765
AT3G24770	287.428	1.14705	0.232764	4.92794	8.31e-07	4.37e-06
AT1G15260	1049.82	1.14697	0.244293	4.69504	2.67e-06	1.28e-05
AT2G19490	164.555	1.1467	0.219153	5.23242	1.67e-07	9.75e-07
AT1G68470	37.5199	1.14595	0.416116	2.75393	0.00588845	0.0145627
AT4G10450	1338.5	1.14581	0.127338	8.99815	2.3e-19	4.99e-18
AT1G04040	1149	1.14535	0.248711	4.60513	4.12e-06	1.92e-05
AT2G32480	1178.82	1.14479	0.15725	7.28008	3.34e-13	4.04e-12
AT4G27430	1933.37	1.14456	0.213202	5.36841	7.94e-08	4.86e-07
AT5G55400	243.162	1.14386	0.221922	5.15434	2.55e-07	1.45e-06
AT1G64880	1111.21	1.14348	0.15093	7.57622	3.56e-14	4.8e-13
AT5G39210	264.642	1.14328	0.306329	3.7322	0.000189812	0.000655979
AT1G80120	54.5784	1.14278	0.403929	2.82915	0.00466717	0.0118062
AT1G69690	302.828	1.14255	0.265737	4.29956	1.71e-05	7.19e-05
AT1G67360	1598.28	1.14191	0.243808	4.68367	2.82e-06	1.35e-05
AT1G04160	123.219	1.14153	0.275279	4.14679	3.37e-05	0.000134411
AT4G13810	452.008	1.14148	0.211923	5.38631	7.19e-08	4.42e-07
AT3G02720	1435.86	1.14118	0.169296	6.74072	1.58e-11	1.58e-10
AT1G55900	637.36	1.1411	0.150539	7.58011	3.45e-14	4.67e-13
AT3G02730	5046.12	1.14108	0.188622	6.04955	1.45e-09	1.13e-08
AT4G12390	1444.92	1.1401	0.17146	6.64932	2.94e-11	2.82e-10
AT5G27030	1314.31	1.1399	0.149839	7.60753	2.79e-14	3.81e-13
AT5G20160	1994.8	1.13945	0.134364	8.48025	2.25e-17	4.2e-16
AT3G24495	193.084	1.13943	0.200733	5.67636	1.38e-08	9.35e-08
AT2G35620	501.478	1.13941	0.205206	5.55255	2.82e-08	1.84e-07
AT3G09162	70.3	1.13885	0.396502	2.87224	0.00407573	0.0104627
AT1G12380	127.619	1.13865	0.258034	4.41278	1.02e-05	4.45e-05
AT2G28880	427.572	1.13842	0.195792	5.81441	6.08e-09	4.37e-08
AT3G56590	1741.44	1.13791	0.167568	6.79072	1.12e-11	1.14e-10
AT5G52830	98.3787	1.13752	0.29512	3.85443	0.000115999	0.000418462
AT3G52720	1321.38	1.1375	0.191321	5.94549	2.76e-09	2.07e-08
AT4G21215	233.969	1.13723	0.280134	4.05958	4.92e-05	0.000190095
AT1G49740	484.672	1.13624	0.187936	6.04588	1.49e-09	1.16e-08
AT1G66070	719.049	1.13579	0.144719	7.84827	4.22e-15	6.37e-14
AT4G15920	1222.78	1.13429	0.194157	5.84214	5.15e-09	3.74e-08
AT5G35220	1077.75	1.13187	0.182855	6.19002	6.02e-10	4.91e-09
AT1G79110	576.699	1.13151	0.290437	3.89588	9.78e-05	0.000357866
AT4G36680	403.495	1.13075	0.190877	5.92397	3.14e-09	2.35e-08
AT4G33625	419.115	1.13059	0.246561	4.58543	4.53e-06	2.09e-05
AT5G54160	14576.5	1.13052	0.207957	5.43632	5.44e-08	3.4e-07
AT2G19860	634.652	1.1302	0.182304	6.19957	5.66e-10	4.64e-09
AT2G31230	928.612	1.12874	0.238762	4.72749	2.27e-06	1.1e-05
AT1G59930	42.5755	1.12839	0.47219	2.3897	0.0168621	0.0366997
AT1G18090	135.558	1.12824	0.325909	3.46181	0.000536546	0.00168876
AT1G13030	264.683	1.12811	0.188362	5.98905	2.11e-09	1.61e-08
AT4G01480	464.158	1.12756	0.326371	3.45485	0.000550609	0.00172878
AT5G66750	110.671	1.12729	0.29246	3.85451	0.000115961	0.000418402
AT4G22200	1790.09	1.12616	0.173625	6.48619	8.8e-11	7.97e-10
AT1G72180	2166.92	1.12601	0.225914	4.98426	6.22e-07	3.33e-06
AT3G16780	2068.38	1.12448	0.124328	9.04441	1.5e-19	3.34e-18
AT4G04510	51.5833	1.12414	0.467079	2.40676	0.0160949	0.0352452
AT5G45400	114.32	1.12375	0.243408	4.61675	3.9e-06	1.82e-05
AT2G32060	3102.95	1.12329	0.105018	10.6961	1.06e-26	4.37e-25
AT1G70505	105.837	1.12221	0.281759	3.98287	6.81e-05	0.000256284
AT1G17620	644.723	1.12167	0.180957	6.19854	5.7e-10	4.67e-09
AT5G60670	1519	1.12149	0.146309	7.66522	1.79e-14	2.5e-13
AT1G31817	710.009	1.1202	0.146652	7.63852	2.2e-14	3.03e-13
AT5G46100	59.1265	1.11949	0.33218	3.37013	0.000751324	0.00229425
AT3G14900	225.257	1.11911	0.236168	4.73862	2.15e-06	1.05e-05
AT5G52420	1243.83	1.11885	0.156032	7.17064	7.46e-13	8.7e-12
AT3G44590	523.752	1.11864	0.160384	6.97479	3.06e-12	3.37e-11
AT4G24710	30.8581	1.11839	0.457258	2.44587	0.0144505	0.0320894
AT3G55710	49.8787	1.11806	0.464007	2.40956	0.0159716	0.0350144
AT5G15750	763.041	1.11799	0.141282	7.91318	2.51e-15	3.89e-14
AT4G00620	606.799	1.11641	0.17242	6.47495	9.48e-11	8.54e-10
AT5G38980	2879.26	1.11583	0.148498	7.51415	5.73e-14	7.6e-13
AT3G55605	244.052	1.11548	0.189826	5.87634	4.19e-09	3.09e-08
AT1G56120	318.902	1.11477	0.181648	6.13699	8.41e-10	6.74e-09
AT5G20540	127.531	1.11393	0.271286	4.10612	4.02e-05	0.000157678
AT1G20140	302.62	1.11367	0.197066	5.65124	1.59e-08	1.07e-07
AT5G28500	3582.31	1.11336	0.204389	5.44725	5.12e-08	3.22e-07
AT5G43960	1706.03	1.11295	0.114585	9.71293	2.66e-22	7.51e-21
AT5G39840	238.278	1.11255	0.205914	5.40299	6.55e-08	4.05e-07
AT5G61570	282.711	1.11208	0.202564	5.49002	4.02e-08	2.56e-07
AT1G09687	45.6175	1.11203	0.486901	2.28389	0.0223781	0.0470509
AT3G10080	106.739	1.11181	0.316156	3.51666	0.00043702	0.00140396
AT3G23580	1096.17	1.11167	0.180538	6.15756	7.39e-10	5.97e-09
AT4G16970	81.4217	1.11147	0.291473	3.81329	0.00013713	0.000488107
AT5G42020	8580.57	1.11139	0.22207	5.00468	5.6e-07	3.02e-06
AT1G68760	143.15	1.11136	0.241949	4.59338	4.36e-06	2.02e-05
AT1G19700	1912.82	1.11126	0.121562	9.14151	6.16e-20	1.42e-18
AT3G28760	182.672	1.11117	0.261739	4.24535	2.18e-05	9.02e-05
AT1G14580	941.012	1.10984	0.127177	8.72675	2.62e-18	5.3e-17
AT4G34050	10703.6	1.10897	0.138937	7.98187	1.44e-15	2.3e-14
AT4G28200	1084.64	1.10889	0.161508	6.86586	6.61e-12	6.96e-11
AT1G49400	349.513	1.10849	0.181836	6.09611	1.09e-09	8.63e-09
AT1G02970	37.0502	1.1084	0.419681	2.64105	0.00826505	0.0196138
AT3G46320	334.149	1.10742	0.182884	6.05529	1.4e-09	1.09e-08
AT1G15550	475.216	1.10734	0.271605	4.07703	4.56e-05	0.000177441
AT3G25560	521.485	1.10721	0.177914	6.22328	4.87e-10	4.03e-09
AT2G28330	57.5579	1.10716	0.400204	2.7665	0.00566623	0.0140728
AT3G27820	3531.7	1.1067	0.122309	9.04839	1.45e-19	3.23e-18
AT3G08680	644.57	1.10653	0.226766	4.8796	1.06e-06	5.48e-06
AT2G45400	163.794	1.10647	0.272467	4.06094	4.89e-05	0.000189067
AT2G16280	3200.07	1.10535	0.188675	5.85851	4.67e-09	3.41e-08
AT4G23740	902.909	1.10435	0.229245	4.81734	1.45e-06	7.3e-06
AT2G34570	339.305	1.10353	0.164813	6.69561	2.15e-11	2.1e-10
AT2G45710	527.783	1.10337	0.158979	6.94036	3.91e-12	4.24e-11
AT1G31230	1704.1	1.10173	0.186594	5.90446	3.54e-09	2.63e-08
AT3G55200	140.098	1.10155	0.235124	4.68497	2.8e-06	1.34e-05
AT5G14610	247.943	1.10092	0.270345	4.07227	4.66e-05	0.000180755
AT4G39300	394.256	1.10083	0.191223	5.75682	8.57e-09	6.02e-08
AT2G27360	570.493	1.10069	0.165852	6.63657	3.21e-11	3.06e-10
AT2G29360	1657.63	1.1006	0.157551	6.98571	2.83e-12	3.13e-11
AT2G45440	1168.96	1.10002	0.137505	7.9999	1.25e-15	2e-14
AT1G30690	1204.63	1.0989	0.300929	3.6517	0.000260506	0.000874698
AT5G03160	1572.31	1.09865	0.16211	6.77719	1.23e-11	1.25e-10
AT2G22100	271.646	1.09856	0.228306	4.81179	1.5e-06	7.49e-06
AT1G75670	324.375	1.09813	0.199318	5.50944	3.6e-08	2.31e-07
AT2G40430	2377.1	1.09807	0.110628	9.92581	3.21e-23	9.84e-22
AT1G32450	554.033	1.09776	0.259977	4.22253	2.42e-05	9.9e-05
AT1G14600	197.836	1.09741	0.249363	4.40085	1.08e-05	4.68e-05
AT3G16100	781.549	1.09721	0.147814	7.42291	1.15e-13	1.46e-12
AT1G60850	469.095	1.09719	0.223598	4.90696	9.25e-07	4.82e-06
AT4G14550	240.186	1.09715	0.30138	3.64041	0.000272207	0.000911603
AT4G38620	536.967	1.09581	0.15794	6.93819	3.97e-12	4.3e-11
AT5G55580	612.731	1.09581	0.169178	6.47722	9.34e-11	8.42e-10
AT5G22320	572.326	1.09454	0.16275	6.72529	1.75e-11	1.74e-10
AT1G27760	3081.44	1.09451	0.189561	5.77392	7.75e-09	5.47e-08
AT4G02990	1065.05	1.09359	0.160653	6.80715	9.95e-12	1.02e-10
AT5G41880	152.794	1.09286	0.273453	3.99652	6.43e-05	0.000243285
AT2G33735	73.5942	1.0927	0.315819	3.45989	0.000540392	0.00169947
AT2G28790	39.517	1.09142	0.411839	2.65012	0.00804632	0.0191538
AT5G57610	906.806	1.09112	0.126441	8.62947	6.16e-18	1.21e-16
AT4G20170	834.13	1.09096	0.161785	6.74329	1.55e-11	1.55e-10
AT2G01740	66.7491	1.08968	0.361253	3.0164	0.00255794	0.00691588
AT5G04940	357.467	1.08937	0.162476	6.70481	2.02e-11	1.99e-10
AT2G18940	766.672	1.08912	0.200618	5.42883	5.67e-08	3.54e-07
AT1G31760	37.195	1.08912	0.448202	2.42998	0.0150995	0.033327
AT3G08980	86.088	1.0888	0.282305	3.85683	0.000114865	0.000414994
AT2G23690	129.259	1.0887	0.333097	3.26842	0.00108149	0.00318426
AT1G57560	56.9911	1.08868	0.394992	2.75622	0.00584744	0.0144687
AT4G18460	66.8024	1.0884	0.309351	3.51832	0.00043429	0.00139612
AT3G19830	978.987	1.0875	0.125066	8.69544	3.45e-18	6.93e-17
AT2G25355	208.553	1.08733	0.223681	4.86109	1.17e-06	5.98e-06
AT4G13050	900.361	1.08683	0.133844	8.1201	4.66e-16	7.8e-15
AT5G67330	2350.78	1.08678	0.199657	5.44327	5.23e-08	3.28e-07
AT5G49215	274.581	1.08653	0.22234	4.88679	1.02e-06	5.29e-06
AT5G44390	767.656	1.08649	0.223055	4.87094	1.11e-06	5.71e-06
AT3G14650	3475.85	1.08595	0.132519	8.19467	2.51e-16	4.33e-15
AT2G37710	5691.02	1.08565	0.212183	5.11657	3.11e-07	1.74e-06
AT5G08760	1555.59	1.08564	0.173594	6.25389	4e-10	3.35e-09
AT4G20440	1310.69	1.08534	0.166819	6.50606	7.71e-11	7.03e-10
AT4G21300	35.0261	1.08525	0.437739	2.47922	0.0131671	0.0296255
AT4G20910	212.248	1.08486	0.267936	4.04894	5.14e-05	0.000198407
AT3G60380	430.921	1.08458	0.18618	5.8254	5.7e-09	4.11e-08
AT2G19385	363.533	1.08434	0.172857	6.27305	3.54e-10	2.98e-09
AT5G50950	2984.55	1.08369	0.356694	3.03816	0.00238031	0.00647289
AT5G25780	1117.27	1.08288	0.120831	8.96193	3.19e-19	6.89e-18
AT1G60890	292.298	1.08286	0.194607	5.56435	2.63e-08	1.73e-07
AT3G21465	256.317	1.08187	0.220324	4.91039	9.09e-07	4.75e-06
AT5G01550	154.334	1.07957	0.362322	2.97959	0.00288633	0.00770636
AT2G43040	74.0494	1.07955	0.286697	3.76548	0.000166228	0.000582631
AT2G26260	217.479	1.07923	0.22612	4.7728	1.82e-06	9e-06
AT1G08130	698.6	1.07919	0.160116	6.74006	1.58e-11	1.58e-10
AT1G32220	1934.72	1.0776	0.214395	5.02623	5e-07	2.72e-06
AT1G08200	4753.07	1.07691	0.161679	6.6608	2.72e-11	2.62e-10
AT1G04680	914.782	1.0769	0.308569	3.49	0.000483019	0.00153636
AT4G33560	256.101	1.07635	0.281884	3.81843	0.000134303	0.000478484
AT1G74730	2599.61	1.0763	0.154635	6.96023	3.4e-12	3.71e-11
AT5G01890	178.405	1.07616	0.28641	3.7574	0.000171688	0.000600238
AT3G23740	99.6231	1.07612	0.299891	3.58837	0.000332754	0.00109382
AT3G29230	421.937	1.07577	0.163671	6.57274	4.94e-11	4.61e-10
AT1G48570	539.444	1.07542	0.142184	7.56361	3.92e-14	5.27e-13
AT1G71230	83.378	1.07494	0.301966	3.5598	0.00037113	0.00120862
AT1G78650	227.175	1.07471	0.207017	5.19143	2.09e-07	1.2e-06
AT5G61300	114.699	1.07448	0.259415	4.14195	3.44e-05	0.000136899
AT3G21600	57.5716	1.07381	0.349625	3.07132	0.00213112	0.0058682
AT4G13493	389.933	1.07346	0.272345	3.94154	8.1e-05	0.000301084
AT3G05740	66.8951	1.07339	0.336277	3.192	0.00141292	0.00404866
AT1G27360	320.807	1.07332	0.189883	5.65254	1.58e-08	1.07e-07
AT5G38890	296.293	1.07305	0.18683	5.74345	9.28e-09	6.47e-08
AT1G67630	194.679	1.0727	0.202327	5.30178	1.15e-07	6.87e-07
AT3G23120	202.63	1.07261	0.272119	3.94171	8.09e-05	0.000300931
AT3G02050	1529.89	1.07247	0.114503	9.36633	7.51e-21	1.85e-19
AT1G63250	193.334	1.07111	0.205604	5.20959	1.89e-07	1.09e-06
AT2G40230	109.171	1.07064	0.29141	3.67399	0.000238795	0.000808854
AT1G26150	2505.17	1.07027	0.161053	6.64541	3.02e-11	2.89e-10
AT1G62250	1259.86	1.06976	0.138847	7.70461	1.31e-14	1.86e-13
AT2G36070	991.663	1.06953	0.135463	7.89534	2.9e-15	4.45e-14
AT3G50890	40.5015	1.06912	0.44059	2.42657	0.0152424	0.0335923
AT1G28600	2181.63	1.06876	0.150722	7.09093	1.33e-12	1.52e-11
AT2G37560	50.9927	1.06875	0.366702	2.91448	0.00356283	0.00929003
AT4G20980	3080.81	1.06846	0.103768	10.2967	7.29e-25	2.55e-23
AT3G45930	363.436	1.06652	0.212443	5.02029	5.16e-07	2.8e-06
AT1G23740	5953.24	1.0664	0.22634	4.71149	2.46e-06	1.19e-05
AT1G80750	1643.64	1.06639	0.124166	8.58842	8.82e-18	1.7e-16
AT4G18040	1522.58	1.06616	0.131136	8.13021	4.29e-16	7.2e-15
AT1G58380	1398.54	1.06528	0.128806	8.27039	1.34e-16	2.36e-15
AT3G01410	38.9623	1.06463	0.428648	2.4837	0.0130025	0.0293033
AT1G14840	897.24	1.06456	0.200194	5.31764	1.05e-07	6.33e-07
AT2G27660	300.122	1.0637	0.256754	4.14289	3.43e-05	0.000136479
AT4G10480	3027.95	1.06352	0.104999	10.1288	4.12e-24	1.36e-22
AT5G43745	923.726	1.06271	0.164757	6.45016	1.12e-10	9.98e-10
AT1G24310	532.719	1.06245	0.141441	7.51161	5.84e-14	7.73e-13
AT2G14460	217.372	1.06229	0.229484	4.62905	3.67e-06	1.72e-05
AT2G32295	483.353	1.06146	0.16112	6.58801	4.46e-11	4.17e-10
AT1G54270	5851.21	1.06128	0.0959116	11.0652	1.85e-28	8.84e-27
AT5G10240	483.957	1.06055	0.17825	5.94981	2.68e-09	2.02e-08
AT1G13470	691.092	1.06039	0.225692	4.69841	2.62e-06	1.26e-05
AT5G54970	399.317	1.05995	0.210565	5.03382	4.81e-07	2.62e-06
AT5G24840	380.389	1.05986	0.177042	5.98647	2.14e-09	1.63e-08
AT2G19380	60.3146	1.0597	0.336309	3.15096	0.00162737	0.00459478
AT2G26790	60.0143	1.05938	0.356175	2.97433	0.00293626	0.00782014
AT5G04830	2884.34	1.0591	0.163775	6.46678	1e-10	8.98e-10
AT3G16080	3062.4	1.05868	0.119491	8.85987	8.01e-19	1.68e-17
AT4G38840	1083.69	1.05852	0.15633	6.77105	1.28e-11	1.3e-10
AT4G35300	597.722	1.0582	0.171952	6.15404	7.55e-10	6.09e-09
AT4G30840	268.927	1.05793	0.194772	5.43161	5.58e-08	3.49e-07
AT1G48480	2147.08	1.05773	0.197728	5.34943	8.82e-08	5.36e-07
AT5G53590	107.719	1.05734	0.269274	3.92666	8.61e-05	0.000318675
AT5G65730	5505.43	1.05727	0.256574	4.12072	3.78e-05	0.000148979
AT1G77550	661.941	1.05709	0.141834	7.45303	9.12e-14	1.18e-12
AT4G13260	81.8777	1.05662	0.315263	3.35156	0.000803586	0.0024426
AT3G57180	419.866	1.05625	0.243552	4.33687	1.45e-05	6.13e-05
AT5G13060	99.2428	1.05615	0.280532	3.76482	0.000166669	0.000583962
AT1G09800	61.7682	1.05505	0.361063	2.92205	0.00347734	0.0090939
AT3G63090	200.157	1.05435	0.242067	4.35561	1.33e-05	5.67e-05
AT5G59020	53.8835	1.05422	0.4326	2.43694	0.0148121	0.0327986
AT4G10955	65.1854	1.05412	0.331446	3.18036	0.00147094	0.00420168
AT2G41150	118.073	1.05291	0.29627	3.55389	0.000379572	0.00123414
AT1G55210	1033.99	1.05278	0.173071	6.08295	1.18e-09	9.31e-09
AT4G33400	252.439	1.0526	0.221054	4.76175	1.92e-06	9.46e-06
AT3G21110	594.031	1.05254	0.193563	5.43771	5.4e-08	3.38e-07
AT3G57062	429.952	1.05237	0.184285	5.71054	1.13e-08	7.78e-08
AT5G14520	2466.61	1.05226	0.152973	6.8787	6.04e-12	6.39e-11
AT1G16310	74.0612	1.05127	0.291953	3.6008	0.000317236	0.00104674
AT5G60490	52.3743	1.05102	0.41507	2.53215	0.0113365	0.0260113
AT1G31420	4359.7	1.05045	0.12876	8.15824	3.4e-16	5.76e-15
AT2G24390	245.152	1.05028	0.2065	5.0861	3.65e-07	2.03e-06
AT3G25030	105.218	1.05007	0.26419	3.97467	7.05e-05	0.000264605
AT5G65830	123.523	1.04971	0.238893	4.39407	1.11e-05	4.81e-05
AT2G39560	89.6907	1.04846	0.460605	2.27628	0.0228295	0.0478589
AT5G60990	779.783	1.04804	0.135342	7.74362	9.66e-15	1.39e-13
AT4G25290	1355.71	1.04749	0.197	5.31719	1.05e-07	6.35e-07
AT5G49810	2017.51	1.04743	0.102291	10.2397	1.32e-24	4.52e-23
AT2G35190	127.981	1.04698	0.281277	3.72223	0.000197472	0.000680618
AT1G77230	138.667	1.04657	0.22946	4.56099	5.09e-06	2.33e-05
AT5G45420	974.698	1.04634	0.127071	8.2343	1.81e-16	3.16e-15
AT1G16190	444.753	1.04622	0.182619	5.729	1.01e-08	7.01e-08
AT3G22300	513.199	1.04577	0.171806	6.08692	1.15e-09	9.1e-09
AT4G22580	424.595	1.04517	0.153087	6.82727	8.65e-12	8.96e-11
AT5G47870	1103.11	1.045	0.151959	6.87684	6.12e-12	6.47e-11
AT2G34050	232.295	1.04405	0.186521	5.59749	2.17e-08	1.44e-07
AT3G10610	1299.75	1.04393	0.140388	7.43607	1.04e-13	1.33e-12
AT4G29070	1057.2	1.0432	0.123985	8.41391	3.97e-17	7.31e-16
AT4G17360	237.951	1.04317	0.244008	4.27513	1.91e-05	7.97e-05
AT3G27350	899.732	1.04291	0.142832	7.30166	2.84e-13	3.47e-12
AT5G09580	49.9592	1.0427	0.371851	2.80409	0.0050459	0.012674
AT1G07070	328.779	1.04237	0.168913	6.17103	6.78e-10	5.52e-09
AT2G37240	1368.9	1.04216	0.236566	4.40538	1.06e-05	4.59e-05
AT1G06720	1299.57	1.04211	0.145455	7.16447	7.81e-13	9.09e-12
AT5G63120	424.127	1.04129	0.157978	6.59136	4.36e-11	4.08e-10
AT2G36010	148.441	1.04107	0.217502	4.7865	1.7e-06	8.43e-06
AT1G12550	156.587	1.04077	0.223063	4.6658	3.07e-06	1.46e-05
AT1G54010	1007.59	1.04049	0.164021	6.34368	2.24e-10	1.93e-09
AT5G40140	83.8801	1.03965	0.295895	3.51358	0.000442112	0.00141837
AT1G32730	158.52	1.03958	0.261521	3.97512	7.03e-05	0.000264209
AT3G63160	1274.58	1.03923	0.213427	4.86923	1.12e-06	5.76e-06
AT1G13090	1529.28	1.03907	0.155859	6.6667	2.62e-11	2.52e-10
AT4G37090	459.146	1.03897	0.150666	6.89586	5.35e-12	5.71e-11
AT5G15050	306.761	1.03895	0.182715	5.68618	1.3e-08	8.87e-08
AT2G43290	1066.53	1.03873	0.198923	5.22175	1.77e-07	1.03e-06
AT3G11120	1279.2	1.03853	0.129123	8.04295	8.77e-16	1.44e-14
AT4G09970	183.421	1.03822	0.216964	4.78519	1.71e-06	8.49e-06
AT5G56950	1301.46	1.03794	0.116666	8.89671	5.75e-19	1.22e-17
AT4G37080	972.449	1.03754	0.244846	4.23753	2.26e-05	9.3e-05
AT4G00310	99.5011	1.03751	0.277525	3.73843	0.00018517	0.000641588
AT5G23300	434.116	1.03742	0.166871	6.21689	5.07e-10	4.18e-09
AT4G32295	170.129	1.03517	0.232993	4.44293	8.87e-06	3.91e-05
AT1G79270	2210.98	1.03501	0.145561	7.11052	1.16e-12	1.32e-11
AT3G24030	400.57	1.03378	0.167829	6.15972	7.29e-10	5.89e-09
AT2G31410	2222.61	1.03201	0.137579	7.50125	6.32e-14	8.31e-13
AT4G32420	1631.59	1.03148	0.127049	8.11876	4.71e-16	7.88e-15
AT3G22740	285.99	1.03112	0.420376	2.45284	0.0141732	0.0315756
AT1G19860	651.895	1.0308	0.135553	7.60438	2.86e-14	3.9e-13
AT5G59480	936.88	1.0307	0.132053	7.80522	5.94e-15	8.79e-14
AT5G25120	405.176	1.03047	0.249398	4.13183	3.6e-05	0.00014248
AT4G34555	476.36	1.03035	0.150999	6.82354	8.88e-12	9.18e-11
AT2G25830	862.006	1.02961	0.225884	4.55815	5.16e-06	2.36e-05
AT2G20490	797.814	1.02926	0.172428	5.96919	2.38e-09	1.81e-08
AT2G23840	668.024	1.02898	0.138337	7.4382	1.02e-13	1.31e-12
AT1G78940	52.5314	1.02823	0.359146	2.863	0.00419651	0.0107319
AT5G61130	1594.36	1.02757	0.212642	4.83238	1.35e-06	6.82e-06
AT4G29590	907.299	1.02733	0.190278	5.3991	6.7e-08	4.14e-07
AT2G41090	18056.9	1.02721	0.151486	6.78089	1.19e-11	1.22e-10
AT5G15970	906.367	1.02716	0.267508	3.83971	0.000123178	0.000442781
AT3G01120	14159.6	1.02715	0.126035	8.14969	3.65e-16	6.17e-15
AT1G13860	281.244	1.02713	0.186398	5.51042	3.58e-08	2.3e-07
AT5G22440	2057.1	1.02713	0.125851	8.16146	3.31e-16	5.61e-15
AT1G28230	142.902	1.02711	0.389907	2.63424	0.00843257	0.0199818
AT5G65120	108.366	1.02711	0.291837	3.51946	0.000432424	0.00139059
AT4G00238	362.44	1.02595	0.185789	5.52213	3.35e-08	2.16e-07
AT1G73870	3082.07	1.02572	0.203786	5.03332	4.82e-07	2.63e-06
AT3G23400	4987.42	1.02522	0.170316	6.01955	1.75e-09	1.34e-08
AT1G04770	423.973	1.02495	0.298129	3.43794	0.000586164	0.00183091
AT1G27480	841.272	1.02428	0.245702	4.16877	3.06e-05	0.000123221
AT3G23450	458.009	1.02397	0.320487	3.19505	0.00139808	0.0040121
AT1G27120	289.662	1.02397	0.328994	3.11243	0.00185556	0.00517306
AT1G14430	97.7636	1.02342	0.340811	3.00289	0.0026743	0.00720218
AT5G67070	644.073	1.02301	0.262357	3.89929	9.65e-05	0.000353412
AT5G18690	98.126	1.023	0.337174	3.03405	0.00241292	0.00654955
AT2G16270	66.1737	1.02296	0.431386	2.37133	0.0177241	0.0383288
AT1G51170	169.095	1.02285	0.235234	4.34821	1.37e-05	5.85e-05
AT1G75680	1172.27	1.02122	0.252092	4.05098	5.1e-05	0.000196828
AT2G30490	10864.6	1.02086	0.172573	5.91555	3.31e-09	2.47e-08
AT4G16630	1389.16	1.02021	0.125202	8.14851	3.68e-16	6.22e-15
AT1G31280	772.452	1.0201	0.132599	7.69313	1.44e-14	2.03e-13
AT5G20410	222.312	1.01975	0.208258	4.89658	9.75e-07	5.06e-06
AT1G22850	4045.12	1.01938	0.166076	6.13803	8.36e-10	6.7e-09
AT2G32640	756.972	1.0193	0.24172	4.21685	2.48e-05	0.000101204
AT2G29120	1169.07	1.01908	0.141228	7.21585	5.36e-13	6.33e-12
AT4G39350	4726.7	1.01885	0.0978634	10.411	2.21e-25	8.13e-24
AT5G43250	40.9045	1.01855	0.423765	2.40357	0.016236	0.0355178
AT3G17170	690.168	1.01782	0.200578	5.07441	3.89e-07	2.15e-06
AT1G29890	888.053	1.01767	0.130406	7.80389	6e-15	8.87e-14
AT2G27800	108.138	1.01711	0.277819	3.66105	0.000251185	0.00084665
AT5G61420	1230.69	1.01702	0.219659	4.63	3.66e-06	1.71e-05
AT3G44100	1561.19	1.01695	0.121935	8.34016	7.42e-17	1.34e-15
AT1G60660	225.901	1.01662	0.195509	5.19985	1.99e-07	1.15e-06
AT1G04550	788.506	1.01613	0.159879	6.35561	2.08e-10	1.8e-09
AT2G40360	2606.24	1.01552	0.133909	7.58364	3.36e-14	4.55e-13
AT2G41290	306.679	1.01499	0.246438	4.11866	3.81e-05	0.000150134
AT5G44500	199.349	1.01396	0.190337	5.32721	9.97e-08	6.03e-07
AT5G41790	5461.29	1.01357	0.104482	9.70099	2.99e-22	8.38e-21
AT1G10230	223.518	1.01313	0.193941	5.22393	1.75e-07	1.02e-06
AT5G22880	1387.24	1.01257	0.160886	6.29373	3.1e-10	2.62e-09
AT5G27930	316.657	1.01197	0.273627	3.69835	0.000217004	0.000740907
AT2G38730	237.312	1.01161	0.220828	4.58098	4.63e-06	2.14e-05
AT3G03460	107.982	1.01126	0.265201	3.81319	0.000137185	0.00048821
AT2G03670	196.653	1.01068	0.215422	4.69161	2.71e-06	1.3e-05
AT4G28740	1376.69	1.01053	0.217624	4.64347	3.43e-06	1.61e-05
AT1G74640	1738.99	1.00917	0.115443	8.74169	2.3e-18	4.68e-17
AT3G13190	213.268	1.00761	0.19475	5.17386	2.29e-07	1.31e-06
AT4G02110	99.1354	1.0076	0.283511	3.554	0.000379424	0.00123396
AT5G59670	288.606	1.00751	0.362152	2.78202	0.00540212	0.0134724
AT3G02830	3819	1.00651	0.151086	6.66187	2.7e-11	2.61e-10
AT3G50825	62.0288	1.00594	0.396612	2.53633	0.011202	0.0257213
AT3G54280	1550.55	1.00576	0.115038	8.74284	2.27e-18	4.64e-17
AT4G32920	1178.25	1.00555	0.131754	7.63202	2.31e-14	3.18e-13
AT1G09590	4125.52	1.00549	0.131885	7.62402	2.46e-14	3.37e-13
AT5G20070	2190.64	1.00536	0.168956	5.95043	2.67e-09	2.02e-08
AT5G01770	409.914	1.00508	0.233918	4.2967	1.73e-05	7.27e-05
AT1G29940	1791.11	1.00499	0.122838	8.18141	2.81e-16	4.8e-15
AT5G15600	101.516	1.00395	0.435104	2.30739	0.0210332	0.0445542
AT1G31580	50905.9	1.00391	0.115577	8.68605	3.75e-18	7.5e-17
AT5G19875	194.053	1.00388	0.205016	4.89661	9.75e-07	5.06e-06
AT4G04850	3283.11	1.00362	0.165701	6.05684	1.39e-09	1.08e-08
AT5G44370	201.338	1.00346	0.249557	4.02097	5.8e-05	0.000221097
AT3G05910	1590.42	1.00338	0.25708	3.90298	9.5e-05	0.000348647
AT1G10930	246.081	1.00294	0.17564	5.71021	1.13e-08	7.79e-08
AT4G36580	271.026	1.00202	0.222715	4.49911	6.82e-06	3.07e-05
AT2G37630	558.99	1.00199	0.211196	4.74437	2.09e-06	1.02e-05
AT4G16390	1257.7	1.00193	0.138507	7.23373	4.7e-13	5.59e-12
AT1G62010	111.245	1.00186	0.311653	3.21468	0.00130592	0.00377068
AT4G23600	5670.04	1.00165	0.212185	4.72065	2.35e-06	1.14e-05
AT4G17550	806.144	1.00161	0.188983	5.29998	1.16e-07	6.93e-07
AT1G70550	192.978	1.00139	0.221882	4.51316	6.39e-06	2.89e-05
AT1G49620	71.1256	1.00103	0.308015	3.24993	0.00115434	0.00337349
AT5G07030	169.305	1.00068	0.280855	3.56298	0.000366671	0.00119572
AT1G48610	389.777	0.999081	0.174941	5.71094	1.12e-08	7.76e-08
AT4G32890	64.1745	0.998944	0.334252	2.9886	0.00280263	0.00750891
AT5G50370	412.651	0.998348	0.17335	5.75916	8.45e-09	5.94e-08
AT3G27570	1227.56	0.998092	0.149449	6.67847	2.41e-11	2.35e-10
AT2G44230	969.726	0.997899	0.293222	3.40322	0.000665962	0.00205873
AT2G27040	552.99	0.99782	0.238521	4.18336	2.87e-05	0.000116178
AT2G02740	302.612	0.997316	0.210326	4.74177	2.12e-06	1.04e-05
AT1G77310	85.0992	0.997279	0.281674	3.54054	0.000399311	0.00129361
AT1G55915	156.247	0.997117	0.21178	4.70828	2.5e-06	1.21e-05
AT5G42110	241.246	0.996773	0.236097	4.22189	2.42e-05	9.92e-05
AT4G31600	215.399	0.996659	0.189228	5.26698	1.39e-07	8.21e-07
AT1G20300	349.927	0.996156	0.187816	5.30389	1.13e-07	6.79e-07
AT1G67650	96.7503	0.995639	0.342391	2.9079	0.00363868	0.00946057
AT3G02490	258.991	0.995551	0.223045	4.46345	8.07e-06	3.58e-05
AT1G21880	138.846	0.994571	0.305002	3.26087	0.00111071	0.00326082
AT3G13560	252.859	0.994454	0.210134	4.73247	2.22e-06	1.08e-05
AT4G04570	3029.83	0.993926	0.144907	6.85907	6.93e-12	7.28e-11
AT1G65486	361.541	0.993607	0.229266	4.33386	1.47e-05	6.21e-05
AT4G31450	719.99	0.992899	0.148151	6.70195	2.06e-11	2.02e-10
AT4G10760	862.486	0.99236	0.128302	7.73455	1.04e-14	1.49e-13
AT4G22560	75.985	0.992329	0.393655	2.52081	0.0117085	0.0267438
AT5G45775	3095.29	0.992035	0.119918	8.2726	1.31e-16	2.32e-15
AT1G13250	310.817	0.991867	0.306424	3.23691	0.00120832	0.00351736
AT5G64290	4507.77	0.99181	0.169153	5.86338	4.54e-09	3.32e-08
AT5G60120	218.927	0.991399	0.279901	3.54196	0.000397171	0.00128733
AT2G27810	646.404	0.991085	0.184235	5.37945	7.47e-08	4.58e-07
AT1G08220	211.118	0.990817	0.218696	4.53057	5.88e-06	2.68e-05
AT5G56500	603.63	0.990698	0.186521	5.31145	1.09e-07	6.54e-07
AT3G07750	335.547	0.990492	0.194192	5.10059	3.39e-07	1.89e-06
AT2G31670	2152.03	0.990432	0.148556	6.66709	2.61e-11	2.52e-10
AT3G59140	1312.87	0.99026	0.173992	5.69141	1.26e-08	8.63e-08
AT5G53500	710.439	0.990066	0.246146	4.02226	5.76e-05	0.000219931
AT3G03690	173.648	0.989517	0.212465	4.65731	3.2e-06	1.52e-05
AT2G34060	179.616	0.988616	0.287526	3.43835	0.000585266	0.00182865
AT4G19550	62.0143	0.988347	0.346108	2.8556	0.00429552	0.010954
AT1G08280	153.676	0.987544	0.209495	4.71393	2.43e-06	1.18e-05
AT4G01660	941.384	0.986982	0.154153	6.40261	1.53e-10	1.34e-09
AT4G23570	3248.87	0.986947	0.13604	7.25484	4.02e-13	4.81e-12
AT5G20720	9994.12	0.986855	0.162193	6.08446	1.17e-09	9.22e-09
AT1G27680	152.254	0.986553	0.21144	4.66587	3.07e-06	1.46e-05
AT2G40380	774.294	0.985873	0.160628	6.1376	8.38e-10	6.71e-09
AT1G10900	1466.24	0.985699	0.125561	7.85035	4.15e-15	6.27e-14
AT1G43710	2130.04	0.985085	0.0993363	9.91666	3.52e-23	1.07e-21
AT2G43020	1358.66	0.985007	0.132496	7.43425	1.05e-13	1.35e-12
AT5G65280	105.936	0.984792	0.300275	3.27963	0.00103942	0.00307214
AT2G23340	183.045	0.98376	0.257104	3.82631	0.000130077	0.000464721
AT5G65683	709.782	0.983508	0.247194	3.97868	6.93e-05	0.000260585
AT4G34560	105.566	0.983484	0.27103	3.62869	0.000284866	0.00095036
AT1G18750	267.565	0.983191	0.207246	4.74408	2.09e-06	1.03e-05
AT2G41670	121.056	0.982234	0.278232	3.53027	0.000415135	0.00134081
AT2G19640	329.163	0.981982	0.195233	5.02979	4.91e-07	2.67e-06
AT5G17790	624.994	0.981592	0.153195	6.40749	1.48e-10	1.3e-09
AT1G44835	527.902	0.981032	0.168407	5.82537	5.7e-09	4.11e-08
AT3G13620	463.155	0.980927	0.149721	6.55171	5.69e-11	5.26e-10
AT4G19460	353.506	0.980112	0.291307	3.36453	0.000766752	0.00233913
AT3G19000	392.026	0.979975	0.200096	4.89751	9.71e-07	5.04e-06
AT2G15000	410.455	0.97994	0.155401	6.30588	2.87e-10	2.44e-09
AT1G31770	183.893	0.979209	0.282934	3.4609	0.000538367	0.00169421
AT3G11710	3810.23	0.978965	0.114343	8.56165	1.11e-17	2.13e-16
AT3G61380	127.474	0.978912	0.31893	3.06936	0.00214515	0.00590261
AT1G14345	2661.76	0.978261	0.20206	4.84143	1.29e-06	6.54e-06
AT3G60960	245.086	0.978012	0.216074	4.52628	6e-06	2.73e-05
AT1G15250	489.714	0.977609	0.170394	5.73735	9.62e-09	6.69e-08
AT4G38850	110.17	0.977005	0.278038	3.51393	0.00044153	0.00141727
AT5G35970	13003.1	0.976344	0.201857	4.83681	1.32e-06	6.69e-06
AT4G34630	1446.01	0.975999	0.132568	7.36226	1.81e-13	2.25e-12
AT3G55160	425.779	0.975988	0.165521	5.89645	3.71e-09	2.75e-08
AT1G61730	611.528	0.975651	0.147593	6.61043	3.83e-11	3.61e-10
AT5G20110	254.96	0.975571	0.191466	5.09526	3.48e-07	1.94e-06
AT3G21750	1719.36	0.975513	0.160409	6.08142	1.19e-09	9.39e-09
AT5G07240	2001.98	0.974168	0.154521	6.30444	2.89e-10	2.46e-09
AT3G54820	54.7552	0.973337	0.353407	2.75415	0.00588442	0.0145546
AT3G16370	4609.17	0.972353	0.274431	3.54317	0.000395353	0.00128187
AT1G49410	773.723	0.972319	0.170596	5.69953	1.2e-08	8.26e-08
AT1G60080	268.332	0.971573	0.198347	4.89835	9.66e-07	5.02e-06
AT1G77090	1345.17	0.971304	0.200998	4.83241	1.35e-06	6.82e-06
AT1G06690	1900.62	0.970768	0.201427	4.81946	1.44e-06	7.23e-06
AT1G68990	1302.63	0.969986	0.126041	7.69581	1.41e-14	1.99e-13
AT4G34910	632.842	0.969605	0.131603	7.36766	1.74e-13	2.17e-12
AT5G48240	635.063	0.969553	0.154488	6.27591	3.48e-10	2.92e-09
AT1G15950	1456.89	0.968794	0.129096	7.50443	6.17e-14	8.12e-13
AT5G40540	169.327	0.968682	0.227732	4.2536	2.1e-05	8.71e-05
AT1G04530	3487.15	0.968161	0.157218	6.15808	7.36e-10	5.95e-09
AT3G25770	4450.51	0.968041	0.246712	3.92377	8.72e-05	0.000322326
AT4G32710	346.107	0.967853	0.207452	4.66542	3.08e-06	1.46e-05
AT3G13570	1680.79	0.96697	0.106124	9.11167	8.11e-20	1.85e-18
AT1G12370	288.85	0.966512	0.258075	3.74508	0.000180337	0.000626945
AT4G09890	529.441	0.965334	0.246173	3.92137	8.8e-05	0.000325184
AT5G01270	1129.75	0.964331	0.117595	8.20041	2.4e-16	4.14e-15
AT3G18110	448.619	0.964324	0.224777	4.29014	1.79e-05	7.48e-05
AT1G71840	1479.76	0.964321	0.126857	7.60162	2.92e-14	3.98e-13
AT4G37910	5604.18	0.964118	0.165279	5.83327	5.44e-09	3.93e-08
AT3G27230	562.333	0.96408	0.171438	5.62348	1.87e-08	1.25e-07
AT5G65360	1363	0.963827	0.151453	6.36387	1.97e-10	1.71e-09
AT5G45300	379.731	0.963409	0.167604	5.74813	9.02e-09	6.31e-08
AT3G55750	2923.74	0.963248	0.123806	7.78031	7.23e-15	1.06e-13
AT3G52950	818.288	0.963077	0.162363	5.93164	3e-09	2.25e-08
AT1G08650	455.005	0.963055	0.280263	3.43625	0.000589827	0.0018417
AT5G42130	904.458	0.963045	0.129474	7.43816	1.02e-13	1.31e-12
AT4G18130	1378.45	0.96279	0.11497	8.3743	5.56e-17	1.02e-15
AT5G53200	119.81	0.96261	0.23891	4.02918	5.6e-05	0.000214111
AT1G04820	4257.9	0.962364	0.148615	6.47554	9.45e-11	8.51e-10
AT5G61880	177.542	0.961748	0.221648	4.33908	1.43e-05	6.08e-05
AT4G33660	424.568	0.961563	0.232122	4.14249	3.44e-05	0.000136665
AT5G58420	4879.25	0.960906	0.0910222	10.5568	4.72e-26	1.88e-24
AT2G21830	142.285	0.960758	0.257378	3.73287	0.000189314	0.000654372
AT1G04240	600.405	0.960248	0.307928	3.11842	0.00181825	0.00508006
AT1G67620	321.107	0.960166	0.179962	5.33539	9.53e-08	5.78e-07
AT3G23090	49.1802	0.960131	0.38967	2.46396	0.0137411	0.0307374
AT2G46040	208.371	0.959766	0.246666	3.89095	9.99e-05	0.000364582
AT5G45940	159.357	0.959356	0.300324	3.1944	0.00140121	0.00401991
AT3G12965	500.947	0.959344	0.164445	5.83383	5.42e-09	3.92e-08
AT1G05200	1166.97	0.959102	0.120583	7.95389	1.81e-15	2.86e-14
AT1G12000	1413.34	0.958997	0.137617	6.96861	3.2e-12	3.51e-11
AT5G67150	343.911	0.958655	0.241642	3.96726	7.27e-05	0.000272326
AT3G45140	35087.7	0.958476	0.245942	3.89716	9.73e-05	0.000356248
AT5G63580	64.0906	0.958321	0.414408	2.3125	0.0207499	0.0440509
AT3G17800	4197.51	0.957673	0.126643	7.56202	3.97e-14	5.32e-13
AT5G18820	231.215	0.957233	0.192155	4.98156	6.31e-07	3.38e-06
AT4G40000	48.8678	0.957081	0.402691	2.37671	0.0174677	0.0378254
AT1G22410	8690.02	0.956782	0.159465	5.99993	1.97e-09	1.51e-08
AT1G76280	386.822	0.956488	0.220207	4.34358	1.4e-05	5.96e-05
AT2G16630	108.351	0.956417	0.257278	3.71744	0.000201252	0.000692284
AT3G61590	346.794	0.956281	0.179658	5.3228	1.02e-07	6.17e-07
AT3G16650	103.916	0.956238	0.296488	3.22522	0.00125877	0.00364822
AT4G36220	12788.3	0.956124	0.165867	5.76441	8.19e-09	5.76e-08
AT3G18440	491.547	0.955227	0.225452	4.23694	2.27e-05	9.33e-05
AT3G60540	194.544	0.954843	0.299975	3.18308	0.00145717	0.00416555
AT3G13860	860.182	0.95458	0.143707	6.64255	3.08e-11	2.94e-10
AT1G44100	979.221	0.954286	0.153128	6.23196	4.61e-10	3.82e-09
AT4G29130	1867.9	0.954148	0.101864	9.36688	7.47e-21	1.84e-19
AT1G78680	1051.5	0.954051	0.214443	4.44898	8.63e-06	3.81e-05
AT2G26440	1835.61	0.953992	0.230137	4.14532	3.39e-05	0.000135211
AT3G45230	191.202	0.953404	0.275203	3.46436	0.000531489	0.00167421
AT5G12220	434.876	0.953048	0.164639	5.78872	7.09e-09	5.04e-08
AT5G57030	1884.45	0.952904	0.245689	3.87849	0.000105106	0.000382099
AT5G15520	274.995	0.952281	0.177752	5.35736	8.44e-08	5.15e-07
AT5G47630	209.99	0.952009	0.243551	3.90886	9.27e-05	0.000340847
AT4G12600	1773.3	0.951816	0.138989	6.84812	7.48e-12	7.83e-11
AT5G58690	57.9297	0.950904	0.336674	2.8244	0.00473689	0.0119747
AT1G36390	318.041	0.950391	0.244143	3.89276	9.91e-05	0.000362146
AT2G18990	238.798	0.950125	0.223478	4.25155	2.12e-05	8.79e-05
AT3G14740	80.3744	0.949827	0.303095	3.13376	0.0017258	0.00484284
AT5G49560	66.5079	0.949801	0.349371	2.7186	0.00655591	0.0160037
AT2G39681	213.664	0.949738	0.214649	4.42461	9.66e-06	4.23e-05
AT1G19990	217.469	0.949703	0.212538	4.4684	7.88e-06	3.51e-05
AT5G53120	1198.56	0.948956	0.169465	5.59972	2.15e-08	1.42e-07
AT1G70600	6106.86	0.948931	0.110093	8.61935	6.73e-18	1.31e-16
AT1G28670	962.972	0.948277	0.182133	5.20651	1.92e-07	1.11e-06
AT5G61170	3583.17	0.947592	0.108337	8.74671	2.2e-18	4.49e-17
AT5G43750	1604.33	0.947562	0.29968	3.16191	0.00156738	0.00444364
AT2G25720	256.079	0.947171	0.196949	4.80923	1.52e-06	7.58e-06
AT5G52950	92.7423	0.947045	0.279744	3.38541	0.000710731	0.00218102
AT3G49680	2235.06	0.946855	0.189215	5.00412	5.61e-07	3.03e-06
AT1G73177	80.1364	0.946805	0.316368	2.99273	0.00276493	0.00742029
AT3G18580	223.652	0.946789	0.202618	4.67277	2.97e-06	1.42e-05
AT3G07590	264.439	0.946744	0.192735	4.91216	9.01e-07	4.71e-06
AT5G27490	75.679	0.946481	0.28536	3.31679	0.000910572	0.0027296
AT1G29500	207.839	0.946175	0.323373	2.92596	0.00343399	0.00899275
AT1G72430	3919.99	0.94582	0.14133	6.69226	2.2e-11	2.15e-10
AT1G12990	387.169	0.945542	0.211363	4.47355	7.69e-06	3.43e-05
AT5G39990	451.42	0.94523	0.164738	5.73779	9.59e-09	6.68e-08
AT1G49760	3323.07	0.944787	0.10485	9.01084	2.04e-19	4.48e-18
AT1G76130	1119.04	0.944218	0.167801	5.62702	1.83e-08	1.22e-07
AT4G01037	1062.2	0.944139	0.144905	6.51556	7.24e-11	6.63e-10
[truncated: 1,868 more rows]

## Sheet: Inf_WT_LRG
Gene ID	baseMean	log2FoldChange	lfcSE	stat	pvalue	padj
AT3G48360	5348.14	-8.16799	0.798777	-10.2256	1.52e-24	5.2e-23
AT3G47340	6709.8	-6.55977	0.697615	-9.40314	5.3e-21	1.32e-19
AT4G25490	25.1363	-6.4922	1.52672	-4.25238	2.12e-05	8.76e-05
AT5G02580	31.6417	-6.45962	1.57859	-4.09203	4.28e-05	0.000166828
AT3G43850	85.3623	-6.24536	0.715566	-8.72786	2.6e-18	5.25e-17
AT5G42900	81.5618	-6.13638	0.711692	-8.62225	6.57e-18	1.28e-16
AT4G34410	28.0003	-6.01215	1.5108	-3.97944	6.91e-05	0.000259809
AT5G20260	16.5589	-5.65006	1.4549	-3.88347	0.000102978	0.000375002
AT1G15040	31.7313	-5.60844	0.936087	-5.99137	2.08e-09	1.59e-08
AT2G03850	11.6532	-5.41208	1.61042	-3.36067	0.000777534	0.00236902
AT5G14470	55.7413	-5.3762	0.642263	-8.37071	5.73e-17	1.05e-15
AT2G19800	350.504	-5.33582	0.32366	-16.4859	4.63e-61	1.57e-58
AT1G11260	14449.5	-5.22626	0.283514	-18.4338	7.03e-76	4.23e-73
AT4G27654	82.7215	-5.10181	0.770962	-6.61746	3.65e-11	3.46e-10
AT1G80160	491.072	-5.06069	0.798952	-6.33416	2.39e-10	2.05e-09
AT4G28040	133.258	-5.00027	0.514731	-9.71435	2.62e-22	7.42e-21
AT5G41080	1398.31	-4.98631	0.225215	-22.1403	1.29e-108	2.77e-105
AT3G60140	418.29	-4.85197	0.263342	-18.4246	8.34e-76	4.86e-73
AT4G25470	202.55	-4.84189	0.363399	-13.3239	1.68e-40	1.83e-38
AT3G15450	19444.1	-4.83752	0.835552	-5.78962	7.05e-09	5.02e-08
AT1G15010	489.177	-4.81455	0.23717	-20.3	1.28e-91	1.65e-88
AT5G45630	58.54	-4.8075	0.719278	-6.68378	2.33e-11	2.27e-10
AT1G15330	9.3795	-4.77841	1.22335	-3.90599	9.38e-05	0.000344731
AT2G33830	865.867	-4.73057	0.330811	-14.2999	2.19e-46	3.22e-44
AT4G32810	16.8736	-4.71111	1.2896	-3.65315	0.000259042	0.000870088
AT5G21960	208.268	-4.70127	0.431845	-10.8865	1.34e-27	6.03e-26
AT5G37260	1204.09	-4.69238	0.234093	-20.0449	2.23e-89	2.69e-86
AT5G03615	84.6986	-4.62095	0.683354	-6.76217	1.36e-11	1.37e-10
AT1G79700	1057.02	-4.5952	0.185714	-24.7434	3.65e-135	2.34e-131
AT3G22640	28.7232	-4.51272	0.933015	-4.83671	1.32e-06	6.69e-06
AT5G57510	254.059	-4.45388	0.363643	-12.2479	1.72e-34	1.3e-32
AT3G61060	1368.66	-4.44464	0.381435	-11.6524	2.23e-31	1.33e-29
AT2G15960	1009.9	-4.42979	0.327826	-13.5126	1.32e-41	1.47e-39
AT3G10930	789.15	-4.39599	0.320755	-13.7051	9.46e-43	1.11e-40
AT3G29370	46.8131	-4.3204	0.735136	-5.87701	4.18e-09	3.08e-08
AT1G02660	1394.72	-4.24707	0.198959	-21.3465	4.21e-101	8.1e-98
AT4G35770	17143.9	-4.24196	0.295406	-14.3597	9.26e-47	1.4e-44
AT5G56870	7214.03	-4.24192	0.561539	-7.5541	4.22e-14	5.64e-13
AT1G03090	2723.6	-4.22018	0.262442	-16.0804	3.5e-58	9.23e-56
AT4G25580	13.9952	-4.19088	0.929649	-4.50802	6.54e-06	2.95e-05
AT5G22920	2535.97	-4.14471	0.393446	-10.5344	6e-26	2.36e-24
AT1G28330	808.578	-4.13268	0.248311	-16.6431	3.39e-62	1.21e-59
AT4G36850	3393.68	-4.09177	0.271344	-15.0796	2.2e-51	4.29e-49
AT3G20395	80.8142	-4.09037	0.458023	-8.93049	4.24e-19	9.07e-18
AT5G20250	17270	-4.0768	0.313123	-13.0198	9.44e-39	9.32e-37
AT3G13750	25939	-4.0719	0.293139	-13.8907	7.21e-44	9.26e-42
AT1G15380	137.999	-4.04484	0.407663	-9.92201	3.34e-23	1.02e-21
AT1G76650	660.009	-4.04481	0.355352	-11.3825	5.11e-30	2.78e-28
AT5G02020	1931.46	-4.03501	0.245481	-16.4371	1.04e-60	3.33e-58
AT1G02620	39.8143	-4.03317	0.616285	-6.54433	5.98e-11	5.52e-10
AT4G37390	228.369	-4.01393	0.412028	-9.7419	2e-22	5.72e-21
AT5G65690	17.3022	-3.98262	1.10382	-3.60803	0.000308526	0.00102098
AT5G14110	14.7449	-3.97601	0.910936	-4.36475	1.27e-05	5.46e-05
AT1G02640	1048.44	-3.94931	0.272878	-14.4728	1.8e-47	2.84e-45
AT5G44260	1374.65	-3.94916	0.267123	-14.7841	1.86e-49	3.4e-47
AT4G24230	2234.94	-3.93942	0.177907	-22.1431	1.22e-108	2.77e-105
AT1G74930	748.7	-3.9152	0.35169	-11.1325	8.71e-29	4.22e-27
AT3G07650	114.183	-3.87617	0.359158	-10.7924	3.74e-27	1.61e-25
AT2G15890	545.327	-3.8696	0.709152	-5.45665	4.85e-08	3.06e-07
AT1G12610	18.1355	-3.86856	1.06046	-3.64802	0.000264269	0.000886252
AT5G39520	141.226	-3.85822	0.621114	-6.21178	5.24e-10	4.3e-09
AT5G49360	18823.9	-3.83002	0.28963	-13.2239	6.39e-40	6.87e-38
AT3G15630	399.761	-3.80914	0.391683	-9.72506	2.36e-22	6.7e-21
AT1G19530	7.74096	-3.79035	1.22777	-3.08718	0.00202064	0.00558956
AT4G29780	2590.09	-3.78624	0.287809	-13.1554	1.58e-39	1.66e-37
AT1G23870	2327.02	-3.74806	0.243907	-15.3668	2.74e-53	5.79e-51
AT2G17880	825.06	-3.71991	0.323939	-11.4834	1.6e-30	8.92e-29
AT5G63160	5849.61	-3.68604	0.299312	-12.315	7.52e-35	5.72e-33
AT1G30250	53.4471	-3.68403	0.560869	-6.56844	5.08e-11	4.74e-10
AT3G44260	5678.76	-3.67072	0.256608	-14.3048	2.04e-46	3.03e-44
AT2G18700	5266.1	-3.66069	0.264854	-13.8216	1.89e-43	2.33e-41
AT1G02340	315.725	-3.62893	0.466852	-7.7732	7.65e-15	1.11e-13
AT4G32280	37.3135	-3.62218	0.618929	-5.85233	4.85e-09	3.54e-08
AT1G49210	46.2863	-3.61318	0.574074	-6.29393	3.1e-10	2.62e-09
AT1G23965	17.8688	-3.60794	0.819051	-4.40503	1.06e-05	4.6e-05
AT5G61600	3205.56	-3.55727	0.192321	-18.4965	2.2e-76	1.46e-73
AT1G74670	1333.91	-3.54191	0.327709	-10.8081	3.15e-27	1.38e-25
AT1G69890	1517.41	-3.5362	0.179826	-19.6646	4.33e-86	4.39e-83
AT3G29000	133.755	-3.52518	0.445146	-7.91915	2.39e-15	3.72e-14
AT5G28610	30.702	-3.52385	0.653772	-5.39003	7.04e-08	4.34e-07
AT1G32928	645.683	-3.50123	0.21736	-16.108	2.24e-58	5.99e-56
AT4G17490	692.392	-3.4928	0.19259	-18.136	1.66e-73	8.62e-71
AT1G36060	284.676	-3.4927	0.326266	-10.7051	9.63e-27	3.98e-25
AT5G57240	38.6674	-3.48956	0.650349	-5.36568	8.06e-08	4.93e-07
AT5G21170	3960.69	-3.48247	0.200024	-17.4102	6.9e-68	2.83e-65
AT3G48390	322.003	-3.45234	0.316257	-10.9163	9.64e-28	4.39e-26
AT3G46070	14.5242	-3.45092	0.908271	-3.79944	0.000145024	0.000513736
AT2G44840	247.618	-3.44861	0.371932	-9.27215	1.82e-20	4.37e-19
AT3G13450	1291.27	-3.43155	0.259853	-13.2057	8.13e-40	8.7e-38
AT2G42870	202.257	-3.42755	0.378254	-9.06151	1.29e-19	2.87e-18
AT2G31945	256.621	-3.42126	0.301078	-11.3633	6.37e-30	3.44e-28
AT3G49790	1199	-3.41352	0.239069	-14.2784	2.98e-46	4.32e-44
AT3G43250	182.144	-3.41306	0.485347	-7.03221	2.03e-12	2.27e-11
AT1G32920	2821.89	-3.37673	0.187377	-18.021	1.33e-72	6.75e-70
AT5G45340	431.59	-3.37488	0.234407	-14.3975	5.36e-47	8.19e-45
AT1G77210	1083.29	-3.37314	0.263933	-12.7803	2.11e-37	1.92e-35
AT5G54080	2585.92	-3.36771	0.25114	-13.4097	5.3e-41	5.84e-39
AT1G74675	7.91423	-3.36056	1.12791	-2.97946	0.00288753	0.00770848
AT4G27450	6495.37	-3.35309	0.339941	-9.86374	5.98e-23	1.79e-21
AT4G26260	14.5224	-3.33133	0.930215	-3.58124	0.000341961	0.0011216
AT5G59260	13.0469	-3.32403	0.94396	-3.52137	0.000429321	0.00138223
AT5G53980	15.1115	-3.31852	0.944492	-3.51355	0.000442167	0.00141837
AT4G39070	151.719	-3.3096	0.347665	-9.51952	1.74e-21	4.58e-20
AT1G54740	3193.47	-3.302	0.299843	-11.0124	3.33e-28	1.57e-26
AT5G49450	1056.61	-3.28858	0.304567	-10.7976	3.53e-27	1.53e-25
AT1G04180	6.416	-3.28366	1.45018	-2.2643	0.0235554	0.0491879
AT1G13300	22.3798	-3.28314	0.908141	-3.61524	0.000300072	0.000996772
AT1G80920	8910.34	-3.26172	0.330826	-9.85932	6.25e-23	1.87e-21
AT4G02380	14062	-3.25945	0.340766	-9.56506	1.12e-21	2.99e-20
AT1G07135	1401.07	-3.25183	0.269747	-12.0551	1.82e-33	1.28e-31
AT5G22545	11.306	-3.24585	1.06869	-3.03722	0.00238775	0.00649129
AT1G05575	247.673	-3.24536	0.264066	-12.29	1.03e-34	7.74e-33
AT1G60140	1763.23	-3.21283	0.247307	-12.9913	1.37e-38	1.35e-36
AT2G31980	34.916	-3.19101	0.606425	-5.262	1.42e-07	8.4e-07
AT5G66650	202.818	-3.18943	0.248423	-12.8387	9.95e-38	9.3e-36
AT5G57560	3924.87	-3.18344	0.389825	-8.16635	3.18e-16	5.41e-15
AT2G42890	1650.17	-3.17759	0.195046	-16.2915	1.13e-59	3.46e-57
AT1G17665	6.6731	-3.16252	1.34789	-2.34626	0.0189626	0.0407191
AT4G16780	1243.28	-3.15924	0.322532	-9.79513	1.18e-22	3.45e-21
AT2G40000	16835.5	-3.14997	0.258403	-12.1902	3.51e-34	2.56e-32
AT5G65300	308.199	-3.14277	0.419795	-7.48645	7.08e-14	9.25e-13
AT1G25400	1869.73	-3.13493	0.132889	-23.5907	4.8e-123	1.54e-119
AT3G61190	454.213	-3.12523	0.23789	-13.1373	2.01e-39	2.1e-37
AT4G13420	34.1301	-3.12399	0.87904	-3.55387	0.000379607	0.00123414
AT5G56555	11.0618	-3.10894	0.959627	-3.23973	0.00119641	0.00348744
AT1G10586	6.65589	-3.10054	1.37244	-2.25914	0.0238747	0.0497629
AT1G61470	196.623	-3.10027	0.295643	-10.4865	9.96e-26	3.85e-24
AT3G60290	174.719	-3.08932	0.300596	-10.2773	8.92e-25	3.09e-23
AT3G60966	29.3086	-3.08813	0.608099	-5.07833	3.81e-07	2.11e-06
AT1G62760	222.325	-3.08765	0.493966	-6.25074	4.09e-10	3.41e-09
AT2G28400	1295.24	-3.08478	0.19753	-15.6167	5.6e-55	1.28e-52
AT4G24570	3673.61	-3.08408	0.261589	-11.7898	4.41e-32	2.79e-30
AT5G02200	26.9152	-3.06416	0.692243	-4.42643	9.58e-06	4.2e-05
AT3G26760	30.3209	-3.06146	0.531982	-5.75481	8.67e-09	6.08e-08
AT5G17350	453.93	-3.06129	0.329682	-9.28559	1.61e-20	3.87e-19
AT4G39675	38.7794	-3.05554	0.751262	-4.0672	4.76e-05	0.00018432
AT3G19390	33.8432	-3.05231	0.71043	-4.29642	1.74e-05	7.28e-05
AT2G32030	366.18	-3.04945	0.222192	-13.7244	7.25e-43	8.67e-41
AT3G26220	1350.41	-3.04921	0.227074	-13.4282	4.13e-41	4.57e-39
AT1G12780	2277.89	-3.04529	0.256119	-11.8901	1.33e-32	8.84e-31
AT2G38400	1053.84	-3.04388	0.246517	-12.3476	5.02e-35	3.84e-33
AT2G19660	10.7224	-3.04322	1.11385	-2.73215	0.00629222	0.0154422
AT1G73540	3091	-3.03793	0.212164	-14.3188	1.67e-46	2.51e-44
AT4G18980	7.68713	-3.03189	1.21815	-2.48892	0.0128132	0.0289236
AT4G16000	186.952	-3.02689	0.303719	-9.96607	2.15e-23	6.65e-22
AT2G41280	13.3338	-3.02169	1.02181	-2.9572	0.00310446	0.00822035
AT2G19970	6.21389	-3.02132	1.18917	-2.5407	0.011063	0.0254402
AT5G23380	545.947	-3.01097	0.16734	-17.9931	2.21e-72	1.08e-69
AT2G37750	57.3561	-3.0039	0.513417	-5.8508	4.89e-09	3.57e-08
AT5G14120	17744.8	-2.98349	0.204518	-14.5879	3.35e-48	5.61e-46
AT4G35720	16.5753	-2.97873	1.03871	-2.86772	0.00413446	0.0105965
AT2G46970	61.3697	-2.97148	0.564182	-5.26688	1.39e-07	8.22e-07
AT1G33055	61.3258	-2.96988	0.515048	-5.76622	8.11e-09	5.71e-08
AT5G05320	39.8651	-2.96932	0.528645	-5.61685	1.94e-08	1.29e-07
AT1G02610	491.677	-2.94899	0.379803	-7.76453	8.19e-15	1.19e-13
AT3G30775	7628.06	-2.94893	0.190813	-15.4546	7.03e-54	1.5e-51
AT5G17300	6031.02	-2.94587	0.255563	-11.527	9.65e-31	5.45e-29
AT3G50800	289.442	-2.94363	0.389217	-7.56296	3.94e-14	5.29e-13
AT2G30020	1692.43	-2.93386	0.245245	-11.963	5.55e-33	3.78e-31
AT1G76410	266.778	-2.93217	0.307022	-9.55036	1.29e-21	3.44e-20
AT4G33150	1553.87	-2.9245	0.392209	-7.4565	8.89e-14	1.15e-12
AT4G38470	2818.88	-2.92317	0.200943	-14.5472	6.08e-48	9.84e-46
AT1G06473	67.7273	-2.9145	0.433274	-6.72669	1.74e-11	1.73e-10
AT1G11080	31.1943	-2.89587	0.932011	-3.10712	0.00188918	0.00525538
AT5G49690	203.612	-2.89354	0.306746	-9.43304	3.98e-21	1.01e-19
AT4G27280	3666.49	-2.87952	0.186228	-15.4623	6.23e-54	1.35e-51
AT3G61198	24.4693	-2.87593	0.760392	-3.78217	0.000155465	0.000547898
AT1G18990	14.417	-2.87348	0.809653	-3.54902	0.000386667	0.00125582
AT3G60530	1647.15	-2.87266	0.153873	-18.669	8.84e-78	6.08e-75
AT1G21326	134.252	-2.86942	0.291386	-9.84747	7.03e-23	2.09e-21
AT5G39660	3303.72	-2.86415	0.181997	-15.7374	8.38e-56	2.04e-53
AT1G27730	6713.91	-2.85975	0.252753	-11.3144	1.11e-29	5.89e-28
AT4G34790	51.358	-2.85693	0.469117	-6.09001	1.13e-09	8.94e-09
AT5G63190	899.521	-2.85499	0.175566	-16.2616	1.85e-59	5.54e-57
AT1G08630	995.91	-2.85147	0.636569	-4.47943	7.48e-06	3.34e-05
AT3G29190	21.6363	-2.84994	0.749123	-3.80436	0.000142168	0.000504269
AT1G28370	905.491	-2.83305	0.358183	-7.9095	2.58e-15	3.99e-14
AT5G22240	17.2569	-2.83261	0.842451	-3.36234	0.000772836	0.00235583
AT1G19210	56.1734	-2.83167	0.50489	-5.60849	2.04e-08	1.36e-07
AT3G04640	842.847	-2.81533	0.270452	-10.4097	2.24e-25	8.21e-24
AT2G28630	2351.95	-2.81383	0.269606	-10.4368	1.68e-25	6.33e-24
AT1G62420	198.848	-2.8079	0.295361	-9.50667	1.97e-21	5.15e-20
AT5G05300	167.781	-2.80662	0.317645	-8.83573	9.94e-19	2.08e-17
AT3G04320	28.5093	-2.80292	0.746563	-3.75443	0.000173733	0.000606727
AT1G42430	3231.57	-2.79701	0.170597	-16.3954	2.06e-60	6.51e-58
AT3G08860	37.877	-2.79687	0.806094	-3.46965	0.000521132	0.00164481
AT4G27652	858.239	-2.79494	0.402624	-6.9418	3.87e-12	4.2e-11
AT5G59940	6.83633	-2.79276	1.14807	-2.43256	0.0149924	0.0331171
AT5G02440	235.153	-2.77763	0.251044	-11.0643	1.87e-28	8.91e-27
AT3G15620	205.366	-2.77138	0.272922	-10.1545	3.17e-24	1.06e-22
AT5G14180	373.973	-2.76366	0.381911	-7.2364	4.61e-13	5.49e-12
AT1G18300	2027.9	-2.7544	0.291582	-9.4464	3.51e-21	8.95e-20
AT2G18050	449.646	-2.75367	0.765679	-3.59638	0.000322679	0.00106343
AT5G35926	20.6533	-2.75041	0.731343	-3.76076	0.000169396	0.000592977
AT1G49032	682.384	-2.74306	0.249345	-11.0011	3.78e-28	1.76e-26
AT1G79330	10.3466	-2.74071	0.942705	-2.90728	0.00364589	0.00947448
AT2G02710	2178.75	-2.74048	0.197248	-13.8936	6.93e-44	9.01e-42
AT2G39570	7706.07	-2.73585	0.255261	-10.7179	8.39e-27	3.47e-25
AT2G25780	9.6095	-2.73567	0.916589	-2.98462	0.00283932	0.00759347
AT2G01300	108.515	-2.73323	0.356785	-7.66073	1.85e-14	2.58e-13
AT1G75590	10.9604	-2.7331	0.956563	-2.85721	0.00427388	0.0109059
AT5G56550	1652.08	-2.73146	0.90948	-3.00333	0.00267046	0.00719284
AT5G57550	393.01	-2.72124	0.743571	-3.6597	0.000252515	0.000850388
AT5G46295	78.502	-2.71401	0.375273	-7.2321	4.76e-13	5.66e-12
AT5G07100	2021.54	-2.69967	0.265997	-10.1492	3.34e-24	1.11e-22
AT3G46620	2162.87	-2.68998	0.236248	-11.3863	4.9e-30	2.68e-28
AT3G20810	86.8027	-2.6888	0.427857	-6.28434	3.29e-10	2.77e-09
AT3G45300	3169.75	-2.68264	0.284697	-9.42278	4.39e-21	1.11e-19
AT3G06850	950.761	-2.68146	0.196726	-13.6304	2.64e-42	3.08e-40
AT3G46080	731.863	-2.68119	0.375585	-7.13871	9.42e-13	1.09e-11
AT3G10020	1168.01	-2.67926	0.376364	-7.11879	1.09e-12	1.25e-11
AT3G22460	480.901	-2.67821	0.322716	-8.29897	1.05e-16	1.88e-15
AT5G39610	1799.94	-2.67752	0.404683	-6.61634	3.68e-11	3.48e-10
AT5G46770	6.36493	-2.67541	1.18124	-2.26491	0.0235182	0.0491261
AT5G16110	7524.33	-2.67044	0.181757	-14.6924	7.21e-49	1.26e-46
AT1G69260	246.373	-2.66584	0.290124	-9.18863	3.98e-20	9.27e-19
AT5G07440	4590.3	-2.66124	0.247223	-10.7646	5.06e-27	2.12e-25
AT5G64410	1204.01	-2.65997	0.235395	-11.3	1.31e-29	6.88e-28
AT3G07350	902.012	-2.64278	0.693299	-3.81189	0.000137906	0.000490325
AT1G80570	102.458	-2.64062	0.352653	-7.48788	7e-14	9.15e-13
AT1G33050	3592.48	-2.6365	0.151485	-17.4043	7.65e-68	3.07e-65
AT4G28085	301.22	-2.63508	0.207573	-12.6947	6.32e-37	5.56e-35
AT5G27920	320.055	-2.63309	0.253226	-10.3982	2.53e-25	9.25e-24
AT4G18340	396.914	-2.6247	0.268127	-9.78902	1.26e-22	3.65e-21
AT3G21500	54.1605	-2.62459	0.763141	-3.43919	0.000583447	0.00182356
AT3G24420	146.917	-2.62451	0.266424	-9.85086	6.8e-23	2.02e-21
AT1G26665	495.286	-2.62248	0.218701	-11.9912	3.95e-33	2.71e-31
AT3G60300	4359.27	-2.6184	0.123934	-21.1273	4.46e-99	7.81e-96
AT4G01985	15.9661	-2.59715	0.977075	-2.65809	0.00785854	0.0187694
AT1G66050	23.0713	-2.58999	0.659203	-3.92898	8.53e-05	0.000315913
AT4G27657	786.214	-2.58873	0.349412	-7.4088	1.27e-13	1.62e-12
AT2G20670	6791.75	-2.58806	0.813958	-3.1796	0.00147479	0.00420957
AT2G40610	869.339	-2.58538	0.236338	-10.9393	7.48e-28	3.41e-26
AT1G30820	3171.88	-2.58329	0.178501	-14.4721	1.82e-47	2.85e-45
AT5G65207	405.412	-2.58301	0.255137	-10.124	4.32e-24	1.42e-22
AT4G20140	57.7456	-2.58163	0.422761	-6.1066	1.02e-09	8.09e-09
AT5G47230	1251.57	-2.58003	0.235087	-10.9748	5.05e-28	2.33e-26
AT5G03470	449.271	-2.57977	0.230977	-11.1689	5.79e-29	2.86e-27
AT1G15670	2035.49	-2.57889	0.220599	-11.6904	1.43e-31	8.64e-30
AT1G11925	28.0142	-2.56682	0.770965	-3.32935	0.000870478	0.00262071
AT5G22250	1702.83	-2.55902	0.26037	-9.8284	8.5e-23	2.52e-21
AT5G66790	666.949	-2.55796	0.186408	-13.7224	7.46e-43	8.86e-41
AT1G09570	4892.52	-2.55468	0.184708	-13.8309	1.66e-43	2.09e-41
AT4G15710	6.46311	-2.5528	1.04568	-2.44128	0.0146351	0.0324582
AT1G56250	84.9382	-2.55238	0.44701	-5.70989	1.13e-08	7.8e-08
AT4G27260	1672.04	-2.54446	0.345705	-7.36021	1.84e-13	2.29e-12
AT5G07010	3500.39	-2.5432	0.606813	-4.19107	2.78e-05	0.000112678
AT1G28260	827.445	-2.53673	0.20496	-12.3767	3.49e-35	2.69e-33
AT1G20680	10.7168	-2.53119	0.948064	-2.66985	0.00758845	0.018183
AT3G15760	643.929	-2.53106	0.200738	-12.6088	1.89e-36	1.6e-34
AT4G11910	60.5529	-2.5309	0.611895	-4.13616	3.53e-05	0.000140006
AT1G25230	762.411	-2.53043	0.249235	-10.1528	3.22e-24	1.07e-22
AT4G04423	10.5384	-2.52799	0.927426	-2.72581	0.00641439	0.0157045
AT3G02840	798.159	-2.52707	0.291867	-8.6583	4.79e-18	9.48e-17
AT1G11175	319.55	-2.52253	0.223061	-11.3087	1.19e-29	6.27e-28
AT1G35210	455.305	-2.51931	0.216794	-11.6208	3.23e-31	1.9e-29
AT3G57520	19544.7	-2.5153	0.196101	-12.8265	1.16e-37	1.08e-35
AT2G46750	44.3175	-2.51499	0.556497	-4.51933	6.2e-06	2.81e-05
AT5G04770	92.2703	-2.50494	0.321282	-7.79671	6.35e-15	9.37e-14
AT1G49940	13.5435	-2.49923	0.790195	-3.1628	0.0015626	0.00443206
AT4G37295	42.1298	-2.49415	0.607366	-4.1065	4.02e-05	0.000157485
AT1G64660	1823.94	-2.49334	0.243741	-10.2295	1.46e-24	5e-23
AT3G01425	17.0898	-2.48723	0.641133	-3.87943	0.000104703	0.000380708
AT2G41640	843.568	-2.48263	0.173748	-14.2887	2.57e-46	3.75e-44
AT5G16370	4158.97	-2.48051	0.128141	-19.3577	1.76e-83	1.69e-80
AT3G25190	30.185	-2.47952	0.585437	-4.23533	2.28e-05	9.39e-05
AT4G25380	23.4537	-2.47765	0.659823	-3.75502	0.000173326	0.000605634
AT2G19810	587.054	-2.47554	0.299099	-8.27664	1.27e-16	2.24e-15
AT4G26200	79.7398	-2.4752	0.35463	-6.97968	2.96e-12	3.26e-11
AT1G31350	518.08	-2.47206	0.208007	-11.8845	1.42e-32	9.39e-31
AT5G12340	13.7883	-2.46882	0.784576	-3.1467	0.00165126	0.00465473
AT3G06390	40.8254	-2.46638	0.514787	-4.79108	1.66e-06	8.26e-06
AT5G51390	115.848	-2.46484	0.310826	-7.92995	2.19e-15	3.43e-14
AT4G37610	4247.5	-2.46256	0.737596	-3.33862	0.000841943	0.00254553
AT5G59550	2724.05	-2.45891	0.24445	-10.0589	8.39e-24	2.68e-22
AT2G36780	160.842	-2.45719	0.313248	-7.84422	4.36e-15	6.57e-14
AT1G16130	199.298	-2.45492	0.219447	-11.1868	4.73e-29	2.37e-27
AT1G03850	989.947	-2.45296	0.209352	-11.717	1.04e-31	6.4e-30
AT3G01420	579.55	-2.45229	0.457561	-5.35947	8.35e-08	5.09e-07
AT3G48530	2935.01	-2.4484	0.167441	-14.6224	2.02e-48	3.44e-46
AT3G53800	127.506	-2.44699	0.361008	-6.77821	1.22e-11	1.24e-10
AT3G02140	462.023	-2.44571	0.240519	-10.1685	2.74e-24	9.2e-23
AT3G19580	950.126	-2.44442	0.21687	-11.2713	1.82e-29	9.46e-28
AT1G22190	2876.99	-2.44249	0.235192	-10.3851	2.9e-25	1.06e-23
AT2G30600	4312.09	-2.43897	0.168855	-14.4442	2.73e-47	4.24e-45
AT2G32660	109.523	-2.43816	0.378592	-6.44008	1.19e-10	1.06e-09
AT4G24000	247.399	-2.43756	0.51909	-4.69583	2.66e-06	1.28e-05
AT1G09575	205.875	-2.43491	0.225399	-10.8026	3.34e-27	1.45e-25
AT2G47270	117.089	-2.4286	0.42285	-5.7434	9.28e-09	6.47e-08
AT5G67080	921.884	-2.42661	0.309437	-7.84204	4.43e-15	6.67e-14
AT3G28650	29.3838	-2.42407	0.540292	-4.4866	7.24e-06	3.24e-05
AT5G19120	5545.16	-2.41916	0.644925	-3.75107	0.000176083	0.000613708
AT5G59820	2103.89	-2.4136	0.281879	-8.56253	1.1e-17	2.11e-16
AT2G26560	11877.4	-2.40722	0.246622	-9.76076	1.66e-22	4.77e-21
AT2G38820	691.931	-2.40567	0.262996	-9.14715	5.85e-20	1.35e-18
AT4G39090	7331.84	-2.40408	0.223745	-10.7447	6.27e-27	2.61e-25
AT4G34138	827.515	-2.40165	0.266902	-8.99824	2.29e-19	4.99e-18
AT5G14360	38.3154	-2.39649	0.621552	-3.85565	0.00011542	0.000416764
AT4G37220	27.9033	-2.39395	0.49852	-4.80212	1.57e-06	7.84e-06
AT5G02840	8455.6	-2.39368	0.127884	-18.7176	3.56e-78	2.54e-75
AT1G27045	19.5817	-2.39146	0.654904	-3.65162	0.000260587	0.000874818
AT1G19540	37.1465	-2.39088	0.480767	-4.97304	6.59e-07	3.51e-06
AT3G55890	31.6816	-2.38919	0.622938	-3.83536	0.00012538	0.000449692
AT5G05965	10.657	-2.38739	0.867915	-2.75071	0.00594659	0.0146932
AT1G08980	1247.99	-2.38159	0.134933	-17.6502	1.01e-69	4.34e-67
AT4G15690	144.426	-2.37943	0.270487	-8.79685	1.41e-18	2.91e-17
AT5G57655	8494.88	-2.37297	0.28168	-8.42435	3.63e-17	6.73e-16
AT5G06690	154.069	-2.37261	0.408679	-5.80557	6.41e-09	4.58e-08
AT4G13395	1392.22	-2.37079	0.316803	-7.48347	7.24e-14	9.45e-13
AT2G27830	2243.59	-2.36476	0.214939	-11.002	3.74e-28	1.74e-26
AT4G26400	1499.51	-2.36076	0.160565	-14.7028	6.19e-49	1.1e-46
AT2G40140	4111.96	-2.35683	0.224956	-10.4768	1.1e-25	4.24e-24
AT1G66500	421.684	-2.35289	0.27054	-8.69701	3.41e-18	6.85e-17
AT3G50260	473.161	-2.35272	0.21848	-10.7686	4.84e-27	2.04e-25
AT3G24000	85.0009	-2.35109	0.345764	-6.7997	1.05e-11	1.08e-10
AT4G05330	71.8957	-2.34833	0.354833	-6.61811	3.64e-11	3.44e-10
AT5G50335	191.655	-2.34801	0.915426	-2.56494	0.0103194	0.0239258
AT2G35170	326.597	-2.34297	0.170503	-13.7415	5.72e-43	6.93e-41
AT1G79360	44.0072	-2.3415	0.465088	-5.03453	4.79e-07	2.61e-06
AT2G47190	215.898	-2.34059	0.421936	-5.54726	2.9e-08	1.89e-07
AT3G55980	6298.57	-2.33873	0.158289	-14.775	2.12e-49	3.82e-47
AT1G63180	207.687	-2.33588	0.238592	-9.79028	1.24e-22	3.61e-21
AT1G57990	3761.69	-2.33535	0.13081	-17.8529	2.74e-71	1.29e-68
AT5G13080	1628.2	-2.33299	0.247864	-9.41241	4.85e-21	1.22e-19
AT3G62550	430.525	-2.33045	0.401736	-5.80096	6.59e-09	4.7e-08
AT2G37870	59.1669	-2.32936	0.649254	-3.58775	0.000333546	0.00109624
AT1G64065	653.314	-2.31913	0.238787	-9.71214	2.68e-22	7.56e-21
AT3G04184	29.5715	-2.3149	0.546456	-4.2362	2.27e-05	9.35e-05
AT1G74080	209.402	-2.3109	0.371688	-6.21732	5.06e-10	4.17e-09
AT2G45170	2670.73	-2.30141	0.199442	-11.5393	8.36e-31	4.76e-29
AT3G54920	1661.09	-2.29904	0.17833	-12.8921	4.99e-38	4.75e-36
AT3G10740	2294.03	-2.29899	0.183502	-12.5284	5.22e-36	4.26e-34
AT1G23710	1555.07	-2.29752	0.227548	-10.0969	5.7e-24	1.84e-22
AT5G16360	41.9963	-2.29673	0.587593	-3.9087	9.28e-05	0.000341006
AT1G31290	40.2714	-2.29493	0.544805	-4.21239	2.53e-05	0.000103025
AT5G15190	37.6851	-2.29342	0.460682	-4.97832	6.41e-07	3.43e-06
AT5G06230	85.183	-2.29295	0.374972	-6.11497	9.66e-10	7.71e-09
AT5G64260	3262.11	-2.29117	0.124251	-18.4398	6.3e-76	3.91e-73
AT4G38932	973.994	-2.28962	0.182973	-12.5135	6.3e-36	5.08e-34
AT2G42170	106.933	-2.28797	0.418577	-5.46606	4.6e-08	2.91e-07
AT4G16520	4102.15	-2.28414	0.141002	-16.1993	5.1e-59	1.42e-56
AT1G30370	75.6434	-2.28387	0.373918	-6.10792	1.01e-09	8.02e-09
AT3G18960	17.1992	-2.28372	0.711806	-3.20835	0.00133499	0.00384769
AT3G26740	3314.37	-2.2822	0.581701	-3.92332	8.73e-05	0.000322869
AT2G20835	18.1963	-2.28055	0.602418	-3.78566	0.000153299	0.000540761
AT1G21400	4372.44	-2.27972	0.233873	-9.74768	1.89e-22	5.41e-21
AT1G13670	23.78	-2.27572	0.642372	-3.54269	0.000396071	0.00128398
AT2G30400	18.1207	-2.2743	0.737682	-3.08303	0.00204903	0.00566078
AT5G22310	274.991	-2.26862	0.480391	-4.72246	2.33e-06	1.13e-05
AT3G47160	226.807	-2.2681	0.33029	-6.86699	6.56e-12	6.91e-11
AT3G28740	239.983	-2.26717	0.265692	-8.53308	1.43e-17	2.7e-16
AT3G01840	11.4134	-2.26661	0.845389	-2.68114	0.00733722	0.0176646
AT1G07985	12.6555	-2.2639	0.785751	-2.8812	0.00396168	0.0101984
AT1G80440	5661.6	-2.2608	0.265878	-8.50312	1.85e-17	3.47e-16
AT3G01235	9.37548	-2.25961	0.869065	-2.60005	0.00932113	0.0218613
AT2G40110	314.709	-2.25837	0.244191	-9.24837	2.28e-20	5.42e-19
AT4G12690	418.632	-2.25777	0.295264	-7.64662	2.06e-14	2.87e-13
AT3G46880	28.7618	-2.255	0.604507	-3.73031	0.000191241	0.000660219
AT3G02800	479.119	-2.25158	0.233463	-9.64425	5.2e-22	1.43e-20
AT4G28703	22.5272	-2.24642	0.585249	-3.83839	0.000123843	0.000444926
AT4G22170	11.7199	-2.24408	0.91393	-2.45541	0.0140723	0.0313922
AT2G33130	12.5428	-2.24318	0.870808	-2.57597	0.00999586	0.0232548
AT3G45730	385.694	-2.24196	0.191033	-11.736	8.34e-32	5.14e-30
AT3G44326	10.2462	-2.24015	0.817041	-2.74178	0.00611076	0.0150467
AT1G15800	182.142	-2.23968	0.298334	-7.50729	6.04e-14	7.97e-13
AT1G71520	82.1654	-2.23899	0.473181	-4.73179	2.23e-06	1.08e-05
AT5G42380	381.265	-2.2382	0.378281	-5.91675	3.28e-09	2.45e-08
AT2G23270	287.973	-2.23779	0.293516	-7.6241	2.46e-14	3.37e-13
AT5G14730	503.148	-2.23701	0.214091	-10.4489	1.48e-25	5.6e-24
AT5G03240	12606	-2.23597	0.141703	-15.7793	4.32e-56	1.08e-53
AT5G44350	13.8182	-2.23591	0.798015	-2.80184	0.00508119	0.0127546
AT5G39100	19.855	-2.23182	0.739221	-3.01916	0.00253479	0.00685617
AT1G27921	11.9213	-2.23082	0.829239	-2.6902	0.00714101	0.0172418
AT4G16680	364.85	-2.22682	0.197342	-11.2841	1.57e-29	8.23e-28
AT4G17500	4738.17	-2.22027	0.202872	-10.9442	7.08e-28	3.24e-26
AT3G16770	35490.5	-2.21067	0.318005	-6.95166	3.61e-12	3.93e-11
AT3G63088	9.11964	-2.21037	0.887865	-2.48953	0.0127911	0.0288877
AT2G24240	199.639	-2.20688	0.31939	-6.90968	4.86e-12	5.2e-11
AT1G12790	180.505	-2.20342	0.254363	-8.66252	4.61e-18	9.15e-17
AT1G49200	17.3854	-2.20031	0.761705	-2.88867	0.00386873	0.0099832
AT1G33475	40.2877	-2.19908	0.644382	-3.4127	0.000643225	0.00199292
AT2G42850	22.6407	-2.19817	0.559652	-3.92775	8.57e-05	0.000317413
AT3G29250	21.9599	-2.19786	0.659568	-3.33226	0.000861424	0.00259679
AT3G26890	2430.74	-2.19306	0.139965	-15.6686	2.48e-55	5.89e-53
AT3G28340	640.34	-2.19222	0.295128	-7.42801	1.1e-13	1.4e-12
AT3G49130	40.5022	-2.19046	0.591001	-3.70635	0.000210266	0.00072033
AT1G09460	117.578	-2.18916	0.333404	-6.5661	5.16e-11	4.8e-10
AT5G06570	87.8666	-2.18783	0.519393	-4.21228	2.53e-05	0.000103053
AT3G01175	12.6279	-2.18769	0.804139	-2.72054	0.0065176	0.0159182
AT5G53160	3988.11	-2.18717	0.150305	-14.5515	5.71e-48	9.32e-46
AT2G36770	548.117	-2.18674	0.277018	-7.89385	2.93e-15	4.5e-14
AT2G36220	335.362	-2.17458	0.31912	-6.8143	9.47e-12	9.77e-11
AT5G16960	35.38	-2.17048	0.541966	-4.00483	6.21e-05	0.000235399
AT1G33760	457.3	-2.16751	0.253845	-8.53868	1.36e-17	2.58e-16
AT4G15700	201.806	-2.16716	0.252602	-8.57933	9.54e-18	1.84e-16
AT1G66400	113.479	-2.16122	0.300361	-7.19541	6.23e-13	7.3e-12
AT1G64380	20.3599	-2.15936	0.609034	-3.54554	0.000391804	0.00127142
AT3G44300	7911.28	-2.15276	0.580768	-3.70675	0.000209939	0.000719337
AT4G15780	2157.75	-2.15265	0.154158	-13.964	2.59e-44	3.48e-42
AT2G07180	3269.38	-2.14917	0.12882	-16.6835	1.73e-62	6.28e-60
AT5G52170	9.49031	-2.14889	0.915813	-2.34643	0.0189542	0.0407056
AT1G49500	1841.88	-2.14701	0.398159	-5.39234	6.95e-08	4.29e-07
AT3G17100	2142.01	-2.14626	0.141781	-15.1378	9.12e-52	1.79e-49
AT4G15990	56.7629	-2.14478	0.428014	-5.01101	5.41e-07	2.93e-06
AT1G10070	4766.52	-2.144	0.380339	-5.63708	1.73e-08	1.16e-07
AT4G23700	2168.56	-2.14289	0.234938	-9.12108	7.44e-20	1.7e-18
AT3G12830	753.872	-2.13813	0.301162	-7.09961	1.25e-12	1.43e-11
AT5G13990	13.7783	-2.13129	0.824707	-2.5843	0.00975775	0.0227689
AT3G16720	1352.58	-2.1289	0.235289	-9.04799	1.46e-19	3.24e-18
AT1G55510	323.107	-2.12833	0.273215	-7.78993	6.7e-15	9.84e-14
AT1G63800	1367.22	-2.12539	0.150335	-14.1378	2.22e-45	3.1e-43
AT2G40420	566.216	-2.12245	0.242472	-8.75338	2.07e-18	4.25e-17
AT5G24270	104.334	-2.12155	0.326012	-6.5076	7.64e-11	6.97e-10
AT2G01818	16.1	-2.12024	0.7004	-3.02719	0.00246842	0.006687
AT1G76600	2041.4	-2.11911	0.183692	-11.5363	8.66e-31	4.9e-29
AT1G68190	829.858	-2.11705	0.33226	-6.37167	1.87e-10	1.63e-09
AT1G03010	87.5334	-2.11627	0.494426	-4.28026	1.87e-05	7.8e-05
AT3G26190	329.942	-2.10462	0.87395	-2.40817	0.0160329	0.0351293
AT2G36900	1142.65	-2.10431	0.162214	-12.9724	1.75e-38	1.7e-36
AT1G28480	276.224	-2.10403	0.33965	-6.19471	5.84e-10	4.77e-09
AT5G56750	1316.09	-2.1023	0.157469	-13.3505	1.18e-40	1.29e-38
AT2G37025	169.167	-2.101	0.341435	-6.15345	7.58e-10	6.11e-09
AT2G28120	863.143	-2.10072	0.215795	-9.73481	2.14e-22	6.11e-21
AT5G18170	8026.05	-2.10059	0.217408	-9.66195	4.37e-22	1.21e-20
AT3G48115	602.128	-2.10039	0.167263	-12.5574	3.62e-36	2.98e-34
AT3G44798	184.121	-2.09652	0.272718	-7.68749	1.5e-14	2.11e-13
AT2G39400	1997.18	-2.09574	0.20933	-10.0117	1.35e-23	4.27e-22
AT2G05540	2625.26	-2.09477	0.229922	-9.1108	8.18e-20	1.86e-18
AT2G34500	2355.17	-2.09319	0.269802	-7.75823	8.61e-15	1.25e-13
AT5G53360	173.928	-2.09313	0.253408	-8.25993	1.46e-16	2.57e-15
AT3G01970	1927.38	-2.09135	0.334582	-6.25065	4.09e-10	3.41e-09
AT1G75490	856.004	-2.09134	0.323829	-6.45814	1.06e-10	9.5e-10
AT3G59930	161.01	-2.09079	0.290144	-7.20604	5.76e-13	6.78e-12
AT3G07870	1487.83	-2.08841	0.171775	-12.1578	5.21e-34	3.75e-32
AT2G26530	3281.59	-2.08558	0.204832	-10.1819	2.39e-24	8.05e-23
AT2G28840	2134.53	-2.07687	0.184963	-11.2286	2.95e-29	1.5e-27
AT3G58490	3900.63	-2.07652	0.117058	-17.7392	2.09e-70	9.15e-68
AT1G58340	243.256	-2.07598	0.431956	-4.80599	1.54e-06	7.69e-06
AT5G56100	728.427	-2.07494	0.322438	-6.43516	1.23e-10	1.09e-09
AT5G18640	722.746	-2.07309	0.185359	-11.1842	4.87e-29	2.43e-27
AT3G12710	421.218	-2.06824	0.430856	-4.80031	1.58e-06	7.91e-06
AT4G01335	18.9045	-2.06581	0.635458	-3.25091	0.00115037	0.00336443
AT3G15500	1394.22	-2.05948	0.258524	-7.96631	1.63e-15	2.6e-14
AT4G34030	1602.46	-2.05637	0.192682	-10.6724	1.37e-26	5.54e-25
AT1G58190	226.532	-2.05584	0.276771	-7.42793	1.1e-13	1.4e-12
AT1G15900	36.5988	-2.05147	0.515035	-3.98316	6.8e-05	0.000256023
AT1G76590	467.399	-2.04655	0.26052	-7.85565	3.98e-15	6.02e-14
AT5G54490	547.304	-2.04639	0.245539	-8.33427	7.8e-17	1.41e-15
AT2G16060	312.882	-2.04472	0.457191	-4.47235	7.74e-06	3.45e-05
AT4G03510	431.156	-2.04052	0.363119	-5.61944	1.92e-08	1.28e-07
AT3G05200	2340.29	-2.04015	0.14985	-13.6147	3.28e-42	3.75e-40
AT5G09805	17.4014	-2.03838	0.703022	-2.89945	0.00373812	0.00968511
AT4G34770	146.918	-2.03637	0.394588	-5.16077	2.46e-07	1.4e-06
AT3G20340	39.8861	-2.03631	0.445107	-4.57487	4.77e-06	2.2e-05
AT1G19770	5164.54	-2.03624	0.132907	-15.3208	5.55e-53	1.16e-50
AT1G18860	35.0445	-2.03009	0.614852	-3.30176	0.000960804	0.00286352
AT1G67910	333.527	-2.02703	0.292632	-6.92688	4.3e-12	4.64e-11
AT4G27745	286.266	-2.02583	0.220413	-9.19106	3.89e-20	9.09e-19
AT1G50745	46.0741	-2.02502	0.607765	-3.33192	0.000862501	0.00259952
AT1G66570	228.982	-2.02374	0.385519	-5.24938	1.53e-07	8.95e-07
AT2G02930	1363.35	-2.0221	0.333549	-6.06238	1.34e-09	1.05e-08
AT4G13030	101.745	-2.02089	0.324657	-6.22468	4.83e-10	3.99e-09
AT1G32350	2614.63	-2.02086	0.278402	-7.25878	3.91e-13	4.69e-12
AT5G04040	2578.71	-2.02018	0.161325	-12.5224	5.63e-36	4.57e-34
AT1G03610	1466.52	-2.01848	0.219361	-9.20162	3.53e-20	8.28e-19
AT3G09780	74.6927	-2.01634	0.365073	-5.5231	3.33e-08	2.15e-07
AT1G05020	130.679	-2.01478	0.347745	-5.79383	6.88e-09	4.9e-08
AT1G13448	29.3139	-2.01048	0.582091	-3.45389	0.000552553	0.0017346
AT4G30370	39.7084	-2.00864	0.46724	-4.29895	1.72e-05	7.21e-05
AT1G21010	353.789	-2.00842	0.186262	-10.7827	4.15e-27	1.77e-25
AT2G26355	232.506	-2.0078	0.313785	-6.39864	1.57e-10	1.38e-09
AT5G05140	1526.28	-2.00728	0.138303	-14.5136	9.94e-48	1.58e-45
AT1G13700	312.935	-2.00615	0.458314	-4.37724	1.2e-05	5.17e-05
AT2G46260	2113.19	-2.00585	0.104754	-19.1482	1e-81	8.39e-79
AT1G46554	55.3464	-2.00339	0.39505	-5.07123	3.95e-07	2.18e-06
AT5G24640	25.2188	-2.00272	0.67455	-2.96897	0.00298796	0.00793918
AT5G23240	31.9712	-2.00148	0.50144	-3.99146	6.57e-05	0.000248145
AT1G29290	238.732	-2.00014	0.395417	-5.0583	4.23e-07	2.33e-06
AT5G25180	72.8036	-1.99895	0.517309	-3.86413	0.000111485	0.000403236
AT2G44570	9.48784	-1.99663	0.824965	-2.42026	0.0155094	0.0340869
AT3G16800	1390.06	-1.99456	0.185257	-10.7665	4.96e-27	2.08e-25
AT3G19850	1346.09	-1.99369	0.283217	-7.03942	1.93e-12	2.16e-11
AT4G17730	2042.89	-1.98632	0.139775	-14.2108	7.85e-46	1.1e-43
AT3G07010	552.802	-1.98587	0.174082	-11.4076	3.83e-30	2.1e-28
AT1G07040	1804.91	-1.98403	0.327781	-6.05292	1.42e-09	1.11e-08
AT1G72150	13296.2	-1.98388	0.267819	-7.40752	1.29e-13	1.63e-12
AT4G15680	141.363	-1.98182	0.315672	-6.27812	3.43e-10	2.88e-09
AT3G56880	3347.38	-1.98167	0.124901	-15.8659	1.09e-56	2.8e-54
AT2G14800	9.1828	-1.97307	0.835704	-2.36097	0.0182271	0.0392887
AT2G41430	18567.5	-1.97299	0.0954187	-20.6772	5.55e-95	8.23e-92
AT3G29240	12925.4	-1.97275	0.188494	-10.4659	1.24e-25	4.74e-24
AT4G27980	14.1087	-1.97194	0.740697	-2.66228	0.00776136	0.018565
AT5G39865	19.3773	-1.97112	0.612422	-3.21857	0.00128832	0.00372546
AT4G27130	2298.5	-1.97045	0.135761	-14.5141	9.86e-48	1.58e-45
AT2G17036	103.244	-1.97004	0.294184	-6.69663	2.13e-11	2.09e-10
AT4G27460	241.322	-1.9698	0.264549	-7.44587	9.63e-14	1.24e-12
AT4G31290	2913.27	-1.96841	0.252192	-7.80522	5.94e-15	8.79e-14
AT2G01340	785.615	-1.96685	0.21165	-9.2929	1.5e-20	3.62e-19
AT5G18650	3674.3	-1.96247	0.150044	-13.0793	4.33e-39	4.38e-37
AT5G08240	800.324	-1.96156	0.213967	-9.16758	4.84e-20	1.12e-18
AT5G43700	1325.83	-1.95938	0.259882	-7.53949	4.72e-14	6.29e-13
AT1G23060	72.5026	-1.95932	0.540576	-3.62451	0.000289513	0.000964693
AT5G48412	883.945	-1.95783	0.197691	-9.90351	4.02e-23	1.22e-21
AT2G23320	5029.49	-1.95663	0.211983	-9.23013	2.7e-20	6.4e-19
AT2G35730	252.619	-1.95648	0.373206	-5.24235	1.59e-07	9.27e-07
AT5G27420	4065.45	-1.95607	0.225256	-8.68377	3.83e-18	7.65e-17
AT5G64570	929.552	-1.95606	0.303416	-6.4468	1.14e-10	1.02e-09
AT1G58030	3992.41	-1.95259	0.1384	-14.1083	3.38e-45	4.68e-43
AT4G15670	112.11	-1.94946	0.320345	-6.08553	1.16e-09	9.17e-09
AT4G36050	156.52	-1.94781	0.249966	-7.79229	6.58e-15	9.69e-14
AT1G34760	579.062	-1.94703	0.173147	-11.245	2.45e-29	1.26e-27
AT4G25000	42.6878	-1.94652	0.652031	-2.98532	0.00283281	0.00757924
AT2G43930	31.3145	-1.94576	0.494543	-3.93446	8.34e-05	0.00030921
AT1G21910	572.884	-1.94523	0.351093	-5.5405	3.02e-08	1.96e-07
AT4G21410	1065.47	-1.94281	0.210984	-9.2083	3.31e-20	7.8e-19
AT2G32150	2191.37	-1.94189	0.280406	-6.92528	4.35e-12	4.69e-11
AT5G59590	17.7855	-1.9402	0.724257	-2.67889	0.00738677	0.017755
AT3G11100	1043.23	-1.93744	0.127482	-15.1978	3.66e-52	7.34e-50
AT3G55840	210.089	-1.93724	0.2417	-8.01508	1.1e-15	1.79e-14
AT5G61440	159.796	-1.93719	0.367385	-5.27292	1.34e-07	7.99e-07
AT1G68330	92.5954	-1.93475	0.290439	-6.66146	2.71e-11	2.61e-10
AT1G34317	17.3771	-1.9328	0.647217	-2.98632	0.00282356	0.00755868
AT1G61340	127.892	-1.93272	0.356035	-5.42845	5.68e-08	3.55e-07
AT4G11650	1469.13	-1.93169	0.854529	-2.26053	0.0237882	0.0496144
AT1G01770	678.373	-1.93087	0.206588	-9.34651	9.06e-21	2.23e-19
AT2G22500	1565.77	-1.92942	0.306124	-6.30275	2.92e-10	2.48e-09
AT5G03020	15.8023	-1.92922	0.664821	-2.90187	0.00370947	0.00961606
AT2G31020	219.524	-1.92824	0.303654	-6.35011	2.15e-10	1.86e-09
AT4G25835	160.032	-1.92639	0.303009	-6.35751	2.05e-10	1.78e-09
AT2G47700	2049.29	-1.92483	0.145928	-13.1903	9.97e-40	1.06e-37
AT3G14050	3716.45	-1.92436	0.190997	-10.0754	7.1e-24	2.28e-22
AT1G04310	379.281	-1.92176	0.364999	-5.2651	1.4e-07	8.28e-07
AT4G19820	374.263	-1.91714	0.228416	-8.39319	4.73e-17	8.69e-16
AT5G62865	358.05	-1.91606	0.210819	-9.08864	1e-19	2.26e-18
AT1G22890	2752.1	-1.91511	0.167864	-11.4087	3.78e-30	2.08e-28
AT4G30410	28.2391	-1.91456	0.567206	-3.37543	0.000737017	0.00225378
AT1G62440	43.7129	-1.91446	0.482352	-3.969	7.22e-05	0.000270447
AT2G26980	3003.97	-1.9133	0.117663	-16.2609	1.87e-59	5.54e-57
AT2G27430	31.1087	-1.9099	0.515189	-3.70719	0.000209573	0.000718338
AT3G03870	2198.91	-1.90912	0.226824	-8.41677	3.87e-17	7.14e-16
AT1G15740	4255.91	-1.90757	0.138852	-13.7381	6e-43	7.22e-41
AT1G21100	1762.07	-1.90498	0.185295	-10.2808	8.6e-25	2.98e-23
AT2G28110	331.151	-1.90469	0.339557	-5.60935	2.03e-08	1.35e-07
AT5G64310	1043.36	-1.90433	0.228697	-8.32684	8.3e-17	1.5e-15
AT3G55500	37.4233	-1.90341	0.44085	-4.31759	1.58e-05	6.66e-05
AT3G48020	139.608	-1.90268	0.404271	-4.70643	2.52e-06	1.22e-05
AT2G25930	292.266	-1.9025	0.231892	-8.20425	2.32e-16	4.02e-15
AT5G59960	1741.44	-1.8988	0.156495	-12.1333	7.03e-34	5.01e-32
AT1G60500	23.2396	-1.89797	0.68955	-2.75248	0.00591456	0.0146197
AT3G10985	6900.43	-1.89777	0.181851	-10.4359	1.7e-25	6.38e-24
AT5G45310	107.213	-1.89677	0.440326	-4.30764	1.65e-05	6.95e-05
AT4G01360	317.16	-1.89489	0.390031	-4.85831	1.18e-06	6.06e-06
AT5G45830	55.1291	-1.89483	0.436882	-4.33717	1.44e-05	6.13e-05
AT3G19030	1711.65	-1.89402	0.183264	-10.3349	4.9e-25	1.74e-23
AT3G48380	1820.96	-1.8936	0.186715	-10.1416	3.61e-24	1.2e-22
AT1G19020	2262.81	-1.89326	0.286109	-6.61726	3.66e-11	3.46e-10
AT3G03470	3393.26	-1.8929	0.330342	-5.73011	1e-08	6.97e-08
AT1G69570	27.6968	-1.89255	0.540674	-3.50036	0.000464631	0.00148375
AT1G09540	15.683	-1.89248	0.787552	-2.40299	0.0162615	0.0355654
AT5G03355	162.613	-1.88923	0.411745	-4.58835	4.47e-06	2.07e-05
AT5G09690	95.2468	-1.88833	0.298846	-6.31874	2.64e-10	2.25e-09
AT2G22980	596.082	-1.88831	0.278355	-6.78381	1.17e-11	1.19e-10
AT1G72410	1653.98	-1.88467	0.136309	-13.8265	1.76e-43	2.19e-41
AT2G04690	1441.45	-1.88377	0.180802	-10.419	2.03e-25	7.54e-24
AT5G03720	42.9851	-1.88142	0.464249	-4.05262	5.06e-05	0.000195534
AT4G03190	286.52	-1.8811	0.261285	-7.19944	6.05e-13	7.1e-12
AT2G42290	179.281	-1.87975	0.218304	-8.6107	7.26e-18	1.41e-16
AT5G46330	1040.64	-1.87259	0.331974	-5.64077	1.69e-08	1.14e-07
AT1G18773	270.547	-1.87032	0.220058	-8.49923	1.91e-17	3.59e-16
AT1G28180	28.8912	-1.86868	0.751513	-2.48655	0.0128989	0.02909
AT2G29670	5673.44	-1.8678	0.202688	-9.21513	3.11e-20	7.34e-19
AT3G29035	246.366	-1.86741	0.499969	-3.73506	0.000187668	0.000649618
AT1G80420	957.571	-1.86706	0.184502	-10.1195	4.53e-24	1.48e-22
AT3G61210	976.062	-1.86434	0.216574	-8.60833	7.41e-18	1.44e-16
AT5G40720	552.752	-1.86293	0.182829	-10.1895	2.21e-24	7.48e-23
AT3G01490	896.164	-1.86271	0.152944	-12.179	4.02e-34	2.91e-32
AT3G53980	234.772	-1.86046	0.502141	-3.70505	0.00021135	0.000723527
AT3G06420	352.737	-1.85591	0.183003	-10.1414	3.62e-24	1.2e-22
AT5G22540	71.4989	-1.85583	0.34195	-5.4272	5.72e-08	3.57e-07
AT3G10770	4064.31	-1.85528	0.119983	-15.4628	6.18e-54	1.35e-51
AT5G16120	1494.91	-1.85472	0.153313	-12.0976	1.09e-33	7.7e-32
AT3G60490	30.4504	-1.85262	0.544589	-3.40186	0.000669288	0.00206801
AT1G26930	371.639	-1.85193	0.315815	-5.86398	4.52e-09	3.31e-08
AT5G58650	605.3	-1.85126	0.155549	-11.9014	1.16e-32	7.78e-31
AT5G13330	665.213	-1.85105	0.390148	-4.74447	2.09e-06	1.02e-05
AT3G54510	212.03	-1.85044	0.208715	-8.86586	7.59e-19	1.6e-17
AT5G42090	66.6279	-1.85036	0.449403	-4.11738	3.83e-05	0.000150878
AT1G70290	7384.28	-1.84987	0.273389	-6.76642	1.32e-11	1.33e-10
AT5G50450	114.567	-1.84682	0.460045	-4.01443	5.96e-05	0.000226779
AT2G01150	109.711	-1.84603	0.267514	-6.90068	5.18e-12	5.53e-11
AT1G61810	455.427	-1.84006	0.307375	-5.98637	2.15e-09	1.63e-08
AT1G80840	4964.96	-1.83606	0.250353	-7.33388	2.24e-13	2.76e-12
AT4G35750	6681.91	-1.83486	0.190554	-9.6291	6.03e-22	1.65e-20
AT5G28770	3072.27	-1.83368	0.215162	-8.52231	1.56e-17	2.95e-16
AT3G26820	79.6335	-1.83333	0.555663	-3.29936	0.000969049	0.00288586
AT1G64720	51125.5	-1.8298	0.182298	-10.0374	1.04e-23	3.32e-22
AT5G45660	122.053	-1.8287	0.312926	-5.84388	5.1e-09	3.7e-08
AT1G61820	205.77	-1.82484	0.44335	-4.11604	3.85e-05	0.000151633
AT2G23810	4706.5	-1.82161	0.119798	-15.2057	3.24e-52	6.57e-50
AT5G18630	2318.38	-1.82027	0.175454	-10.3746	3.23e-25	1.17e-23
AT3G50060	1172.6	-1.81654	0.33246	-5.46392	4.66e-08	2.95e-07
AT2G32800	1177.31	-1.81589	0.130524	-13.9123	5.33e-44	6.98e-42
AT5G48160	4825.39	-1.81279	0.130101	-13.9337	3.95e-44	5.28e-42
AT5G57640	21.5777	-1.81184	0.546937	-3.3127	0.000924008	0.00276585
AT3G53160	242.102	-1.81176	0.355185	-5.10089	3.38e-07	1.89e-06
AT5G22380	52.9639	-1.81132	0.397091	-4.56147	5.08e-06	2.33e-05
AT2G43400	1343.78	-1.80955	0.183121	-9.88171	5e-23	1.51e-21
AT4G01330	1766.22	-1.80816	0.206697	-8.74788	2.17e-18	4.45e-17
AT4G24110	295.459	-1.80662	0.405811	-4.45189	8.51e-06	3.76e-05
AT5G22520	302.346	-1.80646	0.284139	-6.35765	2.05e-10	1.78e-09
AT5G55970	1011.62	-1.80462	0.212051	-8.51029	1.73e-17	3.27e-16
AT5G38200	191.531	-1.80441	0.376794	-4.78885	1.68e-06	8.34e-06
AT4G39670	1245.25	-1.80422	0.321769	-5.6072	2.06e-08	1.36e-07
AT4G34970	55.6131	-1.80293	0.357345	-5.04534	4.53e-07	2.48e-06
AT3G23230	208.428	-1.80212	0.299589	-6.01532	1.8e-09	1.38e-08
AT3G24450	17.5709	-1.80152	0.668664	-2.69421	0.00705567	0.0170571
AT3G50470	336.074	-1.80073	0.263754	-6.82729	8.65e-12	8.96e-11
AT1G27300	648.441	-1.80063	0.169747	-10.6077	2.74e-26	1.1e-24
AT5G24600	20.4935	-1.79897	0.671546	-2.67884	0.00738768	0.017755
AT1G11000	116.516	-1.79806	0.263399	-6.82636	8.71e-12	9.02e-11
AT1G05890	3317.87	-1.79381	0.122291	-14.6684	1.03e-48	1.77e-46
AT2G18280	2692	-1.79247	0.10087	-17.7702	1.2e-70	5.38e-68
AT1G01240	960.499	-1.79229	0.203024	-8.82796	1.07e-18	2.22e-17
AT3G57760	193.109	-1.79227	0.223345	-8.02465	1.02e-15	1.66e-14
AT2G41510	36.6521	-1.79107	0.597739	-2.9964	0.00273184	0.00734032
AT2G37678	78.1079	-1.78926	0.333518	-5.36479	8.1e-08	4.95e-07
AT2G41100	11526.6	-1.78884	0.197265	-9.06821	1.21e-19	2.71e-18
AT2G38470	9180.62	-1.78864	0.236121	-7.57509	3.59e-14	4.84e-13
AT5G01200	33.5222	-1.78819	0.476623	-3.75179	0.000175577	0.000612166
AT1G66760	1118.66	-1.787	0.192315	-9.29202	1.51e-20	3.64e-19
AT5G19340	14.9079	-1.78488	0.645247	-2.7662	0.00567141	0.0140838
AT4G31510	502.736	-1.7845	0.18339	-9.73064	2.23e-22	6.36e-21
AT3G45130	40.9561	-1.78411	0.501073	-3.56059	0.000370024	0.00120563
AT4G37300	6101.78	-1.77992	0.128643	-13.8361	1.54e-43	1.96e-41
AT5G56230	84.782	-1.77906	0.409455	-4.34494	1.39e-05	5.93e-05
AT1G73500	4610.11	-1.77875	0.140683	-12.6437	1.21e-36	1.04e-34
AT5G16410	186.704	-1.77716	0.312026	-5.69556	1.23e-08	8.44e-08
AT1G53580	3092.3	-1.77628	0.241057	-7.36873	1.72e-13	2.15e-12
AT1G78895	262.193	-1.77506	0.203144	-8.73793	2.37e-18	4.83e-17
AT1G56220	12517.2	-1.77336	0.125811	-14.0955	4.05e-45	5.57e-43
AT3G01770	2106.44	-1.77321	0.111877	-15.8497	1.41e-56	3.58e-54
AT1G47270	670.835	-1.77061	0.153059	-11.5681	5.98e-31	3.44e-29
AT4G36670	2627.12	-1.76882	0.265278	-6.66779	2.6e-11	2.51e-10
AT1G19680	1924.76	-1.7687	0.119703	-14.7757	2.1e-49	3.82e-47
AT5G57910	1001.97	-1.76724	0.196625	-8.98787	2.52e-19	5.46e-18
AT1G10140	1497.54	-1.76663	0.176242	-10.0239	1.2e-23	3.8e-22
AT5G04390	62.061	-1.76566	0.416446	-4.23983	2.24e-05	9.22e-05
AT5G18060	61.9702	-1.76534	0.461361	-3.82637	0.000130046	0.000464694
AT3G23240	393.483	-1.76065	0.415086	-4.24165	2.22e-05	9.16e-05
AT1G59590	822.19	-1.75977	0.149839	-11.7444	7.54e-32	4.7e-30
AT1G54100	7604.2	-1.75976	0.312516	-5.63094	1.79e-08	1.2e-07
AT1G13520	961.788	-1.75599	0.367477	-4.77849	1.77e-06	8.76e-06
AT5G21940	7623.8	-1.75504	0.554455	-3.16535	0.00154895	0.00439852
AT5G28646	80.751	-1.75489	0.4513	-3.88852	0.000100855	0.000367829
AT5G62900	466.121	-1.75393	0.156748	-11.1895	4.59e-29	2.3e-27
AT5G57630	542.985	-1.75348	0.221174	-7.92808	2.23e-15	3.48e-14
AT4G19160	5599.59	-1.75346	0.237917	-7.37002	1.71e-13	2.13e-12
AT1G10340	340.113	-1.7528	0.260824	-6.72024	1.81e-11	1.8e-10
AT4G17900	1963.21	-1.75122	0.135759	-12.8995	4.53e-38	4.34e-36
AT2G47950	25.4052	-1.75061	0.71033	-2.4645	0.0137204	0.0307054
AT2G29400	4801.4	-1.7502	0.119816	-14.6075	2.52e-48	4.25e-46
AT1G55000	1429.24	-1.74936	0.140845	-12.4205	2.02e-35	1.58e-33
AT5G19890	92.517	-1.74804	0.516196	-3.38639	0.000708189	0.00217565
AT3G57450	1853.55	-1.74648	0.218004	-8.01122	1.14e-15	1.84e-14
AT3G19860	1997.03	-1.74244	0.139234	-12.5145	6.22e-36	5.03e-34
AT2G46900	1683.27	-1.74111	0.124596	-13.9741	2.24e-44	3.04e-42
AT5G63470	544.74	-1.73913	0.227587	-7.64162	2.15e-14	2.97e-13
AT4G34810	28.789	-1.73303	0.53201	-3.25752	0.0011239	0.00329454
AT4G21534	615.03	-1.73189	0.166615	-10.3946	2.62e-25	9.59e-24
AT4G05150	1976.85	-1.73177	0.202752	-8.5413	1.33e-17	2.52e-16
AT5G03553	60.2065	-1.73172	0.338158	-5.12103	3.04e-07	1.7e-06
AT5G10860	3183.3	-1.7314	0.201095	-8.60986	7.32e-18	1.42e-16
AT2G26300	1714.35	-1.73026	0.117793	-14.689	7.58e-49	1.32e-46
AT3G47800	2583.14	-1.73018	0.263381	-6.5691	5.06e-11	4.72e-10
AT5G24490	5491	-1.7294	0.181923	-9.50619	1.98e-21	5.17e-20
AT4G27970	217.781	-1.72898	0.331517	-5.21536	1.83e-07	1.06e-06
AT1G26670	2334.46	-1.72866	0.106506	-16.2306	3.07e-59	8.68e-57
AT1G48500	12.0131	-1.72735	0.7602	-2.27224	0.0230722	0.0483045
AT1G52565	180.99	-1.72552	0.328692	-5.24966	1.52e-07	8.94e-07
AT5G65110	2948	-1.7249	0.220837	-7.81073	5.69e-15	8.44e-14
AT3G61160	218.384	-1.72442	0.29083	-5.92932	3.04e-09	2.28e-08
AT4G39610	58.2838	-1.72217	0.41425	-4.15733	3.22e-05	0.00012891
AT1G58180	1805.33	-1.72165	0.174695	-9.85518	6.51e-23	1.94e-21
AT2G46490	889.481	-1.72146	0.13809	-12.4662	1.14e-35	9.01e-34
AT1G75190	178.983	-1.71955	0.214545	-8.01489	1.1e-15	1.79e-14
AT1G80190	611.851	-1.71894	0.179447	-9.5791	9.79e-22	2.62e-20
AT3G58120	737.917	-1.71868	0.266154	-6.45747	1.06e-10	9.53e-10
AT1G10560	54.9878	-1.7173	0.428875	-4.00419	6.22e-05	0.000235993
AT1G11380	277.448	-1.7171	0.25389	-6.76317	1.35e-11	1.36e-10
AT5G14390	947.052	-1.7166	0.144532	-11.8769	1.56e-32	1.02e-30
AT3G54366	773.761	-1.71622	0.155839	-11.0128	3.32e-28	1.56e-26
AT2G25900	4884.15	-1.7127	0.380828	-4.49731	6.88e-06	3.1e-05
AT1G15350	1135.68	-1.71062	0.16628	-10.2876	8.01e-25	2.8e-23
AT2G35070	45.7649	-1.71033	0.600428	-2.84852	0.00439232	0.0111768
AT1G03220	10271.2	-1.70817	0.218065	-7.83329	4.75e-15	7.14e-14
AT1G72360	137.152	-1.70796	0.246223	-6.93662	4.02e-12	4.34e-11
AT4G16690	1792.17	-1.70668	0.161746	-10.5516	4.99e-26	1.98e-24
AT1G23120	47.4283	-1.70642	0.514909	-3.31402	0.000919655	0.0027541
AT4G18170	306.505	-1.70528	0.218293	-7.81186	5.64e-15	8.37e-14
AT5G47960	99.1601	-1.70284	0.434193	-3.92185	8.79e-05	0.000324655
AT2G39100	323.525	-1.70284	0.168813	-10.0871	6.3e-24	2.03e-22
AT3G16510	331.697	-1.7025	0.25815	-6.59501	4.25e-11	3.99e-10
AT3G15770	783.309	-1.70201	0.196154	-8.67691	4.07e-18	8.09e-17
AT4G15610	2099.66	-1.69975	0.317786	-5.34872	8.86e-08	5.38e-07
AT2G40640	122.24	-1.69911	0.273463	-6.21332	5.19e-10	4.27e-09
AT5G66640	206.38	-1.69593	0.358347	-4.73266	2.22e-06	1.08e-05
AT5G59990	49.0421	-1.69582	0.425153	-3.98874	6.64e-05	0.000250763
AT4G22030	62.0904	-1.69505	0.550953	-3.07658	0.00209388	0.00577806
AT3G16857	2943.29	-1.69462	0.122992	-13.7783	3.44e-43	4.2e-41
AT4G39580	219.36	-1.69446	0.255751	-6.62541	3.46e-11	3.29e-10
AT1G05840	1438.41	-1.69406	0.140644	-12.045	2.06e-33	1.43e-31
AT3G48580	28.4656	-1.69366	0.471005	-3.59584	0.00032335	0.00106546
AT1G09250	621.285	-1.69053	0.161221	-10.4858	1e-25	3.87e-24
AT2G27310	1406.42	-1.68934	0.176236	-9.58567	9.19e-22	2.47e-20
AT1G27290	2384.95	-1.68908	0.212225	-7.95889	1.74e-15	2.75e-14
AT4G24275	77.2403	-1.6882	0.441773	-3.82142	0.000132688	0.000473082
AT5G63620	1154.23	-1.68725	0.219944	-7.67129	1.7e-14	2.39e-13
AT2G41560	6878.15	-1.68468	0.178645	-9.43036	4.09e-21	1.03e-19
AT5G37710	475.61	-1.68398	0.16154	-10.4245	1.92e-25	7.16e-24
AT1G13740	117.479	-1.68297	0.282448	-5.95851	2.55e-09	1.92e-08
AT2G40940	2644.84	-1.6829	0.266687	-6.3104	2.78e-10	2.37e-09
AT5G60850	1771.8	-1.68233	0.179166	-9.38977	6.01e-21	1.49e-19
AT2G40085	18.7345	-1.68138	0.606355	-2.77294	0.0055553	0.0138204
AT1G15540	88.175	-1.68123	0.477913	-3.51786	0.000435035	0.00139828
AT1G17147	305.062	-1.67772	0.273113	-6.14295	8.1e-10	6.51e-09
AT5G43580	116.49	-1.6775	0.353844	-4.7408	2.13e-06	1.04e-05
AT5G05750	728.226	-1.67649	0.153684	-10.9087	1.05e-27	4.73e-26
AT3G06455	188.366	-1.67647	0.265032	-6.32553	2.52e-10	2.16e-09
AT5G16480	385.972	-1.67068	0.192459	-8.68068	3.93e-18	7.84e-17
AT5G43620	165.828	-1.6699	0.25614	-6.51947	7.06e-11	6.48e-10
AT5G20520	1724.86	-1.66925	0.13686	-12.1968	3.23e-34	2.37e-32
AT1G29395	1130.8	-1.66887	0.302225	-5.52194	3.35e-08	2.16e-07
AT1G18620	2370.66	-1.66829	0.291754	-5.71813	1.08e-08	7.46e-08
AT3G01290	10698.3	-1.6673	0.192244	-8.67281	4.22e-18	8.37e-17
AT1G53060	14.0762	-1.6669	0.66105	-2.5216	0.0116823	0.0266935
AT4G37290	432.16	-1.66486	0.304964	-5.45921	4.78e-08	3.02e-07
AT1G29760	800.381	-1.66473	0.145574	-11.4357	2.77e-30	1.53e-28
AT1G25275	6135.29	-1.66361	0.23108	-7.19928	6.05e-13	7.1e-12
AT5G65609	44.7288	-1.66302	0.41291	-4.02757	5.64e-05	0.000215324
AT2G34580	12.5149	-1.66171	0.71128	-2.33623	0.0194795	0.0416433
AT5G51970	6123.82	-1.66115	0.130357	-12.7431	3.41e-37	3.04e-35
AT1G52890	352.134	-1.66092	0.408633	-4.06458	4.81e-05	0.000186296
AT1G75800	2805.19	-1.65913	0.203927	-8.13591	4.09e-16	6.89e-15
AT1G15880	1392.61	-1.6574	0.132823	-12.4782	9.81e-36	7.77e-34
AT1G15910	550.464	-1.65673	0.176738	-9.3739	6.99e-21	1.73e-19
AT3G54880	748.868	-1.65553	0.229217	-7.22253	5.1e-13	6.05e-12
AT5G25475	123.047	-1.65394	0.262829	-6.29282	3.12e-10	2.63e-09
AT1G60190	112.203	-1.65348	0.601571	-2.7486	0.00598512	0.0147771
AT4G25707	38.209	-1.65313	0.428658	-3.85653	0.000115009	0.000415435
AT1G03800	37.1272	-1.65268	0.499795	-3.30672	0.000943968	0.00281814
AT1G72950	47.4513	-1.65251	0.40039	-4.12725	3.67e-05	0.000145077
AT4G08555	167.249	-1.65087	0.329116	-5.01608	5.27e-07	2.86e-06
AT1G30720	552.438	-1.64715	0.273472	-6.0231	1.71e-09	1.32e-08
AT3G07273	82.9756	-1.64547	0.314096	-5.23874	1.62e-07	9.44e-07
AT1G22400	3852.93	-1.64404	0.257766	-6.37801	1.79e-10	1.57e-09
AT4G37260	1137.69	-1.64193	0.333814	-4.91869	8.71e-07	4.57e-06
AT1G58225	32.4293	-1.64034	0.605488	-2.70913	0.00674609	0.0164076
AT1G13570	459.261	-1.63893	0.201112	-8.14934	3.66e-16	6.19e-15
AT5G55700	747.7	-1.63765	0.165788	-9.87801	5.19e-23	1.56e-21
AT1G21680	2372.14	-1.63734	0.137709	-11.8899	1.34e-32	8.84e-31
AT1G09940	1370.19	-1.63604	0.227516	-7.19089	6.44e-13	7.53e-12
AT1G67856	22.4419	-1.63602	0.601968	-2.71779	0.00657198	0.0160348
AT1G49170	178.345	-1.63589	0.206388	-7.9263	2.26e-15	3.53e-14
AT1G22640	831.262	-1.63506	0.199685	-8.18818	2.65e-16	4.55e-15
AT3G23880	492.708	-1.63496	0.366321	-4.46318	8.08e-06	3.59e-05
AT4G24580	21.772	-1.63484	0.652583	-2.50519	0.0122386	0.0278094
AT3G02340	608.008	-1.63264	0.146161	-11.1702	5.71e-29	2.83e-27
AT3G17510	4386.72	-1.63112	0.172971	-9.43003	4.1e-21	1.04e-19
AT2G28660	103.671	-1.63111	0.311298	-5.2397	1.61e-07	9.4e-07
AT1G15020	724.27	-1.62667	0.141386	-11.5052	1.24e-30	6.95e-29
AT3G23480	376.79	-1.62628	0.24737	-6.57426	4.89e-11	4.56e-10
AT3G46090	396.728	-1.62567	0.403004	-4.03389	5.49e-05	0.000210237
AT1G30730	343.579	-1.62552	0.376714	-4.31499	1.6e-05	6.74e-05
AT1G73910	23.5243	-1.62454	0.54556	-2.97774	0.0029038	0.00774334
AT4G36900	195.95	-1.62445	0.32682	-4.97047	6.68e-07	3.56e-06
AT2G18670	528.528	-1.62376	0.198526	-8.17907	2.86e-16	4.89e-15
AT1G09280	868.868	-1.62247	0.151866	-10.6836	1.21e-26	4.95e-25
AT5G05100	2762.23	-1.61981	0.106177	-15.2557	1.51e-52	3.12e-50
AT4G19390	443.469	-1.61924	0.199036	-8.13538	4.11e-16	6.91e-15
AT5G25210	52.1854	-1.61782	0.424161	-3.81416	0.000136649	0.000486573
AT3G61850	101.288	-1.61605	0.328814	-4.91479	8.89e-07	4.65e-06
AT5G58660	30.4184	-1.61546	0.501345	-3.22225	0.0012719	0.0036824
AT1G73380	400.945	-1.61521	0.254107	-6.35642	2.07e-10	1.79e-09
AT4G18197	919.144	-1.61517	0.174604	-9.25049	2.23e-20	5.32e-19
AT4G37370	2504.17	-1.61445	0.260901	-6.18796	6.09e-10	4.97e-09
AT3G06345	92.1463	-1.61231	0.395839	-4.07314	4.64e-05	0.000180188
AT3G04070	102.081	-1.61167	0.448082	-3.59681	0.000322142	0.00106184
AT4G27880	682.4	-1.61068	0.142984	-11.2648	1.96e-29	1.01e-27
AT1G15175	73.7242	-1.60962	0.348555	-4.61798	3.88e-06	1.81e-05
AT2G25250	1518.22	-1.60759	0.24719	-6.50348	7.85e-11	7.14e-10
AT1G05810	383.65	-1.60554	0.247898	-6.47661	9.38e-11	8.46e-10
AT2G28650	32.986	-1.60416	0.469572	-3.41621	0.000634995	0.00197028
AT2G29470	1304.24	-1.60334	0.345305	-4.64327	3.43e-06	1.61e-05
AT1G49832	21.043	-1.60288	0.590768	-2.71322	0.00666329	0.0162232
AT1G55020	1389.78	-1.60248	0.323837	-4.94841	7.48e-07	3.96e-06
AT4G11300	414.934	-1.60231	0.164895	-9.71715	2.55e-22	7.24e-21
AT1G14860	27.3657	-1.60227	0.504231	-3.17766	0.00148471	0.00423358
AT5G59220	152.653	-1.60045	0.481614	-3.32309	0.00089025	0.0026752
AT3G52520	423.872	-1.60012	0.366725	-4.36326	1.28e-05	5.49e-05
AT5G22530	82.5077	-1.5993	0.41381	-3.86483	0.000111167	0.000402237
AT3G51910	444.616	-1.5989	0.200983	-7.95539	1.79e-15	2.83e-14
AT1G43160	215.583	-1.59842	0.548618	-2.91354	0.00357361	0.00931404
AT1G29357	57.2078	-1.59824	0.411425	-3.88464	0.000102484	0.000373413
AT3G58670	923.57	-1.59775	0.136541	-11.7016	1.25e-31	7.64e-30
AT4G24040	285.933	-1.59689	0.261269	-6.11206	9.84e-10	7.84e-09
AT5G41750	1397.98	-1.59675	0.185603	-8.60306	7.76e-18	1.5e-16
AT3G52240	1317.55	-1.59671	0.177522	-8.99441	2.38e-19	5.16e-18
AT5G21020	6303.28	-1.59604	0.16161	-9.87589	5.3e-23	1.59e-21
AT1G67980	1514.78	-1.59532	0.274367	-5.81454	6.08e-09	4.37e-08
AT1G68110	106.509	-1.59522	0.376772	-4.23392	2.3e-05	9.44e-05
AT4G29950	4543.15	-1.594	0.122428	-13.0199	9.43e-39	9.32e-37
AT3G09790	18.9871	-1.59295	0.600593	-2.65229	0.00799483	0.0190453
AT2G47550	46.3044	-1.59237	0.676007	-2.35556	0.018495	0.0397948
AT4G24050	186.438	-1.59205	0.221555	-7.1858	6.68e-13	7.81e-12
AT1G76480	25.0828	-1.59142	0.569747	-2.7932	0.00521899	0.0130718
AT1G19660	5056.33	-1.59055	0.169275	-9.39628	5.65e-21	1.41e-19
AT5G14080	403.336	-1.59004	0.176528	-9.00733	2.11e-19	4.61e-18
AT5G06320	1782.02	-1.58967	0.19237	-8.26358	1.41e-16	2.49e-15
AT5G25910	368.087	-1.58875	0.243492	-6.52487	6.81e-11	6.25e-10
AT1G37130	89123	-1.58847	0.101694	-15.6201	5.31e-55	1.23e-52
AT2G05075	146.684	-1.58755	0.266842	-5.94941	2.69e-09	2.03e-08
AT2G26030	322.13	-1.58732	0.217422	-7.30062	2.86e-13	3.49e-12
AT4G37550	2542.33	-1.58718	0.162424	-9.77182	1.49e-22	4.3e-21
AT1G19397	70.2534	-1.58556	0.356073	-4.4529	8.47e-06	3.75e-05
AT2G26700	15.4973	-1.58367	0.63631	-2.48883	0.0128164	0.0289245
AT1G29970	1560.55	-1.58267	0.120476	-13.1368	2.03e-39	2.1e-37
AT2G32020	84.648	-1.58263	0.375524	-4.21446	2.5e-05	0.00010213
AT2G42580	1771.2	-1.57957	0.222505	-7.09904	1.26e-12	1.43e-11
AT4G15140	72.2728	-1.57745	0.377188	-4.18213	2.89e-05	0.000116741
AT5G58430	3074.06	-1.57614	0.141954	-11.1032	1.21e-28	5.84e-27
AT1G74450	1387.98	-1.57587	0.302767	-5.2049	1.94e-07	1.12e-06
AT1G19190	32.5967	-1.57539	0.453474	-3.47405	0.000512664	0.00162074
AT4G14930	1531.5	-1.57516	0.227445	-6.92547	4.35e-12	4.68e-11
AT3G49620	24741	-1.57342	0.215687	-7.29492	2.99e-13	3.64e-12
AT3G06355	653.569	-1.5734	0.398949	-3.94387	8.02e-05	0.000298353
AT3G11773	11.9777	-1.57264	0.694926	-2.26303	0.0236338	0.0493356
AT3G18690	256.071	-1.57243	0.22112	-7.1112	1.15e-12	1.32e-11
AT2G27500	2178.49	-1.57183	0.132274	-11.8831	1.45e-32	9.52e-31
AT2G44850	140.73	-1.57016	0.259886	-6.04172	1.52e-09	1.18e-08
AT3G21090	17.0592	-1.57015	0.687453	-2.28401	0.0223707	0.0470409
AT2G14775	16.5103	-1.56851	0.627208	-2.50078	0.012392	0.0281049
AT3G26200	7352.42	-1.5684	0.278618	-5.6292	1.81e-08	1.21e-07
AT2G25460	85.6728	-1.56691	0.402184	-3.896	9.78e-05	0.000357756
AT3G14610	267.636	-1.56582	0.237257	-6.59967	4.12e-11	3.87e-10
AT2G25735	1232.4	-1.5658	0.123478	-12.6808	7.55e-37	6.61e-35
AT1G16250	397.447	-1.56532	0.205002	-7.63566	2.25e-14	3.09e-13
AT2G37150	491.313	-1.56287	0.226787	-6.89135	5.53e-12	5.88e-11
AT3G25910	2658.21	-1.56261	0.133021	-11.7471	7.31e-32	4.57e-30
AT1G76460	814.457	-1.56238	0.145128	-10.7655	5.01e-27	2.1e-25
AT5G52250	714.615	-1.56215	0.161679	-9.662	4.37e-22	1.21e-20
AT4G30850	252.24	-1.56179	0.230813	-6.76649	1.32e-11	1.33e-10
AT3G62950	429.171	-1.56176	0.256499	-6.08876	1.14e-09	9e-09
AT3G54160	18.6501	-1.55984	0.674304	-2.31326	0.0207082	0.0439817
AT3G21870	828.987	-1.55885	0.245237	-6.35649	2.06e-10	1.79e-09
AT1G35730	22.1783	-1.55882	0.569755	-2.73594	0.00622019	0.0152791
AT4G00560	568.446	-1.55763	0.149566	-10.4144	2.13e-25	7.87e-24
AT5G04340	3938.67	-1.55678	0.236056	-6.59499	4.25e-11	3.99e-10
AT1G07150	153.087	-1.55518	0.272012	-5.71733	1.08e-08	7.49e-08
AT4G27740	534.664	-1.55453	0.180549	-8.61003	7.3e-18	1.42e-16
AT1G26580	2381.36	-1.55341	0.148444	-10.4646	1.26e-25	4.79e-24
AT5G05435	60.8446	-1.55266	0.422523	-3.67474	0.000238092	0.000806614
AT1G05467	24.922	-1.55165	0.561847	-2.76169	0.00575022	0.0142574
AT1G76560	241.471	-1.54819	0.228061	-6.78852	1.13e-11	1.16e-10
AT2G13960	22.0589	-1.54782	0.562813	-2.75015	0.00595685	0.0147148
AT3G62070	55.804	-1.54778	0.510105	-3.03425	0.00241137	0.00654626
AT2G21200	42.5004	-1.54657	0.503068	-3.07427	0.00211018	0.00581887
AT5G40740	526.623	-1.54626	0.197189	-7.84153	4.45e-15	6.69e-14
AT1G56280	12995.8	-1.54519	0.137913	-11.2041	3.89e-29	1.96e-27
AT5G58575	394.962	-1.54407	0.207271	-7.44953	9.37e-14	1.21e-12
AT5G19530	929.73	-1.54383	0.139801	-11.0431	2.37e-28	1.12e-26
AT3G22450	21.3296	-1.54242	0.612581	-2.5179	0.0118057	0.0269434
AT2G31810	4589.5	-1.54148	0.127939	-12.0486	1.97e-33	1.38e-31
AT1G25550	3244.27	-1.54138	0.194588	-7.92125	2.35e-15	3.66e-14
AT1G13450	1078.38	-1.53997	0.141915	-10.8513	1.97e-27	8.76e-26
AT4G18260	23.9916	-1.53995	0.579801	-2.656	0.0079073	0.0188648
AT2G17450	778.779	-1.53952	0.162242	-9.48903	2.33e-21	6.03e-20
AT2G24550	2481.18	-1.53922	0.277887	-5.53899	3.04e-08	1.98e-07
AT3G26510	1642.57	-1.53845	0.193733	-7.9411	2e-15	3.15e-14
AT1G17020	173.561	-1.53755	0.421622	-3.64674	0.000265589	0.000890523
AT5G64687	20.0285	-1.5374	0.568083	-2.7063	0.00680374	0.0165269
AT5G06560	1167.07	-1.53723	0.121362	-12.6665	9.06e-37	7.82e-35
AT3G59350	601.12	-1.5354	0.162465	-9.4507	3.37e-21	8.63e-20
AT3G15358	70.1863	-1.53505	0.367445	-4.17764	2.95e-05	0.000118863
AT3G15200	31.9437	-1.53415	0.499809	-3.06948	0.00214433	0.0059012
AT3G06210	522.927	-1.53363	0.157968	-9.7085	2.77e-22	7.82e-21
AT5G45740	20.4496	-1.53327	0.647701	-2.36725	0.0179207	0.0386888
AT5G04200	68.8683	-1.5332	0.354596	-4.32379	1.53e-05	6.49e-05
AT3G52800	4698.15	-1.53107	0.128917	-11.8764	1.57e-32	1.02e-30
AT4G15760	4529.68	-1.52891	0.117861	-12.9721	1.76e-38	1.7e-36
AT1G69930	561.738	-1.52839	0.357017	-4.28101	1.86e-05	7.78e-05
AT1G09910	736.098	-1.52832	0.164175	-9.3091	1.29e-20	3.11e-19
AT2G33060	146.581	-1.52831	0.323198	-4.7287	2.26e-06	1.1e-05
AT2G25590	436.139	-1.52819	0.16783	-9.10562	8.58e-20	1.95e-18
AT5G47850	169.327	-1.52736	0.301813	-5.0606	4.18e-07	2.3e-06
AT1G22930	12046.4	-1.52603	0.150766	-10.1218	4.42e-24	1.45e-22
AT1G15430	751.39	-1.52585	0.239221	-6.37841	1.79e-10	1.56e-09
AT1G71990	107.385	-1.52456	0.335839	-4.53955	5.64e-06	2.57e-05
AT5G04250	77.8459	-1.52426	0.341733	-4.46039	8.18e-06	3.63e-05
AT4G37010	106.915	-1.52421	0.437747	-3.48194	0.000497796	0.0015784
AT3G01650	825.411	-1.52418	0.203054	-7.5063	6.08e-14	8.02e-13
AT3G14280	88.3488	-1.52393	0.508226	-2.99852	0.00271291	0.00729594
AT4G21500	65.516	-1.52377	0.340944	-4.46925	7.85e-06	3.5e-05
AT5G49170	70.3733	-1.52364	0.348903	-4.36693	1.26e-05	5.41e-05
AT5G13820	440.633	-1.52265	0.274714	-5.54267	2.98e-08	1.94e-07
AT4G15270	117.186	-1.5211	0.358515	-4.24278	2.21e-05	9.12e-05
AT5G18245	43.2734	-1.51899	0.422242	-3.59743	0.000321379	0.00105951
AT5G67480	1764.67	-1.51868	0.184883	-8.21429	2.13e-16	3.72e-15
AT4G12735	143.076	-1.51865	0.375542	-4.04389	5.26e-05	0.000202227
AT1G17060	47.2952	-1.51763	0.424635	-3.57396	0.000351628	0.00115134
AT1G05340	204.661	-1.51684	0.316889	-4.78667	1.7e-06	8.43e-06
AT3G47610	882.556	-1.51575	0.129147	-11.7367	8.27e-32	5.12e-30
AT5G06930	76.3995	-1.51542	0.314573	-4.81738	1.45e-06	7.3e-06
AT1G65510	32.457	-1.51519	0.589236	-2.57145	0.0101273	0.0235313
AT1G08210	666.041	-1.51476	0.151157	-10.0211	1.23e-23	3.89e-22
AT3G26395	335.793	-1.51435	0.185536	-8.16205	3.29e-16	5.59e-15
AT3G45638	27.0185	-1.5137	0.461999	-3.2764	0.00105138	0.00310512
AT1G21830	627.4	-1.51202	0.167698	-9.01633	1.95e-19	4.28e-18
AT3G52060	4220.73	-1.51191	0.238031	-6.35175	2.13e-10	1.84e-09
AT3G49590	893.739	-1.51144	0.13131	-11.5105	1.17e-30	6.58e-29
AT4G14450	209.489	-1.50737	0.344169	-4.37975	1.19e-05	5.12e-05
AT3G25490	82.093	-1.50613	0.480793	-3.13259	0.0017327	0.0048608
AT1G51550	112.178	-1.50605	0.29902	-5.0366	4.74e-07	2.59e-06
AT1G63720	621.473	-1.50526	0.248276	-6.06284	1.34e-09	1.05e-08
AT3G04350	1377.47	-1.50522	0.167732	-8.97394	2.86e-19	6.18e-18
AT2G28085	28.2845	-1.50341	0.550928	-2.72887	0.0063552	0.0155789
AT1G29160	28.4859	-1.50274	0.50749	-2.96113	0.00306512	0.00812638
AT5G23670	1489.45	-1.50159	0.134651	-11.1517	7.02e-29	3.42e-27
AT4G25690	1179.3	-1.50045	0.160079	-9.3732	7.04e-21	1.74e-19
AT4G34135	1832.12	-1.50009	0.220645	-6.79865	1.06e-11	1.08e-10
AT5G67380	2360.22	-1.49986	0.116221	-12.9052	4.21e-38	4.05e-36
AT3G14770	2213.33	-1.49874	0.166067	-9.02496	1.8e-19	3.96e-18
AT4G17080	1598.91	-1.49834	0.129869	-11.5373	8.56e-31	4.86e-29
AT2G45620	2941.58	-1.49702	0.11035	-13.5662	6.35e-42	7.2e-40
AT3G28210	435.608	-1.4968	0.32201	-4.64832	3.35e-06	1.58e-05
AT3G14560	216.913	-1.49655	0.200416	-7.46722	8.19e-14	1.06e-12
AT3G01830	127.191	-1.49635	0.353324	-4.23506	2.28e-05	9.4e-05
AT1G20310	176.429	-1.49355	0.32907	-4.53871	5.66e-06	2.58e-05
AT5G17290	693.928	-1.49319	0.141708	-10.5371	5.82e-26	2.3e-24
AT4G23870	100.441	-1.49146	0.422678	-3.5286	0.000417771	0.00134842
AT2G43060	777.545	-1.4905	0.263306	-5.6607	1.51e-08	1.02e-07
AT4G08950	1744.57	-1.48971	0.31931	-4.6654	3.08e-06	1.46e-05
AT3G06490	84.7465	-1.48921	0.495287	-3.00675	0.00264055	0.00711825
AT1G20490	228.881	-1.48701	0.190203	-7.818	5.37e-15	8e-14
AT1G09415	553.438	-1.48602	0.17113	-8.68356	3.84e-18	7.65e-17
AT3G49940	1399.91	-1.48561	0.201346	-7.3784	1.6e-13	2.01e-12
AT3G21260	290.62	-1.48516	0.286252	-5.1883	2.12e-07	1.22e-06
AT4G05070	2565.7	-1.48213	0.261001	-5.67864	1.36e-08	9.24e-08
AT5G24390	35.5147	-1.48209	0.453411	-3.26876	0.00108018	0.00318139
AT1G14740	3523.84	-1.48183	0.132001	-11.2259	3.04e-29	1.55e-27
AT2G38240	1313.39	-1.48181	0.416186	-3.56045	0.000370215	0.00120605
AT5G24910	29.5317	-1.48112	0.471662	-3.14021	0.00168828	0.00474795
AT4G32480	1315.99	-1.48104	0.415519	-3.56431	0.000364809	0.00119005
AT1G43245	306.393	-1.48088	0.189831	-7.80102	6.14e-15	9.07e-14
AT5G61260	42.4693	-1.48072	0.490097	-3.02128	0.00251712	0.00681317
AT2G31585	249.53	-1.47982	0.245238	-6.03421	1.6e-09	1.24e-08
AT5G37840	37.9761	-1.47952	0.649433	-2.27817	0.0227162	0.0476785
AT1G06850	328.535	-1.47846	0.191289	-7.72895	1.08e-14	1.55e-13
AT5G14070	23.5378	-1.47756	0.535077	-2.7614	0.00575533	0.0142683
AT3G06380	1908.28	-1.47342	0.130364	-11.3023	1.28e-29	6.72e-28
AT5G38895	238.406	-1.47086	0.220019	-6.68517	2.31e-11	2.25e-10
AT1G68450	72.81	-1.47086	0.525083	-2.80119	0.00509153	0.0127789
AT5G04310	225.749	-1.47073	0.253148	-5.80979	6.26e-09	4.48e-08
AT3G60220	97.0527	-1.4703	0.329045	-4.4684	7.88e-06	3.51e-05
AT3G52400	4167.34	-1.46958	0.205372	-7.15569	8.33e-13	9.66e-12
AT2G38120	1871.15	-1.46932	0.193066	-7.61043	2.73e-14	3.73e-13
AT1G05805	954.773	-1.46838	0.189753	-7.73839	1.01e-14	1.45e-13
AT3G04060	52.4241	-1.46835	0.416728	-3.52352	0.000425853	0.00137198
AT5G15150	21.4134	-1.46835	0.558032	-2.63129	0.00850603	0.0201188
AT3G48520	45.0111	-1.4681	0.481337	-3.05005	0.00228802	0.00624753
AT1G65390	251.27	-1.46785	0.302767	-4.84811	1.25e-06	6.34e-06
AT1G08070	26.0951	-1.46671	0.534176	-2.74575	0.00603733	0.0148907
AT3G50700	127.126	-1.46622	0.264799	-5.53711	3.08e-08	2e-07
AT5G39670	137.161	-1.4658	0.263515	-5.56251	2.66e-08	1.74e-07
AT1G21130	12706.5	-1.46525	0.14301	-10.2458	1.24e-24	4.26e-23
AT3G53950	357.652	-1.46494	0.208753	-7.01758	2.26e-12	2.51e-11
AT3G52450	481.064	-1.4649	0.279352	-5.24391	1.57e-07	9.2e-07
AT1G12440	3358.47	-1.46451	0.144599	-10.1281	4.15e-24	1.37e-22
AT5G40450	12491.1	-1.46386	0.135122	-10.8336	2.39e-27	1.05e-25
AT5G52050	230.775	-1.46276	0.236513	-6.18468	6.22e-10	5.08e-09
AT1G14290	710.62	-1.46259	0.239381	-6.10986	9.97e-10	7.94e-09
AT4G27410	1541.38	-1.46224	0.287745	-5.08171	3.74e-07	2.08e-06
AT4G13820	60.906	-1.4608	0.358303	-4.077	4.56e-05	0.000177441
AT4G21870	668.502	-1.46076	0.290978	-5.02018	5.16e-07	2.8e-06
AT3G59900	125.859	-1.46048	0.585346	-2.49508	0.012593	0.0285037
AT3G10030	1037.74	-1.45915	0.155338	-9.39341	5.81e-21	1.45e-19
AT2G23170	583.062	-1.45447	0.359357	-4.04743	5.18e-05	0.000199593
AT5G15330	442.082	-1.45215	0.194544	-7.46441	8.37e-14	1.08e-12
AT2G40970	525.522	-1.45198	0.143773	-10.0991	5.57e-24	1.8e-22
AT4G29380	1545.84	-1.45121	0.150827	-9.62166	6.48e-22	1.77e-20
AT4G21480	40.6719	-1.44925	0.461021	-3.14357	0.00166898	0.00469916
AT3G51710	74.2592	-1.44885	0.362653	-3.99515	6.47e-05	0.000244548
AT3G54150	1468.15	-1.44816	0.231724	-6.24951	4.12e-10	3.43e-09
AT4G21920	183.196	-1.44782	0.262659	-5.51216	3.54e-08	2.28e-07
AT4G35600	1301.8	-1.44742	0.150815	-9.59729	8.21e-22	2.22e-20
AT1G17640	177.458	-1.44689	0.23679	-6.11043	9.94e-10	7.92e-09
AT2G44790	676.354	-1.44661	0.26186	-5.52436	3.31e-08	2.14e-07
AT2G22890	73.3579	-1.44659	0.395292	-3.65956	0.000252648	0.000850439
AT5G51070	28561.7	-1.44657	0.214452	-6.74543	1.53e-11	1.53e-10
AT4G25620	1832.79	-1.44581	0.131502	-10.9946	4.06e-28	1.88e-26
AT4G25940	1981.14	-1.44563	0.121783	-11.8705	1.68e-32	1.09e-30
AT5G54510	292.168	-1.4454	0.386276	-3.74188	0.000182646	0.000634287
AT5G51150	1038.65	-1.44462	0.160377	-9.00764	2.11e-19	4.61e-18
AT3G25250	474.333	-1.44299	0.38451	-3.75279	0.000174875	0.000610184
AT2G42620	1898.55	-1.44281	0.135062	-10.6826	1.23e-26	4.99e-25
AT1G19180	4670.79	-1.44089	0.280691	-5.13336	2.85e-07	1.6e-06
AT1G56165	27.1078	-1.44068	0.531438	-2.7109	0.00670999	0.016326
AT1G34300	1398.23	-1.43857	0.144898	-9.92819	3.14e-23	9.62e-22
AT1G63740	323.359	-1.43822	0.20544	-7.00068	2.55e-12	2.82e-11
AT1G05675	886.299	-1.43686	0.282937	-5.07838	3.81e-07	2.11e-06
AT3G57740	39.5069	-1.43672	0.422837	-3.3978	0.00067929	0.00209589
AT5G57500	44.9553	-1.43622	0.431496	-3.32848	0.000873219	0.00262812
AT5G57900	1104.52	-1.434	0.180674	-7.93692	2.07e-15	3.25e-14
AT4G30130	29.6679	-1.43211	0.470044	-3.04676	0.0023132	0.0063091
AT1G48260	412.093	-1.43177	0.195485	-7.32421	2.4e-13	2.96e-12
AT5G53830	150.182	-1.43005	0.272067	-5.25622	1.47e-07	8.65e-07
AT1G18570	3022.21	-1.42972	0.245328	-5.82778	5.62e-09	4.05e-08
AT1G01780	287.282	-1.42949	0.247667	-5.77183	7.84e-09	5.54e-08
AT3G18170	99.609	-1.42886	0.296558	-4.81817	1.45e-06	7.28e-06
AT4G15280	264.511	-1.42842	0.226994	-6.29275	3.12e-10	2.63e-09
AT1G76250	130.586	-1.42837	0.308837	-4.62499	3.75e-06	1.75e-05
AT2G18300	2517.39	-1.428	0.325547	-4.38646	1.15e-05	4.97e-05
AT1G06573	32.9671	-1.42792	0.565336	-2.52578	0.0115442	0.0264281
AT1G09420	113.311	-1.42695	0.2605	-5.47774	4.31e-08	2.73e-07
AT3G46690	257.951	-1.4268	0.265906	-5.36579	8.06e-08	4.93e-07
AT2G43370	311.238	-1.42674	0.162052	-8.80421	1.32e-18	2.73e-17
AT5G04190	1076.89	-1.42657	0.191495	-7.44962	9.36e-14	1.21e-12
AT5G05410	125.19	-1.42618	0.482914	-2.95327	0.00314422	0.00830508
AT4G01250	1003.37	-1.42613	0.220971	-6.45392	1.09e-10	9.74e-10
AT5G22270	820.98	-1.42556	0.175242	-8.13479	4.13e-16	6.94e-15
AT4G20380	1192.58	-1.42513	0.122337	-11.6492	2.32e-31	1.38e-29
AT5G49190	24.5055	-1.42308	0.486162	-2.92718	0.00342048	0.00896101
AT5G25500	21.2099	-1.42279	0.579571	-2.45491	0.0140921	0.0314277
AT1G08900	1401.11	-1.42246	0.137873	-10.3172	5.89e-25	2.07e-23
AT4G01870	5929.84	-1.42231	0.354965	-4.0069	6.15e-05	0.000233435
AT2G22450	73.859	-1.42203	0.409768	-3.47032	0.00051983	0.00164145
AT3G18930	336.558	-1.42095	0.193292	-7.35132	1.96e-13	2.43e-12
AT4G15260	1137.18	-1.42093	0.210161	-6.76112	1.37e-11	1.38e-10
AT4G03420	3564	-1.4177	0.219013	-6.47316	9.6e-11	8.63e-10
AT4G03030	2274.2	-1.41728	0.182006	-7.78703	6.86e-15	1e-13
AT1G14642	22.1983	-1.41725	0.614436	-2.30659	0.0210777	0.0446435
AT5G04910	559.007	-1.41611	0.158021	-8.96153	3.2e-19	6.9e-18
AT2G25964	154.062	-1.41509	0.233179	-6.06866	1.29e-09	1.01e-08
AT1G02650	69.6678	-1.41355	0.431982	-3.27225	0.00106695	0.00314773
AT2G42280	491.984	-1.41355	0.222518	-6.35251	2.12e-10	1.83e-09
AT5G63880	338.979	-1.41296	0.238727	-5.91872	3.24e-09	2.42e-08
AT5G41680	31.5957	-1.41257	0.451991	-3.12522	0.00177675	0.00497466
AT1G35516	1314.27	-1.41045	0.125676	-11.2229	3.15e-29	1.59e-27
AT5G47590	558.428	-1.41026	0.27395	-5.14788	2.63e-07	1.49e-06
AT3G55430	3483.22	-1.41024	0.268407	-5.25412	1.49e-07	8.74e-07
AT2G05518	54.8983	-1.40956	0.437752	-3.22	0.0012819	0.00370856
AT1G19610	357.185	-1.40907	0.28191	-4.9983	5.78e-07	3.11e-06
AT1G79900	30.5134	-1.4086	0.539957	-2.60872	0.00908803	0.0213667
AT1G01560	437.371	-1.40842	0.253919	-5.54675	2.91e-08	1.9e-07
AT4G35780	1602.57	-1.40827	0.109916	-12.8122	1.4e-37	1.28e-35
AT3G06780	267.892	-1.4074	0.182732	-7.702	1.34e-14	1.9e-13
AT4G22710	420.136	-1.40723	0.234094	-6.01137	1.84e-09	1.41e-08
AT1G34370	2245.45	-1.4064	0.145106	-9.6922	3.25e-22	9.09e-21
AT1G68840	8830.95	-1.40341	0.204225	-6.87186	6.34e-12	6.69e-11
AT5G67410	24.2888	-1.40274	0.494683	-2.83563	0.00457347	0.0115936
AT5G61530	1488.09	-1.4009	0.192547	-7.27563	3.45e-13	4.17e-12
AT5G56270	387.649	-1.40053	0.225633	-6.20709	5.4e-10	4.43e-09
AT4G32150	5134.83	-1.4002	0.135197	-10.3567	3.9e-25	1.4e-23
AT1G01180	1207.44	-1.39972	0.117832	-11.8789	1.52e-32	9.98e-31
AT5G02970	1098.28	-1.3997	0.129771	-10.7859	4.01e-27	1.72e-25
AT3G09020	1361	-1.39835	0.157093	-8.90143	5.51e-19	1.17e-17
AT3G06500	2227.84	-1.39806	0.195824	-7.13934	9.38e-13	1.08e-11
AT4G30690	1117.07	-1.39786	0.182881	-7.64356	2.11e-14	2.93e-13
AT4G16820	215.891	-1.39766	0.406119	-3.44149	0.000578511	0.00180842
AT2G28815	18.6646	-1.39654	0.599251	-2.33048	0.0197809	0.0422406
AT3G60130	2265.17	-1.39561	0.156595	-8.91222	5e-19	1.06e-17
AT2G18390	341.425	-1.39532	0.193048	-7.22784	4.91e-13	5.83e-12
AT5G06370	973.06	-1.3952	0.144218	-9.67428	3.88e-22	1.08e-20
AT5G47180	847.866	-1.39485	0.151674	-9.19638	3.7e-20	8.66e-19
AT4G26180	184.064	-1.39437	0.212823	-6.55179	5.69e-11	5.26e-10
AT5G05850	609.054	-1.39427	0.233958	-5.95949	2.53e-09	1.91e-08
AT1G32700	1605.86	-1.39218	0.17535	-7.93941	2.03e-15	3.19e-14
AT5G15580	276.678	-1.39163	0.244075	-5.70165	1.19e-08	8.16e-08
AT4G02360	24.7895	-1.39001	0.582828	-2.38494	0.0170819	0.0371137
AT2G23260	51.9212	-1.38992	0.579194	-2.39975	0.0164061	0.0358369
AT3G62650	2746.25	-1.38814	0.121464	-11.4285	3.01e-30	1.66e-28
AT1G07170	445.15	-1.38799	0.150863	-9.20031	3.57e-20	8.36e-19
AT2G41710	1144.95	-1.3878	0.141828	-9.78514	1.3e-22	3.79e-21
AT1G77760	4712.58	-1.38763	0.280294	-4.95062	7.4e-07	3.91e-06
AT1G69270	70.6872	-1.38659	0.384838	-3.60304	0.000314516	0.0010383
AT1G22740	237.759	-1.38657	0.278409	-4.98032	6.35e-07	3.4e-06
AT4G37250	290.81	-1.386	0.222609	-6.22614	4.78e-10	3.96e-09
AT4G16480	448.868	-1.38551	0.179199	-7.7317	1.06e-14	1.52e-13
AT5G22940	67.8776	-1.38527	0.38266	-3.62011	0.000294478	0.000979556
AT1G48000	181.325	-1.38499	0.385677	-3.59107	0.000329325	0.00108347
AT1G11530	242.312	-1.38452	0.207232	-6.681	2.37e-11	2.31e-10
AT4G36500	3788.76	-1.38411	0.158556	-8.72948	2.56e-18	5.19e-17
AT5G46410	1071.6	-1.38314	0.14506	-9.53496	1.5e-21	3.97e-20
AT1G24140	774.843	-1.38056	0.310933	-4.44007	8.99e-06	3.96e-05
AT5G12420	457.05	-1.38045	0.203625	-6.77941	1.21e-11	1.23e-10
AT1G61690	1348.5	-1.37908	0.125711	-10.9703	5.31e-28	2.44e-26
AT4G21510	327.312	-1.37852	0.307887	-4.47736	7.56e-06	3.37e-05
AT2G38830	107.569	-1.3777	0.2609	-5.28057	1.29e-07	7.67e-07
AT2G02410	348.745	-1.37768	0.16321	-8.44116	3.14e-17	5.87e-16
AT5G62020	872.493	-1.37759	0.14623	-9.4207	4.48e-21	1.13e-19
AT1G34315	164.606	-1.37749	0.233349	-5.90314	3.57e-09	2.65e-08
AT1G10610	341.528	-1.37647	0.191204	-7.19896	6.07e-13	7.11e-12
AT2G35950	50.0414	-1.37471	0.445307	-3.08711	0.0020211	0.00559004
AT1G53400	400.636	-1.37455	0.160431	-8.56784	1.05e-17	2.02e-16
AT5G40690	258.126	-1.37438	0.255732	-5.3743	7.69e-08	4.71e-07
AT4G05060	490.159	-1.37418	0.171783	-7.9995	1.25e-15	2.01e-14
AT4G32440	603.25	-1.37351	0.151056	-9.09268	9.66e-20	2.18e-18
AT5G34871	52.0241	-1.37335	0.370843	-3.70332	0.000212794	0.000727485
AT2G22680	88.3046	-1.37299	0.302936	-4.53227	5.84e-06	2.66e-05
AT1G64230	11931.1	-1.37271	0.131053	-10.4745	1.13e-25	4.34e-24
AT3G07780	4280.77	-1.3717	0.120727	-11.362	6.46e-30	3.49e-28
AT1G14870	2526.36	-1.37015	0.279375	-4.90435	9.37e-07	4.87e-06
AT2G01450	4767.69	-1.36851	0.145231	-9.42301	4.38e-21	1.1e-19
AT4G12570	871.884	-1.36795	0.163524	-8.36543	5.99e-17	1.09e-15
AT3G47360	145.35	-1.3677	0.276445	-4.94745	7.52e-07	3.97e-06
AT3G51840	7357.02	-1.36703	0.187404	-7.29457	3e-13	3.64e-12
AT5G55530	1622.62	-1.36675	0.174205	-7.84566	4.31e-15	6.5e-14
AT4G31820	2032.1	-1.36579	0.136834	-9.98135	1.84e-23	5.73e-22
AT1G21110	346.365	-1.36507	0.242663	-5.62536	1.85e-08	1.24e-07
AT5G49700	741.19	-1.36504	0.320145	-4.26382	2.01e-05	8.35e-05
AT5G39590	2203.3	-1.36486	0.172684	-7.90379	2.71e-15	4.17e-14
AT4G36040	11496.2	-1.36426	0.197207	-6.91793	4.58e-12	4.92e-11
AT2G43900	847.523	-1.36358	0.17687	-7.70954	1.26e-14	1.79e-13
AT2G22300	2508.61	-1.36338	0.144526	-9.43344	3.97e-21	1.01e-19
AT3G14440	162.748	-1.36331	0.326547	-4.17491	2.98e-05	0.000120219
AT4G17486	896.553	-1.36312	0.151326	-9.00786	2.1e-19	4.6e-18
AT4G00752	544.765	-1.36311	0.182377	-7.47414	7.77e-14	1.01e-12
AT5G66110	27.4993	-1.36297	0.527931	-2.58171	0.00983117	0.0229261
AT2G36420	308.028	-1.36147	0.171666	-7.93093	2.18e-15	3.4e-14
AT1G20880	497.282	-1.36098	0.14954	-9.10107	8.94e-20	2.03e-18
AT5G45250	1501.96	-1.35968	0.157957	-8.60791	7.44e-18	1.44e-16
AT5G66052	42.5933	-1.35956	0.473163	-2.87335	0.00406147	0.0104302
AT1G68020	1168.26	-1.35882	0.125199	-10.8533	1.92e-27	8.6e-26
AT5G44210	51.4361	-1.35856	0.565539	-2.40224	0.016295	0.0356225
AT1G07570	904.425	-1.35841	0.186862	-7.26957	3.61e-13	4.35e-12
AT2G15780	63.6738	-1.35837	0.494459	-2.74719	0.00601078	0.0148347
AT5G49100	443.21	-1.35745	0.205785	-6.59647	4.21e-11	3.95e-10
AT1G74740	420.233	-1.35745	0.19044	-7.12798	1.02e-12	1.17e-11
AT1G01720	1857.08	-1.35726	0.141497	-9.59212	8.63e-22	2.33e-20
AT2G20120	1484.61	-1.35724	0.138369	-9.80883	1.03e-22	3.03e-21
AT1G19310	459.219	-1.35631	0.216919	-6.25262	4.04e-10	3.37e-09
AT3G22900	18.6681	-1.35619	0.550289	-2.4645	0.0137204	0.0307054
AT2G01180	1224.92	-1.35602	0.274959	-4.93172	8.15e-07	4.29e-06
AT1G72940	1493.67	-1.35568	0.113809	-11.9119	1.03e-32	6.91e-31
AT5G05880	24.3515	-1.35502	0.514262	-2.63489	0.00841654	0.0199512
AT5G08520	447.429	-1.35394	0.184892	-7.32286	2.43e-13	2.98e-12
AT3G13550	404.464	-1.35386	0.169871	-7.96997	1.59e-15	2.53e-14
AT1G67365	105.777	-1.35386	0.307258	-4.40627	1.05e-05	4.57e-05
AT1G72920	1107.11	-1.35362	0.20615	-6.56616	5.16e-11	4.8e-10
AT4G25910	1799.34	-1.35329	0.150387	-8.99867	2.28e-19	4.98e-18
AT1G02860	227.967	-1.35274	0.230775	-5.86171	4.58e-09	3.35e-08
AT1G33610	652.294	-1.35133	0.182785	-7.39302	1.44e-13	1.8e-12
AT5G25770	415.745	-1.35122	0.197158	-6.85351	7.21e-12	7.55e-11
AT5G03490	1636.4	-1.35086	0.157817	-8.55967	1.13e-17	2.16e-16
AT5G20030	57.124	-1.35045	0.361673	-3.73389	0.000188548	0.000652078
AT5G05550	226.646	-1.34987	0.22377	-6.03242	1.62e-09	1.25e-08
AT3G23255	232.262	-1.34968	0.215394	-6.26609	3.7e-10	3.11e-09
AT1G12910	1067.25	-1.34936	0.129475	-10.4218	1.97e-25	7.33e-24
AT2G03760	1177.41	-1.34898	0.148542	-9.08148	1.07e-19	2.41e-18
AT3G13430	558.168	-1.34884	0.170001	-7.93427	2.12e-15	3.32e-14
AT5G23050	823.184	-1.34779	0.179754	-7.49798	6.48e-14	8.51e-13
AT1G53410	29.9543	-1.3477	0.48244	-2.79351	0.00521399	0.0130641
AT3G02700	728.989	-1.34623	0.129548	-10.3917	2.7e-25	9.86e-24
AT5G63690	45.3184	-1.34461	0.380742	-3.53154	0.000413155	0.00133487
AT2G41505	27.2996	-1.34458	0.498259	-2.69857	0.00696386	0.0168733
AT3G26240	552.852	-1.34363	0.21281	-6.31375	2.72e-10	2.33e-09
AT1G16170	518.438	-1.34218	0.221688	-6.05436	1.41e-09	1.1e-08
AT1G33350	27.6498	-1.34205	0.500689	-2.68041	0.0073532	0.0176964
AT1G22403	161.17	-1.34082	0.212458	-6.31099	2.77e-10	2.37e-09
AT4G38280	465.01	-1.34064	0.180998	-7.40697	1.29e-13	1.63e-12
AT2G43820	7844.46	-1.34054	0.141506	-9.47341	2.71e-21	6.97e-20
AT3G53210	34.2708	-1.34011	0.467512	-2.86648	0.00415068	0.0106338
AT1G14480	69.9362	-1.33915	0.331169	-4.0437	5.26e-05	0.000202352
AT3G27870	240.76	-1.33892	0.235803	-5.67814	1.36e-08	9.27e-08
AT4G25500	1186.89	-1.33869	0.160932	-8.3184	8.92e-17	1.6e-15
AT5G27890	43.5711	-1.33843	0.363353	-3.68355	0.000230006	0.000781144
AT1G78460	7796.17	-1.3384	0.178123	-7.51394	5.74e-14	7.6e-13
AT3G19910	1650.73	-1.33556	0.118658	-11.2556	2.17e-29	1.12e-27
AT5G22794	24.5716	-1.33546	0.516371	-2.58625	0.00970278	0.0226488
AT1G51270	558.352	-1.33492	0.200043	-6.67319	2.5e-11	2.43e-10
AT2G17570	233.026	-1.33282	0.230435	-5.78393	7.3e-09	5.18e-08
AT3G57480	371.195	-1.3305	0.218619	-6.08595	1.16e-09	9.14e-09
AT1G02350	64.2283	-1.32985	0.339613	-3.91579	9.01e-05	0.000332159
AT5G06310	72.3377	-1.32971	0.356471	-3.7302	0.000191327	0.000660385
AT2G45450	195.327	-1.32916	0.2157	-6.16207	7.18e-10	5.82e-09
AT4G37180	448.445	-1.3286	0.238889	-5.56157	2.67e-08	1.75e-07
AT2G42900	129.291	-1.32836	0.342387	-3.87971	0.00010458	0.000380331
AT5G18130	3625.74	-1.32827	0.224978	-5.90399	3.55e-09	2.64e-08
AT4G09160	435.617	-1.32824	0.194513	-6.82853	8.58e-12	8.9e-11
AT5G20230	8876.19	-1.32774	0.290393	-4.5722	4.83e-06	2.22e-05
AT4G36060	22.3022	-1.32607	0.537172	-2.46862	0.0135636	0.030411
AT3G13065	280.372	-1.32557	0.256284	-5.17227	2.31e-07	1.32e-06
AT3G62720	780.04	-1.32507	0.228828	-5.79068	7.01e-09	4.99e-08
AT3G57770	49.2963	-1.32441	0.459367	-2.88313	0.00393748	0.0101456
AT2G25790	289.618	-1.32295	0.18874	-7.00937	2.39e-12	2.66e-11
AT3G14990	21152.8	-1.32295	0.260103	-5.08624	3.65e-07	2.03e-06
AT1G22570	382.436	-1.32287	0.312778	-4.22944	2.34e-05	9.62e-05
AT1G21920	3504.55	-1.3217	0.19765	-6.68708	2.28e-11	2.22e-10
AT5G16800	969.764	-1.32129	0.138756	-9.52236	1.69e-21	4.47e-20
AT4G31270	148.571	-1.32126	0.256864	-5.14383	2.69e-07	1.52e-06
AT1G07000	2120.18	-1.32085	0.191117	-6.91123	4.8e-12	5.15e-11
AT1G76490	14954.1	-1.32047	0.117299	-11.2574	2.13e-29	1.1e-27
AT5G57220	4255.4	-1.32006	0.198311	-6.65651	2.8e-11	2.69e-10
AT2G45980	2357.83	-1.3197	0.121626	-10.8505	1.98e-27	8.8e-26
AT2G46620	693.956	-1.31949	0.188639	-6.99482	2.66e-12	2.94e-11
AT5G02150	218.331	-1.31865	0.198276	-6.65057	2.92e-11	2.8e-10
AT1G53180	232.298	-1.31838	0.474161	-2.78044	0.00542851	0.0135259
AT4G11280	7142.34	-1.31674	0.220352	-5.97561	2.29e-09	1.74e-08
AT2G39705	163.14	-1.31639	0.277832	-4.73807	2.16e-06	1.05e-05
AT2G22660	1613.26	-1.31622	0.214429	-6.13828	8.34e-10	6.69e-09
AT1G71790	207.79	-1.31569	0.219593	-5.99149	2.08e-09	1.59e-08
AT5G43190	1280.23	-1.31563	0.153617	-8.56431	1.09e-17	2.08e-16
AT2G27050	3612.14	-1.31558	0.15789	-8.33223	7.93e-17	1.43e-15
AT1G04400	3850.17	-1.31498	0.147042	-8.94288	3.79e-19	8.15e-18
AT1G17145	604.757	-1.31456	0.162248	-8.1022	5.4e-16	9e-15
AT4G24520	6601.64	-1.31246	0.148268	-8.85195	8.6e-19	1.8e-17
AT4G04960	1282.94	-1.31191	0.211564	-6.20101	5.61e-10	4.6e-09
AT4G18140	556.838	-1.31162	0.18096	-7.2481	4.23e-13	5.05e-12
AT1G48770	165.208	-1.31157	0.263544	-4.97666	6.47e-07	3.45e-06
AT1G71410	2295.81	-1.31064	0.112406	-11.6599	2.04e-31	1.22e-29
AT5G02260	222.765	-1.31019	0.270487	-4.84382	1.27e-06	6.47e-06
AT2G22790	78.3978	-1.30942	0.31133	-4.20591	2.6e-05	0.000105846
AT4G37480	365.621	-1.30931	0.161228	-8.12085	4.63e-16	7.76e-15
AT2G46550	1037.37	-1.30822	0.21956	-5.95834	2.55e-09	1.92e-08
AT1G17160	1045.36	-1.3082	0.143843	-9.09468	9.49e-20	2.15e-18
AT3G21790	1407.48	-1.30771	0.135445	-9.65495	4.68e-22	1.29e-20
AT5G03230	639.418	-1.30758	0.303352	-4.31044	1.63e-05	6.87e-05
AT3G55610	8354.42	-1.30748	0.142065	-9.20336	3.47e-20	8.16e-19
AT1G16820	27.9949	-1.30702	0.530288	-2.46473	0.0137116	0.0306928
AT2G17787	455.76	-1.30606	0.18698	-6.985	2.85e-12	3.14e-11
AT1G75450	433.988	-1.30598	0.224355	-5.82104	5.85e-09	4.21e-08
AT5G03730	4203.65	-1.30589	0.3113	-4.19497	2.73e-05	0.000110829
AT2G32880	1000.45	-1.30335	0.162625	-8.01447	1.11e-15	1.79e-14
AT5G28630	153.642	-1.30326	0.357104	-3.64953	0.000262722	0.000881523
AT3G45590	87.9165	-1.30282	0.314441	-4.1433	3.42e-05	0.000136324
AT3G60040	114.721	-1.30269	0.250047	-5.20977	1.89e-07	1.09e-06
AT4G38480	113.505	-1.30173	0.269013	-4.83892	1.31e-06	6.62e-06
AT1G28960	1015.79	-1.30171	0.181709	-7.16371	7.85e-13	9.13e-12
AT4G10925	478.999	-1.30013	0.199122	-6.52928	6.61e-11	6.08e-10
AT5G16880	4239.14	-1.299	0.10999	-11.8102	3.46e-32	2.21e-30
AT3G13062	3438.59	-1.29895	0.160743	-8.08091	6.43e-16	1.07e-14
AT1G14520	168.675	-1.29825	0.355823	-3.6486	0.000263678	0.000884424
AT1G03730	289.88	-1.29791	0.193421	-6.71028	1.94e-11	1.91e-10
AT3G61630	983.856	-1.29765	0.175919	-7.37638	1.63e-13	2.04e-12
AT5G27220	32.5687	-1.29753	0.523265	-2.47967	0.0131502	0.0295946
AT3G59080	1058.93	-1.29701	0.158381	-8.1892	2.63e-16	4.52e-15
AT5G05440	1679.56	-1.29626	0.185416	-6.9911	2.73e-12	3.02e-11
AT1G32170	458.819	-1.29584	0.239381	-5.41328	6.19e-08	3.84e-07
AT5G19330	2842.72	-1.29577	0.12	-10.798	3.52e-27	1.52e-25
AT1G13960	1028.92	-1.29541	0.14969	-8.65397	4.97e-18	9.81e-17
AT1G58420	126.277	-1.2931	0.306056	-4.22504	2.39e-05	9.79e-05
AT4G18195	45.5568	-1.29233	0.408035	-3.1672	0.00153914	0.00437518
AT3G25150	1647.95	-1.29188	0.134712	-9.58995	8.81e-22	2.38e-20
AT1G24440	632.464	-1.29045	0.153839	-8.38831	4.93e-17	9.03e-16
AT4G19420	5670.39	-1.28948	0.20402	-6.32036	2.61e-10	2.23e-09
AT3G04670	902.212	-1.2894	0.150833	-8.54856	1.25e-17	2.37e-16
AT4G38940	293.022	-1.28883	0.193246	-6.66942	2.57e-11	2.48e-10
AT1G48605	104.251	-1.28805	0.309324	-4.16409	3.13e-05	0.000125566
AT1G03740	3508.36	-1.28795	0.197067	-6.5356	6.34e-11	5.84e-10
AT5G13010	3053.3	-1.28792	0.127371	-10.1116	4.91e-24	1.59e-22
AT2G42350	101.671	-1.28738	0.343888	-3.74362	0.000181389	0.000630378
AT1G80180	5090.24	-1.28686	0.128761	-9.99417	1.62e-23	5.05e-22
AT5G52750	1775.97	-1.2862	0.214826	-5.98718	2.14e-09	1.63e-08
AT1G28190	2566.67	-1.28555	0.243749	-5.27408	1.33e-07	7.94e-07
AT2G30945	48.8889	-1.28405	0.366311	-3.50535	0.000456002	0.00145862
AT1G73066	25.9754	-1.28356	0.487479	-2.63306	0.00846199	0.0200392
AT5G49645	73.6686	-1.28304	0.38699	-3.31544	0.000914979	0.00274223
AT2G41200	108.188	-1.28238	0.269136	-4.76479	1.89e-06	9.34e-06
AT3G10190	109.475	-1.28236	0.273133	-4.69501	2.67e-06	1.28e-05
AT4G35940	477.837	-1.28193	0.170773	-7.50661	6.07e-14	8e-13
AT3G22930	48.0419	-1.2811	0.348415	-3.67695	0.000236035	0.000799926
AT4G19860	3366	-1.28024	0.139461	-9.17992	4.31e-20	1e-18
AT1G06110	1352.31	-1.28004	0.11476	-11.154	6.84e-29	3.36e-27
AT3G17626	62.9845	-1.27765	0.343238	-3.72235	0.000197375	0.000680403
AT5G41110	221.794	-1.27737	0.20436	-6.25056	4.09e-10	3.41e-09
AT2G24600	1575.59	-1.27665	0.130971	-9.7476	1.89e-22	5.41e-21
AT4G03205	196.217	-1.27647	0.213011	-5.99252	2.07e-09	1.58e-08
AT5G52760	379.023	-1.27639	0.280336	-4.55308	5.29e-06	2.42e-05
AT4G25390	1292.58	-1.27597	0.269783	-4.72964	2.25e-06	1.09e-05
AT4G28490	2429.9	-1.27542	0.218192	-5.84539	5.05e-09	3.67e-08
AT2G41070	64.3278	-1.27316	0.387096	-3.28899	0.00100548	0.00298236
AT4G02370	455.09	-1.27281	0.175812	-7.23961	4.5e-13	5.37e-12
AT1G70150	204.33	-1.2728	0.253456	-5.02179	5.12e-07	2.78e-06
AT1G06570	7291.8	-1.27273	0.162497	-7.83234	4.79e-15	7.19e-14
AT5G16170	450.47	-1.27249	0.221084	-5.7557	8.63e-09	6.05e-08
AT1G21320	242.326	-1.27245	0.404453	-3.1461	0.00165464	0.00466289
AT2G26070	248.095	-1.27228	0.179375	-7.09284	1.31e-12	1.5e-11
AT5G12940	150.209	-1.27228	0.272598	-4.66723	3.05e-06	1.45e-05
AT2G35710	105.317	-1.27144	0.295885	-4.29707	1.73e-05	7.26e-05
AT2G26650	2214.78	-1.27101	0.207054	-6.13853	8.33e-10	6.68e-09
AT5G13570	629.086	-1.27092	0.142576	-8.91398	4.92e-19	1.05e-17
AT3G27330	298.044	-1.27042	0.263485	-4.8216	1.42e-06	7.16e-06
AT2G42330	406.761	-1.26994	0.214906	-5.9093	3.44e-09	2.56e-08
AT4G04925	273.914	-1.26984	0.182805	-6.94639	3.75e-12	4.07e-11
AT5G14620	436.639	-1.26949	0.166038	-7.64582	2.08e-14	2.88e-13
AT2G28200	591.972	-1.26824	0.134798	-9.40843	5.04e-21	1.26e-19
AT3G14750	330.506	-1.26788	0.209038	-6.06528	1.32e-09	1.03e-08
AT3G29575	297.323	-1.26721	0.346623	-3.65588	0.000256301	0.00086163
AT3G62860	229.975	-1.26674	0.205619	-6.1606	7.25e-10	5.86e-09
AT5G64240	1333.53	-1.26593	0.133958	-9.45022	3.38e-21	8.66e-20
AT1G22360	3656.15	-1.26576	0.154919	-8.17046	3.07e-16	5.24e-15
AT2G40530	55.5811	-1.26543	0.532256	-2.37749	0.0174309	0.037767
AT4G07455	92.7014	-1.26414	0.373794	-3.38192	0.000719801	0.00220639
AT2G26190	2871.69	-1.26344	0.131421	-9.61374	7e-22	1.9e-20
AT4G19870	142.762	-1.26282	0.273678	-4.61425	3.95e-06	1.84e-05
AT2G05160	168.192	-1.26261	0.279916	-4.51067	6.46e-06	2.92e-05
AT1G30420	1227.09	-1.26175	0.227134	-5.55508	2.77e-08	1.81e-07
AT1G63350	415.011	-1.26168	0.186855	-6.75219	1.46e-11	1.46e-10
AT3G15070	678.231	-1.2612	0.154209	-8.17855	2.87e-16	4.91e-15
AT2G14170	1280.02	-1.25979	0.21659	-5.81649	6.01e-09	4.32e-08
AT3G50500	1662.2	-1.25971	0.211915	-5.94442	2.77e-09	2.09e-08
AT1G14170	512.519	-1.25857	0.251656	-5.00114	5.7e-07	3.07e-06
AT5G05930	1069.23	-1.25848	0.144484	-8.71014	3.03e-18	6.11e-17
AT5G48620	4133.23	-1.25842	0.116426	-10.8088	3.13e-27	1.37e-25
AT2G43330	1711.9	-1.25749	0.158125	-7.95249	1.83e-15	2.89e-14
AT4G23450	75.1985	-1.25674	0.417063	-3.01332	0.00258406	0.00697963
AT5G60680	1949.86	-1.25674	0.28264	-4.44641	8.73e-06	3.85e-05
AT3G60150	133.317	-1.25638	0.313423	-4.00857	6.11e-05	0.000232068
AT1G03650	107.182	-1.25633	0.275087	-4.56702	4.95e-06	2.27e-05
AT1G16150	23.6192	-1.25583	0.543982	-2.30859	0.0209665	0.0444373
AT5G63970	455.342	-1.25546	0.293097	-4.28342	1.84e-05	7.7e-05
AT1G15890	286.523	-1.25498	0.177682	-7.06307	1.63e-12	1.84e-11
AT5G19230	2278.86	-1.25462	0.189279	-6.62844	3.39e-11	3.23e-10
AT1G55810	863.471	-1.25441	0.212605	-5.9002	3.63e-09	2.69e-08
AT2G16650	600.139	-1.25421	0.152811	-8.20762	2.26e-16	3.92e-15
AT5G66180	464.813	-1.25411	0.216286	-5.7984	6.69e-09	4.77e-08
AT1G17180	137.683	-1.25394	0.479958	-2.61261	0.00898534	0.0211485
AT1G01448	235.638	-1.25349	0.186366	-6.72597	1.74e-11	1.74e-10
AT5G57660	9991	-1.25295	0.18	-6.96084	3.38e-12	3.7e-11
AT5G01250	99.392	-1.25284	0.395594	-3.16699	0.00154023	0.00437699
AT1G45976	944.846	-1.25264	0.142024	-8.81988	1.15e-18	2.39e-17
AT2G41380	668.474	-1.25187	0.376631	-3.32386	0.0008878	0.00266835
AT5G18210	139.263	-1.25165	0.244544	-5.11831	3.08e-07	1.73e-06
AT3G26680	355.003	-1.25161	0.196144	-6.38109	1.76e-10	1.54e-09
AT3G11840	791.131	-1.25119	0.241077	-5.18998	2.1e-07	1.21e-06
AT2G41010	1602.57	-1.25087	0.226895	-5.513	3.53e-08	2.27e-07
AT4G12040	1788.06	-1.25039	0.110813	-11.2838	1.58e-29	8.23e-28
AT5G18110	2246.72	-1.25017	0.116943	-10.6904	1.13e-26	4.62e-25
AT4G14820	53.7951	-1.24949	0.362808	-3.44395	0.00057328	0.00179323
AT5G19950	355.558	-1.24946	0.160261	-7.79644	6.37e-15	9.38e-14
AT1G02400	377.147	-1.24873	0.340061	-3.67207	0.000240595	0.000814376
AT5G56180	661.586	-1.24796	0.227112	-5.4949	3.91e-08	2.49e-07
AT5G18670	8409.86	-1.24751	0.228769	-5.45316	4.95e-08	3.12e-07
AT1G15125	24868.6	-1.24742	0.259048	-4.81541	1.47e-06	7.36e-06
AT1G44770	1237.66	-1.24662	0.143988	-8.65782	4.81e-18	9.51e-17
AT2G14290	67.9087	-1.24652	0.443049	-2.8135	0.00490059	0.0123593
AT4G21810	1241.86	-1.24648	0.156265	-7.97674	1.5e-15	2.4e-14
AT3G50650	247.942	-1.24396	0.21296	-5.84128	5.18e-09	3.76e-08
AT4G04630	176.323	-1.24395	0.256298	-4.85355	1.21e-06	6.2e-06
AT1G73480	3664.87	-1.24388	0.253382	-4.90913	9.15e-07	4.77e-06
AT2G27480	113.26	-1.24347	0.267005	-4.65711	3.21e-06	1.52e-05
AT5G64920	1104.38	-1.24304	0.140293	-8.86027	7.98e-19	1.67e-17
AT1G34630	373.964	-1.2426	0.181934	-6.82995	8.49e-12	8.83e-11
AT3G56710	1811.46	-1.24235	0.211112	-5.88481	3.99e-09	2.94e-08
AT3G48080	240.969	-1.24193	0.213587	-5.81465	6.08e-09	4.36e-08
AT5G11070	962.363	-1.24041	0.265489	-4.67217	2.98e-06	1.42e-05
AT1G69530	7239.33	-1.23977	0.274474	-4.5169	6.28e-06	2.84e-05
AT2G38370	111.328	-1.23961	0.273892	-4.52592	6.01e-06	2.73e-05
AT1G16240	2251.66	-1.23938	0.11636	-10.6513	1.72e-26	6.94e-25
AT2G29490	842.056	-1.23868	0.355052	-3.48872	0.000485343	0.00154324
AT2G25200	923.554	-1.23772	0.383424	-3.22807	0.00124631	0.00361536
AT5G46500	359.71	-1.23717	0.164662	-7.5134	5.76e-14	7.63e-13
AT4G38540	189.97	-1.23541	0.334633	-3.69183	0.000222644	0.000758953
AT2G36400	142.905	-1.23457	0.322558	-3.82744	0.000129481	0.000462817
AT1G34150	468.304	-1.23387	0.158495	-7.78493	6.98e-15	1.02e-13
AT2G23450	1544.2	-1.2335	0.132134	-9.33518	1.01e-20	2.47e-19
AT1G56090	310.347	-1.23314	0.183749	-6.711	1.93e-11	1.91e-10
AT1G15400	1755.76	-1.23292	0.129146	-9.54669	1.34e-21	3.56e-20
AT1G69220	1713.64	-1.23269	0.125441	-9.82688	8.63e-23	2.55e-21
AT1G08940	843.285	-1.23181	0.254976	-4.83109	1.36e-06	6.85e-06
AT4G24630	1050.83	-1.23091	0.151421	-8.12905	4.33e-16	7.26e-15
AT5G54730	887.23	-1.23053	0.130511	-9.42856	4.16e-21	1.05e-19
AT2G46220	8286.47	-1.23047	0.149029	-8.25656	1.5e-16	2.63e-15
AT1G30260	266.85	-1.22987	0.196896	-6.24631	4.2e-10	3.5e-09
AT5G26340	4134.87	-1.22955	0.234293	-5.24793	1.54e-07	9.02e-07
AT3G05160	569.546	-1.229	0.177419	-6.92714	4.29e-12	4.63e-11
AT5G23340	891.124	-1.22853	0.135134	-9.09114	9.8e-20	2.21e-18
AT3G12630	3729.31	-1.22771	0.0998548	-12.2949	9.64e-35	7.31e-33
AT3G57930	309.062	-1.22732	0.251614	-4.87781	1.07e-06	5.53e-06
AT5G56020	294.634	-1.22685	0.199732	-6.14245	8.13e-10	6.53e-09
AT1G56145	1167.83	-1.22677	0.254662	-4.81726	1.46e-06	7.3e-06
AT1G72900	3536.68	-1.22664	0.23667	-5.18292	2.18e-07	1.25e-06
AT4G02430	444.54	-1.22635	0.154549	-7.93501	2.1e-15	3.3e-14
AT1G18270	2450.75	-1.22628	0.200197	-6.1254	9.05e-10	7.23e-09
AT3G54363	46.8134	-1.22618	0.447285	-2.74137	0.00611833	0.0150601
AT3G11600	51.3879	-1.22483	0.429587	-2.85117	0.00435587	0.0110916
AT3G51110	482.367	-1.22285	0.227199	-5.38228	7.35e-08	4.52e-07
AT1G29240	265.806	-1.22243	0.213381	-5.72887	1.01e-08	7.01e-08
AT3G04930	1578.33	-1.22229	0.128848	-9.48626	2.39e-21	6.19e-20
AT1G63880	2579.85	-1.22207	0.108836	-11.2286	2.95e-29	1.5e-27
AT5G66250	1051.27	-1.22206	0.145038	-8.42578	3.58e-17	6.65e-16
AT1G17455	92.595	-1.22161	0.274568	-4.4492	8.62e-06	3.81e-05
AT3G48780	2253.6	-1.2212	0.14209	-8.59458	8.36e-18	1.61e-16
AT5G60190	243.896	-1.22085	0.183465	-6.65441	2.84e-11	2.73e-10
AT4G37520	16421.7	-1.21957	0.294919	-4.13526	3.55e-05	0.000140487
AT5G64660	426.725	-1.21901	0.285234	-4.27371	1.92e-05	8.02e-05
AT4G12850	51.702	-1.21866	0.398966	-3.05455	0.00225398	0.00617295
AT1G27100	3969.25	-1.21809	0.135496	-8.98989	2.47e-19	5.37e-18
AT5G49015	52.1397	-1.21659	0.37215	-3.26909	0.00107895	0.00317875
AT1G68630	241.346	-1.21631	0.397941	-3.0565	0.00223935	0.00613551
AT3G08880	56.1084	-1.21582	0.35035	-3.47029	0.000519898	0.00164145
AT1G35670	1924.97	-1.21567	0.117393	-10.3555	3.95e-25	1.42e-23
AT2G43680	8574.45	-1.21564	0.178197	-6.82186	8.99e-12	9.28e-11
AT1G66160	672.222	-1.21375	0.329942	-3.67868	0.000234443	0.000795513
AT3G26910	1284.82	-1.21308	0.235315	-5.15512	2.53e-07	1.44e-06
AT3G51730	7557.92	-1.21255	0.154987	-7.82352	5.14e-15	7.68e-14
AT5G24318	94.9654	-1.2124	0.263866	-4.59477	4.33e-06	2.01e-05
AT5G67310	502.327	-1.21124	0.335505	-3.61021	0.000305943	0.00101383
AT1G49180	297.805	-1.21081	0.174718	-6.93008	4.21e-12	4.54e-11
AT5G65000	450.214	-1.21031	0.179182	-6.75465	1.43e-11	1.44e-10
AT1G12360	2898.76	-1.20994	0.146517	-8.258	1.48e-16	2.6e-15
AT4G17230	1744.77	-1.20966	0.1844	-6.55999	5.38e-11	4.99e-10
AT5G04220	856.415	-1.20961	0.229821	-5.26326	1.42e-07	8.35e-07
AT1G09195	263.766	-1.20936	0.200492	-6.03199	1.62e-09	1.25e-08
AT3G02150	1197.79	-1.20842	0.122148	-9.89306	4.46e-23	1.35e-21
AT1G12240	8455.37	-1.20826	0.149659	-8.07344	6.83e-16	1.13e-14
AT3G02380	7075.63	-1.20805	0.213942	-5.64663	1.64e-08	1.1e-07
AT1G29400	4379.51	-1.20785	0.158389	-7.62589	2.42e-14	3.32e-13
AT1G56150	452.099	-1.20774	0.19022	-6.34916	2.17e-10	1.87e-09
AT1G12970	358.558	-1.20759	0.174366	-6.9256	4.34e-12	4.68e-11
AT2G31800	1993.25	-1.20718	0.156333	-7.72184	1.15e-14	1.63e-13
AT4G18205	2416.12	-1.20707	0.170578	-7.07634	1.48e-12	1.68e-11
AT1G05790	1036.08	-1.20697	0.200914	-6.00738	1.89e-09	1.45e-08
AT1G11480	2154.74	-1.20696	0.117787	-10.2469	1.22e-24	4.21e-23
AT5G47220	3031.09	-1.20664	0.234208	-5.15202	2.58e-07	1.46e-06
AT4G28830	342.474	-1.20574	0.183951	-6.55469	5.58e-11	5.17e-10
AT2G41730	411.456	-1.20531	0.309471	-3.89474	9.83e-05	0.000359412
AT4G29190	1946.5	-1.20375	0.246228	-4.88875	1.01e-06	5.25e-06
AT1G17410	256.89	-1.20368	0.204014	-5.90001	3.63e-09	2.69e-08
AT5G62280	737.256	-1.2036	0.259777	-4.6332	3.6e-06	1.69e-05
AT3G57800	1779.16	-1.2027	0.157644	-7.62919	2.36e-14	3.24e-13
AT5G24735	1786.83	-1.20261	0.135384	-8.88297	6.51e-19	1.37e-17
AT5G54850	179.142	-1.2019	0.238489	-5.03966	4.66e-07	2.55e-06
AT2G40113	51.549	-1.20132	0.475594	-2.52595	0.0115387	0.0264188
AT4G28260	3042.09	-1.20107	0.126424	-9.50032	2.09e-21	5.44e-20
AT2G30250	1356.93	-1.2004	0.186138	-6.44898	1.13e-10	1.01e-09
AT3G16740	240.966	-1.20007	0.206283	-5.81758	5.97e-09	4.29e-08
AT5G57565	183.74	-1.19956	0.231565	-5.18023	2.22e-07	1.27e-06
AT4G32760	4123.04	-1.19904	0.109857	-10.9146	9.82e-28	4.46e-26
AT4G36780	1931.23	-1.19815	0.1142	-10.4917	9.43e-26	3.65e-24
AT4G17460	891.43	-1.19795	0.297698	-4.02404	5.72e-05	0.000218454
AT5G18490	1719.52	-1.19733	0.171776	-6.97033	3.16e-12	3.47e-11
AT3G46600	3867.51	-1.19663	0.112909	-10.5982	3.04e-26	1.22e-24
AT3G25880	24.2284	-1.19608	0.51745	-2.31148	0.0208063	0.0441485
AT5G46080	710.264	-1.19591	0.270218	-4.42574	9.61e-06	4.21e-05
AT5G56320	36.6452	-1.19555	0.458237	-2.60902	0.00908016	0.0213508
AT2G45050	54.0417	-1.19501	0.348646	-3.42757	0.000609019	0.00189438
AT2G31990	354.174	-1.19454	0.243224	-4.91127	9.05e-07	4.73e-06
AT5G44480	708.906	-1.19437	0.28882	-4.13532	3.54e-05	0.000140476
AT2G41250	7374.66	-1.19373	0.113308	-10.5352	5.94e-26	2.34e-24
AT5G18780	183.524	-1.1929	0.28623	-4.16762	3.08e-05	0.00012374
AT2G29740	202.451	-1.19259	0.348239	-3.42464	0.000615614	0.00191353
AT3G27940	63.6688	-1.19221	0.466574	-2.55525	0.0106112	0.0245314
AT1G12010	130.963	-1.1921	0.310913	-3.8342	0.000125973	0.000451651
AT4G20930	314.375	-1.19155	0.345143	-3.45234	0.000555753	0.00174436
AT5G46840	1831.05	-1.1912	0.115846	-10.2826	8.44e-25	2.93e-23
AT4G33300	4295.39	-1.19107	0.183993	-6.47344	9.58e-11	8.61e-10
AT3G16750	217.312	-1.19091	0.206753	-5.76007	8.41e-09	5.91e-08
AT4G08780	212.847	-1.18991	0.360624	-3.2996	0.000968221	0.00288384
AT4G02970	1241.14	-1.18962	0.205689	-5.78358	7.31e-09	5.18e-08
AT3G19190	1347.38	-1.18961	0.137978	-8.62174	6.59e-18	1.29e-16
AT2G14878	1526.11	-1.18935	0.134616	-8.83514	1e-18	2.09e-17
AT5G18140	1508.88	-1.18883	0.14849	-8.00618	1.18e-15	1.91e-14
AT1G23840	294.669	-1.18862	0.248327	-4.78651	1.7e-06	8.43e-06
AT3G50930	1958.47	-1.18824	0.253039	-4.69586	2.65e-06	1.28e-05
AT1G60750	190.993	-1.18712	0.271714	-4.36898	1.25e-05	5.36e-05
AT1G78830	24127.9	-1.18695	0.154328	-7.6911	1.46e-14	2.05e-13
AT3G12570	1849.54	-1.18686	0.127484	-9.30984	1.28e-20	3.1e-19
AT4G18880	976.317	-1.18684	0.16424	-7.22628	4.96e-13	5.89e-12
AT5G44790	2410.46	-1.18675	0.130197	-9.11504	7.86e-20	1.79e-18
AT2G17520	2147.06	-1.18638	0.152373	-7.786	6.92e-15	1.01e-13
AT4G20320	45.0013	-1.18632	0.444006	-2.67186	0.00754318	0.018088
AT1G62310	420.746	-1.18611	0.168978	-7.01935	2.23e-12	2.48e-11
AT3G06430	845.076	-1.1859	0.158613	-7.47665	7.62e-14	9.92e-13
AT5G15230	597.197	-1.18472	0.270168	-4.38512	1.16e-05	5e-05
AT1G58200	1334.33	-1.18423	0.121039	-9.7839	1.32e-22	3.83e-21
AT3G04730	5775.29	-1.18382	0.135921	-8.70965	3.05e-18	6.13e-17
AT2G15480	1661	-1.18357	0.234887	-5.0389	4.68e-07	2.56e-06
AT2G06002	24.1411	-1.18296	0.519253	-2.2782	0.0227148	0.0476785
AT4G35440	507.898	-1.18202	0.166522	-7.09828	1.26e-12	1.44e-11
AT5G27520	736.098	-1.18184	0.224325	-5.26843	1.38e-07	8.16e-07
AT5G05480	406.184	-1.18136	0.187769	-6.29153	3.14e-10	2.65e-09
AT4G36790	433.616	-1.17815	0.172788	-6.8185	9.2e-12	9.5e-11
AT1G02305	2669.27	-1.17806	0.139782	-8.42785	3.52e-17	6.54e-16
AT4G22530	793.759	-1.17738	0.284264	-4.14186	3.45e-05	0.000136927
AT3G59330	85.1824	-1.1767	0.321528	-3.65973	0.000252483	0.000850388
AT1G06520	65.9589	-1.17662	0.331092	-3.55376	0.000379767	0.00123445
AT1G11270	82.3869	-1.17627	0.295569	-3.97969	6.9e-05	0.000259595
AT1G20890	256.689	-1.17493	0.194282	-6.04755	1.47e-09	1.15e-08
AT5G41260	963.976	-1.17486	0.161516	-7.27393	3.49e-13	4.22e-12
AT3G18560	652.784	-1.17412	0.134024	-8.76058	1.94e-18	4e-17
AT3G57410	5928.48	-1.17384	0.163898	-7.16203	7.95e-13	9.24e-12
AT1G54730	637.72	-1.17373	0.190365	-6.16572	7.02e-10	5.7e-09
AT4G35420	172.858	-1.17317	0.218815	-5.3615	8.25e-08	5.04e-07
AT4G11360	1110.65	-1.17217	0.151907	-7.71633	1.2e-14	1.7e-13
AT1G11180	288.937	-1.17129	0.193852	-6.04218	1.52e-09	1.18e-08
AT4G18740	1167.19	-1.17092	0.162522	-7.2047	5.82e-13	6.84e-12
AT1G78700	484.969	-1.17013	0.200242	-5.84358	5.11e-09	3.71e-08
AT5G46180	2726.97	-1.16964	0.277374	-4.21685	2.48e-05	0.000101204
AT1G32540	579.65	-1.16888	0.265885	-4.39617	1.1e-05	4.77e-05
AT3G57550	3845.81	-1.16871	0.214759	-5.44198	5.27e-08	3.3e-07
AT5G64190	107.758	-1.16819	0.480436	-2.43152	0.0150358	0.0332016
AT1G14640	229.803	-1.16788	0.261068	-4.47349	7.7e-06	3.43e-05
AT4G13980	501.591	-1.16703	0.141831	-8.22835	1.9e-16	3.32e-15
AT4G37330	1726.64	-1.16692	0.115842	-10.0734	7.25e-24	2.32e-22
AT1G23390	8966.39	-1.16598	0.33954	-3.43401	0.00059472	0.00185578
AT3G19553	1385.25	-1.16593	0.127226	-9.16423	4.99e-20	1.16e-18
AT1G02050	269.209	-1.16583	0.192826	-6.046	1.48e-09	1.16e-08
AT5G09630	85.0052	-1.16491	0.274627	-4.24179	2.22e-05	9.16e-05
AT3G19100	971.593	-1.16465	0.12336	-9.44107	3.69e-21	9.4e-20
AT1G13190	1677.78	-1.16462	0.121341	-9.59795	8.16e-22	2.21e-20
AT5G42870	1620.89	-1.16418	0.145332	-8.01051	1.14e-15	1.85e-14
AT3G13672	94.5071	-1.16352	0.283005	-4.11129	3.93e-05	0.00015444
AT3G49160	423.129	-1.16295	0.403466	-2.8824	0.00394662	0.0101651
AT1G16110	308.077	-1.16288	0.183073	-6.35201	2.13e-10	1.84e-09
AT1G52618	63.585	-1.16233	0.311538	-3.73094	0.000190766	0.000658801
AT4G31060	49.3565	-1.16218	0.38853	-2.99121	0.0027787	0.00745102
AT1G71020	1101.06	-1.16206	0.237569	-4.89147	1e-06	5.18e-06
AT3G48100	151.798	-1.16185	0.311866	-3.72547	0.000194955	0.000672302
AT4G09460	316.473	-1.16137	0.175008	-6.63607	3.22e-11	3.07e-10
AT5G36970	479.694	-1.16043	0.292162	-3.97188	7.13e-05	0.000267408
AT1G19220	589.764	-1.16008	0.175395	-6.6141	3.74e-11	3.53e-10
AT5G12050	669.574	-1.15998	0.190498	-6.08919	1.13e-09	8.98e-09
AT3G55770	4931.44	-1.1597	0.116008	-9.99668	1.58e-23	4.93e-22
AT3G62420	1676.44	-1.15967	0.191243	-6.06383	1.33e-09	1.04e-08
AT5G48320	29.1671	-1.15896	0.470732	-2.46204	0.0138151	0.0308753
AT5G25250	5452.3	-1.1588	0.226648	-5.1128	3.17e-07	1.78e-06
AT2G25850	869.269	-1.1579	0.176817	-6.54857	5.81e-11	5.37e-10
AT4G34881	296.606	-1.15696	0.209998	-5.50941	3.6e-08	2.31e-07
AT4G12710	442.319	-1.15544	0.179818	-6.42558	1.31e-10	1.16e-09
AT1G13210	4179.94	-1.15542	0.174511	-6.62089	3.57e-11	3.38e-10
AT1G03620	27.8362	-1.15514	0.501029	-2.30553	0.0211372	0.0447497
AT1G47655	47.5366	-1.15438	0.394241	-2.92811	0.00341025	0.00893909
AT4G39890	314.969	-1.15413	0.195565	-5.90152	3.6e-09	2.67e-08
AT1G22985	118.458	-1.15413	0.307669	-3.7512	0.000175991	0.0006135
AT4G33620	291.648	-1.15318	0.199571	-5.77828	7.55e-09	5.34e-08
AT1G55880	474.387	-1.1519	0.163481	-7.0461	1.84e-12	2.07e-11
AT2G37950	152.231	-1.15188	0.393399	-2.92803	0.00341116	0.00894025
AT4G00200	36.7046	-1.15112	0.413609	-2.78311	0.00538398	0.0134289
AT2G24100	1540.45	-1.15023	0.155907	-7.37768	1.61e-13	2.02e-12
AT1G68140	1691.57	-1.15023	0.110345	-10.424	1.93e-25	7.19e-24
AT5G38710	408.083	-1.14962	0.234741	-4.8974	9.71e-07	5.04e-06
AT1G26380	8162.44	-1.14942	0.233906	-4.91405	8.92e-07	4.67e-06
AT5G44060	716.146	-1.14829	0.209386	-5.48408	4.16e-08	2.64e-07
AT3G27420	271.192	-1.1472	0.175166	-6.54925	5.78e-11	5.35e-10
AT5G43930	1008.84	-1.14714	0.16795	-6.83024	8.48e-12	8.81e-11
AT5G08790	7764.92	-1.14702	0.244166	-4.69773	2.63e-06	1.27e-05
AT1G52200	1804.48	-1.14683	0.245903	-4.66375	3.11e-06	1.47e-05
AT4G28300	5108.85	-1.14583	0.130203	-8.80035	1.36e-18	2.83e-17
AT4G16008	121.84	-1.14543	0.299669	-3.82231	0.000132206	0.000471625
AT5G16180	932.019	-1.14319	0.158739	-7.20171	5.95e-13	6.99e-12
AT3G06080	4509.94	-1.14278	0.176339	-6.48057	9.14e-11	8.25e-10
AT5G42560	1133.41	-1.14235	0.126059	-9.06203	1.28e-19	2.86e-18
AT2G35930	1261.83	-1.14156	0.244217	-4.67437	2.95e-06	1.41e-05
AT2G31880	3956.75	-1.14142	0.150846	-7.56675	3.83e-14	5.15e-13
AT3G62590	458.231	-1.14135	0.323415	-3.52905	0.000417058	0.00134657
AT5G40850	2522.45	-1.14093	0.152892	-7.46233	8.5e-14	1.1e-12
AT1G25370	358.747	-1.14072	0.23774	-4.79818	1.6e-06	7.98e-06
AT5G56520	68.8292	-1.1407	0.344673	-3.30953	0.000934534	0.00279301
AT3G43670	634.564	-1.14046	0.260464	-4.37858	1.19e-05	5.14e-05
AT4G32870	302.972	-1.14027	0.234567	-4.86117	1.17e-06	5.98e-06
AT5G25050	179.227	-1.13983	0.243866	-4.67402	2.95e-06	1.41e-05
AT2G21240	1098.87	-1.1397	0.171083	-6.66165	2.71e-11	2.61e-10
AT4G21400	893.669	-1.13953	0.218006	-5.22708	1.72e-07	1e-06
AT2G26430	1377.19	-1.13921	0.10857	-10.4929	9.32e-26	3.62e-24
AT5G44250	937.892	-1.1392	0.142402	-7.99991	1.25e-15	2e-14
AT1G36940	66.2458	-1.13917	0.335411	-3.39632	0.000682978	0.0021066
AT3G63500	2972.37	-1.13916	0.11492	-9.91267	3.67e-23	1.11e-21
AT5G11390	440.416	-1.13867	0.1883	-6.04711	1.47e-09	1.15e-08
AT4G21450	3459.64	-1.13841	0.122227	-9.31387	1.23e-20	2.99e-19
AT2G44500	1555.52	-1.13701	0.19036	-5.97297	2.33e-09	1.77e-08
AT2G22330	4867.47	-1.13684	0.156683	-7.25571	4e-13	4.79e-12
AT5G26920	1795.49	-1.13684	0.228733	-4.97016	6.69e-07	3.56e-06
AT5G24800	998	-1.13668	0.184838	-6.14957	7.77e-10	6.26e-09
AT2G37280	47.1204	-1.13667	0.440639	-2.57959	0.0098919	0.0230456
AT5G03320	1133.67	-1.13642	0.161253	-7.04747	1.82e-12	2.05e-11
AT4G18400	65.4197	-1.13566	0.325018	-3.49415	0.000475581	0.0015162
AT1G07200	1467.91	-1.13558	0.168058	-6.75706	1.41e-11	1.42e-10
AT2G01080	167.875	-1.13543	0.251565	-4.51345	6.38e-06	2.89e-05
AT5G03770	141.418	-1.13534	0.239127	-4.74787	2.06e-06	1.01e-05
AT1G20350	38.5972	-1.13509	0.435224	-2.60805	0.00910588	0.0214024
AT4G01010	889.386	-1.135	0.209534	-5.41679	6.07e-08	3.77e-07
AT1G55675	481.169	-1.13403	0.152991	-7.41243	1.24e-13	1.57e-12
AT3G08760	1606.62	-1.13376	0.161703	-7.01136	2.36e-12	2.62e-11
AT1G74440	328.757	-1.13372	0.204414	-5.5462	2.92e-08	1.9e-07
AT1G08890	159.306	-1.13364	0.309973	-3.65721	0.000254975	0.000857773
AT5G64870	87.0625	-1.1332	0.363532	-3.1172	0.00182576	0.00509697
AT3G25730	56.4534	-1.13316	0.375224	-3.01995	0.0025282	0.00683933
AT1G52740	3278.55	-1.13305	0.124588	-9.09436	9.51e-20	2.15e-18
AT1G06700	2557.17	-1.1329	0.113232	-10.0052	1.45e-23	4.55e-22
AT1G76700	675.733	-1.13282	0.161743	-7.00384	2.49e-12	2.76e-11
AT1G52190	1896.49	-1.13277	0.22478	-5.03946	4.67e-07	2.55e-06
AT1G24160	2397.86	-1.13189	0.160443	-7.05481	1.73e-12	1.95e-11
AT5G64360	518.785	-1.13145	0.156767	-7.21739	5.3e-13	6.26e-12
AT1G66680	1871.24	-1.13068	0.144594	-7.81968	5.3e-15	7.91e-14
AT5G04720	2781.24	-1.13035	0.195957	-5.76834	8.01e-09	5.64e-08
AT1G08930	8445.84	-1.13031	0.179398	-6.30058	2.97e-10	2.51e-09
AT5G66030	2731.65	-1.13006	0.123417	-9.15645	5.36e-20	1.24e-18
AT3G02240	101.329	-1.12994	0.475013	-2.37876	0.0173708	0.0376579
AT3G04910	1597.52	-1.12971	0.187281	-6.03216	1.62e-09	1.25e-08
AT3G56930	302.025	-1.12953	0.202871	-5.56772	2.58e-08	1.69e-07
AT3G45100	540.149	-1.1289	0.16099	-7.01227	2.34e-12	2.61e-11
AT3G26180	2315.75	-1.12853	0.142666	-7.91034	2.57e-15	3.97e-14
AT5G56980	568.258	-1.12826	0.187269	-6.02481	1.69e-09	1.3e-08
AT2G15900	740.606	-1.1282	0.16749	-6.73589	1.63e-11	1.63e-10
AT2G32710	804.954	-1.12786	0.190505	-5.92037	3.21e-09	2.4e-08
AT5G63130	270.045	-1.12737	0.409508	-2.75297	0.00590567	0.0146034
AT2G37430	290.492	-1.12733	0.300112	-3.75637	0.000172394	0.000602486
AT1G53780	2966.16	-1.12611	0.133808	-8.41586	3.9e-17	7.19e-16
AT4G37483	52.3295	-1.12586	0.370695	-3.03715	0.00238828	0.00649183
AT3G29140	45.4203	-1.12578	0.386744	-2.91093	0.0036036	0.00937696
AT3G32980	163.938	-1.12576	0.267037	-4.21574	2.49e-05	0.000101679
AT5G58720	1969.59	-1.12557	0.115979	-9.7049	2.87e-22	8.09e-21
AT5G04780	49.386	-1.12492	0.376528	-2.9876	0.00281176	0.00753127
AT3G11230	305.957	-1.12424	0.187682	-5.99014	2.1e-09	1.6e-08
AT5G56220	165.774	-1.12397	0.314748	-3.57102	0.00035559	0.00116332
AT4G15430	1407.34	-1.12336	0.161545	-6.95382	3.56e-12	3.88e-11
AT5G64520	116.978	-1.12252	0.281432	-3.98859	6.65e-05	0.000250817
AT4G02280	207.23	-1.12209	0.439095	-2.55545	0.010605	0.024523
AT1G69490	4722.79	-1.12102	0.239461	-4.68144	2.85e-06	1.36e-05
AT1G09070	8871.19	-1.11989	0.169061	-6.62419	3.49e-11	3.31e-10
AT4G23810	1092.88	-1.11978	0.184838	-6.05817	1.38e-09	1.08e-08
AT1G55450	5640.59	-1.1196	0.146121	-7.66212	1.83e-14	2.56e-13
AT1G75380	6429.97	-1.11944	0.150716	-7.42746	1.11e-13	1.41e-12
AT3G51000	1982.19	-1.11893	0.230488	-4.85459	1.21e-06	6.17e-06
AT2G42920	86.9619	-1.11833	0.286641	-3.90149	9.56e-05	0.000350594
AT2G41210	209.066	-1.11748	0.228371	-4.89329	9.92e-07	5.14e-06
AT4G18990	72.7535	-1.11682	0.404844	-2.75865	0.00580402	0.014375
AT5G24590	873.01	-1.11666	0.184102	-6.06544	1.32e-09	1.03e-08
AT2G17550	723.097	-1.1165	0.198162	-5.63428	1.76e-08	1.18e-07
AT3G48640	156.793	-1.1163	0.294717	-3.78769	0.000152054	0.000536465
AT5G13220	193.117	-1.11584	0.325408	-3.42906	0.000605667	0.00188505
AT3G20060	2287.23	-1.11488	0.0981566	-11.3581	6.76e-30	3.63e-28
AT4G36520	667.932	-1.114	0.186384	-5.97689	2.27e-09	1.73e-08
AT1G12220	751.138	-1.11387	0.151354	-7.35938	1.85e-13	2.3e-12
AT3G21650	433.08	-1.1138	0.147898	-7.53088	5.04e-14	6.7e-13
AT4G20110	1291.46	-1.11332	0.249014	-4.4709	7.79e-06	3.47e-05
AT1G07240	1850.68	-1.11309	0.166955	-6.667	2.61e-11	2.52e-10
AT2G37330	226.09	-1.11148	0.196622	-5.65288	1.58e-08	1.07e-07
AT1G26790	327.478	-1.11148	0.233668	-4.75664	1.97e-06	9.69e-06
AT3G19290	1178.9	-1.11144	0.150184	-7.40047	1.36e-13	1.71e-12
AT5G60700	748.37	-1.11112	0.135715	-8.18716	2.67e-16	4.59e-15
AT1G20190	292.42	-1.11111	0.289992	-3.83154	0.000127343	0.000455884
AT5G43725	33.7674	-1.111	0.471147	-2.35808	0.0183696	0.0395647
AT5G64700	60.1004	-1.11099	0.388813	-2.85739	0.0042714	0.010901
AT5G03830	221.702	-1.11015	0.249008	-4.45829	8.26e-06	3.66e-05
AT1G18030	567.186	-1.10995	0.143992	-7.70843	1.27e-14	1.81e-13
AT5G56990	201.065	-1.10982	0.254585	-4.35933	1.3e-05	5.58e-05
AT5G46490	1514.84	-1.10919	0.122669	-9.04213	1.54e-19	3.4e-18
AT3G54500	34470.6	-1.10796	0.127445	-8.69364	3.51e-18	7.03e-17
AT2G36080	487.406	-1.10699	0.242027	-4.57381	4.79e-06	2.21e-05
AT4G00720	3005.56	-1.10677	0.10108	-10.9494	6.69e-28	3.07e-26
AT3G26690	296.488	-1.10611	0.203168	-5.44431	5.2e-08	3.27e-07
AT3G12360	2569.93	-1.10556	0.126313	-8.75252	2.09e-18	4.27e-17
AT4G16500	1038.84	-1.10475	0.178698	-6.18223	6.32e-10	5.15e-09
AT2G26210	1180.9	-1.10461	0.116984	-9.44237	3.64e-21	9.29e-20
AT1G69360	588.394	-1.10431	0.158955	-6.94732	3.72e-12	4.04e-11
AT5G46440	56.3426	-1.10423	0.393532	-2.80593	0.00501711	0.0126185
AT5G46150	613.431	-1.10277	0.165315	-6.67068	2.55e-11	2.46e-10
AT2G39800	1275.96	-1.10268	0.218873	-5.03798	4.7e-07	2.57e-06
AT4G08330	255.717	-1.10242	0.207185	-5.32095	1.03e-07	6.23e-07
AT2G20740	744.908	-1.10238	0.164278	-6.71045	1.94e-11	1.91e-10
AT4G31420	1235.01	-1.10233	0.119673	-9.21125	3.22e-20	7.6e-19
AT2G03890	3943.46	-1.10212	0.146193	-7.53878	4.74e-14	6.32e-13
AT3G54380	478.199	-1.10149	0.150387	-7.3244	2.4e-13	2.95e-12
AT5G10450	19414.2	-1.10145	0.109859	-10.026	1.17e-23	3.72e-22
AT1G69920	767.718	-1.10128	0.338674	-3.25175	0.00114698	0.00335554
AT4G35470	956.24	-1.10072	0.224919	-4.89385	9.89e-07	5.12e-06
AT2G03730	5701.93	-1.10044	0.136273	-8.07524	6.73e-16	1.11e-14
AT1G49050	1846.05	-1.09947	0.179443	-6.12711	8.95e-10	7.16e-09
AT5G12230	958.19	-1.09938	0.146627	-7.49781	6.49e-14	8.52e-13
AT5G45490	1193.32	-1.0992	0.142129	-7.73384	1.04e-14	1.49e-13
AT1G11400	829.373	-1.09882	0.125432	-8.76032	1.95e-18	4e-17
AT3G57380	71.9152	-1.09833	0.430326	-2.55233	0.0107004	0.024708
AT1G67400	127.58	-1.09817	0.293152	-3.74606	0.000179631	0.000624832
AT2G02180	1596.17	-1.09792	0.129337	-8.48882	2.09e-17	3.92e-16
AT5G16820	222.88	-1.09788	0.202368	-5.42517	5.79e-08	3.61e-07
AT5G60430	114.7	-1.09712	0.28033	-3.91368	9.09e-05	0.000334685
AT3G54740	316.097	-1.09673	0.166075	-6.60384	4.01e-11	3.77e-10
AT5G38850	590.177	-1.09611	0.17538	-6.24988	4.11e-10	3.42e-09
AT2G34355	647.228	-1.09558	0.198651	-5.51508	3.49e-08	2.25e-07
AT3G29180	810.161	-1.09551	0.143537	-7.63227	2.31e-14	3.17e-13
AT1G35580	6165.97	-1.09542	0.159361	-6.87384	6.25e-12	6.6e-11
AT3G62160	44.1344	-1.09486	0.415842	-2.63288	0.00846653	0.0200475
AT5G23590	979.765	-1.09469	0.135998	-8.0493	8.33e-16	1.37e-14
AT1G72530	66.4052	-1.09462	0.32448	-3.37345	0.000742331	0.00226774
AT5G22000	4106.76	-1.0946	0.119716	-9.14332	6.06e-20	1.4e-18
AT5G08770	347.689	-1.09414	0.172493	-6.34313	2.25e-10	1.94e-09
AT3G61890	1455.07	-1.09409	0.153739	-7.11652	1.11e-12	1.27e-11
AT1G03520	404.095	-1.09228	0.19418	-5.62511	1.85e-08	1.24e-07
AT3G50750	1820.49	-1.09206	0.191832	-5.6928	1.25e-08	8.57e-08
AT4G16250	1011.84	-1.09145	0.171079	-6.37981	1.77e-10	1.55e-09
AT4G28270	906.051	-1.09139	0.326588	-3.34181	0.000832351	0.0025197
AT5G53970	3485.36	-1.09125	0.159513	-6.84117	7.85e-12	8.2e-11
AT5G67250	1449.45	-1.09103	0.114371	-9.5394	1.44e-21	3.8e-20
AT1G04300	3627.32	-1.09093	0.123115	-8.86101	7.93e-19	1.67e-17
AT3G60600	3434.07	-1.09086	0.121974	-8.94333	3.78e-19	8.12e-18
AT1G05470	274.154	-1.09081	0.263586	-4.13833	3.5e-05	0.000138819
AT2G39580	1925.64	-1.09061	0.10957	-9.95347	2.44e-23	7.49e-22
AT3G14680	179.906	-1.09055	0.332335	-3.28149	0.0010326	0.00305572
AT5G58680	120.334	-1.08927	0.339011	-3.21308	0.00131319	0.00378939
AT4G02440	1601.58	-1.08873	0.146525	-7.43035	1.08e-13	1.38e-12
AT1G13390	1238.69	-1.08791	0.154721	-7.03144	2.04e-12	2.28e-11
AT5G46710	61.6017	-1.08765	0.36507	-2.9793	0.00288911	0.00771163
AT1G02260	488.087	-1.08758	0.154626	-7.03361	2.01e-12	2.25e-11
AT1G33770	388.116	-1.08742	0.215217	-5.05267	4.36e-07	2.39e-06
AT3G47570	773.422	-1.0874	0.149014	-7.2973	2.94e-13	3.58e-12
AT5G47070	968.054	-1.08703	0.142296	-7.63919	2.19e-14	3.02e-13
AT1G18740	2434.14	-1.08687	0.217955	-4.98667	6.14e-07	3.3e-06
AT1G70170	96.3179	-1.08678	0.423583	-2.56567	0.0102976	0.0238781
AT4G16900	711.31	-1.08669	0.159142	-6.82846	8.58e-12	8.9e-11
AT2G28910	8420	-1.08663	0.119177	-9.11778	7.67e-20	1.75e-18
AT2G11215	145.933	-1.0866	0.22644	-4.79863	1.6e-06	7.97e-06
AT2G40670	138.813	-1.08656	0.334305	-3.25021	0.00115319	0.00337113
AT5G19600	169.679	-1.08644	0.28072	-3.87019	0.000108749	0.000394006
AT2G45570	1292.23	-1.08556	0.390877	-2.77723	0.00548238	0.0136461
AT4G14660	88.2777	-1.08501	0.307874	-3.52419	0.000424776	0.00136874
AT3G20410	3271.91	-1.08441	0.193505	-5.60404	2.09e-08	1.39e-07
AT5G01990	216.51	-1.08406	0.202008	-5.36644	8.03e-08	4.91e-07
AT1G73920	2356.77	-1.08362	0.111152	-9.74898	1.86e-22	5.35e-21
AT1G18670	240.227	-1.08359	0.223376	-4.85098	1.23e-06	6.26e-06
AT3G57530	2490.93	-1.08347	0.130709	-8.2892	1.14e-16	2.03e-15
AT1G04360	191.325	-1.08347	0.227066	-4.7716	1.83e-06	9.05e-06
AT1G53440	1908.71	-1.08322	0.166416	-6.50912	7.56e-11	6.91e-10
AT4G09830	2082.58	-1.08257	0.134925	-8.02348	1.03e-15	1.68e-14
AT5G24680	188.847	-1.08251	0.22343	-4.84495	1.27e-06	6.44e-06
AT3G48590	742.009	-1.08232	0.139029	-7.78484	6.98e-15	1.02e-13
AT1G54920	1736.81	-1.08224	0.128322	-8.43378	3.35e-17	6.23e-16
AT4G17245	3663.89	-1.08151	0.187144	-5.77904	7.51e-09	5.32e-08
AT3G17950	179.991	-1.08077	0.209085	-5.16904	2.35e-07	1.34e-06
AT4G26610	1209.3	-1.08008	0.148933	-7.25215	4.1e-13	4.91e-12
AT4G29820	379.437	-1.07998	0.17508	-6.16848	6.89e-10	5.6e-09
AT5G59380	328.282	-1.07991	0.166196	-6.49782	8.15e-11	7.41e-10
AT4G14385	599.412	-1.07979	0.146744	-7.35832	1.86e-13	2.31e-12
AT5G13760	1296.37	-1.07976	0.123642	-8.73295	2.48e-18	5.04e-17
AT1G55850	9616.05	-1.07942	0.205397	-5.2553	1.48e-07	8.69e-07
AT2G15390	3036.44	-1.07921	0.230591	-4.6802	2.87e-06	1.37e-05
AT2G29525	61.6314	-1.07913	0.35759	-3.01778	0.00254635	0.00688648
AT1G12390	480.518	-1.07909	0.172061	-6.27159	3.57e-10	3e-09
AT4G30390	659.331	-1.07902	0.196353	-5.4953	3.9e-08	2.49e-07
AT1G80880	33.2665	-1.07853	0.428325	-2.51803	0.0118015	0.026937
AT1G01620	9166.01	-1.07674	0.238826	-4.50847	6.53e-06	2.95e-05
AT3G59320	189.454	-1.07665	0.237633	-4.53073	5.88e-06	2.67e-05
AT5G32440	2467.5	-1.0761	0.129007	-8.34137	7.34e-17	1.33e-15
AT5G15870	1117.59	-1.0759	0.175248	-6.13927	8.29e-10	6.65e-09
AT5G20350	2941.48	-1.07556	0.102377	-10.5059	8.11e-26	3.15e-24
AT3G62290	16737.4	-1.07503	0.152772	-7.03683	1.97e-12	2.2e-11
AT1G03140	1933.71	-1.07463	0.114725	-9.36703	7.46e-21	1.84e-19
AT4G37540	1151.81	-1.07424	0.218786	-4.91	9.11e-07	4.75e-06
AT4G24060	458.946	-1.07399	0.162021	-6.62869	3.39e-11	3.22e-10
AT1G80650	343.437	-1.07399	0.172871	-6.21264	5.21e-10	4.28e-09
AT1G01110	66.1728	-1.07394	0.464976	-2.30967	0.0209063	0.044339
AT3G52480	257.716	-1.07282	0.221094	-4.85233	1.22e-06	6.23e-06
AT5G25900	2117.26	-1.07268	0.210041	-5.10701	3.27e-07	1.83e-06
AT1G77380	54.0697	-1.07261	0.384015	-2.79315	0.00521976	0.0130718
AT4G01000	3015.47	-1.07222	0.114202	-9.38886	6.07e-21	1.5e-19
AT3G09900	602.797	-1.07186	0.146558	-7.31358	2.6e-13	3.19e-12
AT3G51660	1473.32	-1.07153	0.281114	-3.81174	0.000137992	0.000490538
AT4G00355	1527.1	-1.06985	0.137038	-7.80699	5.86e-15	8.69e-14
AT4G30270	8235.46	-1.06978	0.340052	-3.14592	0.00165565	0.00466503
AT2G46200	274.057	-1.06968	0.171097	-6.25192	4.05e-10	3.38e-09
AT2G01930	674.05	-1.06863	0.233678	-4.57308	4.81e-06	2.21e-05
AT1G79670	916.615	-1.06855	0.180291	-5.9268	3.09e-09	2.31e-08
AT5G51180	617.336	-1.06836	0.133503	-8.00249	1.22e-15	1.96e-14
AT2G44730	779.399	-1.06798	0.144396	-7.3962	1.4e-13	1.76e-12
AT1G74910	4850.78	-1.06784	0.132987	-8.02965	9.77e-16	1.6e-14
AT1G12580	1972.38	-1.06758	0.142938	-7.46887	8.09e-14	1.05e-12
AT1G76705	70.2116	-1.06726	0.334411	-3.19147	0.00141552	0.00405489
AT1G70518	257.789	-1.06723	0.172798	-6.17617	6.57e-10	5.35e-09
AT3G15290	565.969	-1.06689	0.139547	-7.64543	2.08e-14	2.89e-13
AT3G28580	1310.94	-1.06551	0.241013	-4.42096	9.83e-06	4.29e-05
AT4G15660	111.055	-1.06424	0.265966	-4.00141	6.3e-05	0.000238496
AT3G49800	1466.52	-1.06417	0.133104	-7.99501	1.3e-15	2.08e-14
AT5G65210	563.953	-1.06408	0.185068	-5.74965	8.94e-09	6.26e-08
AT5G45110	1629.91	-1.06349	0.116648	-9.11707	7.72e-20	1.76e-18
AT1G32190	278.165	-1.06315	0.219814	-4.83657	1.32e-06	6.69e-06
AT2G27385	575.36	-1.06302	0.337767	-3.14721	0.00164835	0.00464857
AT1G53030	405.945	-1.06256	0.190162	-5.58765	2.3e-08	1.52e-07
AT2G15230	485.791	-1.05986	0.158741	-6.67665	2.44e-11	2.37e-10
AT1G04100	146.113	-1.05933	0.274761	-3.85547	0.000115507	0.000416999
AT1G53560	1172.49	-1.05891	0.156496	-6.76637	1.32e-11	1.33e-10
AT4G21980	1052.25	-1.05854	0.197366	-5.36331	8.17e-08	4.99e-07
AT1G04280	2632.93	-1.05784	0.186422	-5.67446	1.39e-08	9.45e-08
AT2G37980	163.018	-1.05702	0.3787	-2.79119	0.00525148	0.013139
AT2G22690	273.898	-1.05691	0.183857	-5.74858	9e-09	6.29e-08
AT1G73810	279.034	-1.05662	0.29146	-3.62528	0.000288648	0.000962144
AT3G49530	1072.02	-1.05649	0.185589	-5.6926	1.25e-08	8.58e-08
AT5G65040	33.6241	-1.05579	0.463672	-2.27702	0.0227849	0.0477758
AT5G61250	217.176	-1.05556	0.24289	-4.34586	1.39e-05	5.91e-05
AT4G20070	2348.03	-1.05545	0.131544	-8.02358	1.03e-15	1.68e-14
AT1G70420	243.571	-1.05485	0.234649	-4.49542	6.94e-06	3.12e-05
AT4G32060	4495.92	-1.05413	0.127041	-8.29753	1.06e-16	1.9e-15
AT1G21410	570.52	-1.05401	0.194977	-5.40583	6.45e-08	3.99e-07
AT5G28400	160.381	-1.05392	0.256203	-4.11361	3.9e-05	0.000152984
AT1G15885	91.3058	-1.05375	0.318262	-3.31095	0.000929812	0.00278019
AT3G07200	136.867	-1.05367	0.248568	-4.23895	2.25e-05	9.25e-05
AT2G37130	3510.92	-1.05316	0.296035	-3.55754	0.00037435	0.00121849
AT5G25460	5341.86	-1.05309	0.184682	-5.70217	1.18e-08	8.14e-08
AT4G17250	1110.01	-1.05298	0.144856	-7.26916	3.62e-13	4.36e-12
AT3G58750	2280.98	-1.05266	0.252433	-4.17005	3.05e-05	0.000122635
AT5G14420	940.97	-1.05241	0.166126	-6.33502	2.37e-10	2.04e-09
AT5G64430	923.963	-1.05181	0.181873	-5.78322	7.33e-09	5.19e-08
AT1G60700	71.8837	-1.05141	0.325137	-3.23373	0.00122185	0.00355299
AT1G21000	4342.57	-1.05119	0.129746	-8.10192	5.41e-16	9.01e-15
AT1G61100	2041.56	-1.0511	0.171767	-6.1193	9.4e-10	7.51e-09
AT5G37055	238.178	-1.05103	0.184651	-5.69197	1.26e-08	8.6e-08
AT2G16390	259.437	-1.05037	0.234767	-4.4741	7.67e-06	3.42e-05
AT5G51290	1143.29	-1.05036	0.162027	-6.48267	9.01e-11	8.14e-10
AT2G45670	5005.59	-1.04929	0.110524	-9.49378	2.23e-21	5.78e-20
AT3G59700	480.49	-1.0478	0.245979	-4.25973	2.05e-05	8.49e-05
AT5G27860	1079.29	-1.04728	0.131809	-7.94543	1.94e-15	3.05e-14
AT1G76710	593.936	-1.04717	0.138644	-7.55291	4.26e-14	5.69e-13
AT3G53030	749.71	-1.04659	0.141605	-7.39095	1.46e-13	1.83e-12
AT1G08460	986.997	-1.04534	0.133726	-7.81702	5.41e-15	8.06e-14
AT5G65010	7618.5	-1.04431	0.128999	-8.09547	5.7e-16	9.48e-15
AT1G02520	49.0268	-1.04367	0.415161	-2.51388	0.011941	0.0272071
AT2G17440	674.916	-1.04328	0.167794	-6.21761	5.05e-10	4.17e-09
AT2G17110	718.801	-1.04291	0.160811	-6.48532	8.85e-11	8e-10
AT3G25290	54.4022	-1.04279	0.445852	-2.33888	0.0193418	0.0413949
AT2G15490	2269.79	-1.0403	0.307691	-3.381	0.000722218	0.00221274
AT5G55060	577.485	-1.04015	0.132956	-7.82328	5.15e-15	7.69e-14
AT5G23460	167.961	-1.04001	0.219592	-4.73612	2.18e-06	1.06e-05
AT1G23960	1228.34	-1.03986	0.13964	-7.44668	9.57e-14	1.23e-12
AT3G23260	52.7835	-1.03986	0.382745	-2.71683	0.00659098	0.016073
AT5G26749	51.3604	-1.03931	0.406106	-2.55921	0.010491	0.0242826
AT3G27770	2162.51	-1.03865	0.125775	-8.25803	1.48e-16	2.6e-15
AT1G28070	48.4944	-1.03862	0.42636	-2.43601	0.0148501	0.0328706
AT3G27210	138.921	-1.0375	0.320936	-3.23274	0.0012261	0.00356426
AT1G67920	252.408	-1.03667	0.251454	-4.1227	3.74e-05	0.000147765
AT5G65910	1220.01	-1.03633	0.128889	-8.04047	8.95e-16	1.47e-14
AT5G55000	427.244	-1.03585	0.170424	-6.07811	1.22e-09	9.57e-09
AT1G70100	989.714	-1.03556	0.202441	-5.11535	3.13e-07	1.75e-06
AT2G42780	1111.77	-1.03508	0.143479	-7.21417	5.43e-13	6.4e-12
AT3G01430	148.219	-1.03494	0.221515	-4.67213	2.98e-06	1.42e-05
AT2G15240	809.767	-1.03453	0.141015	-7.33632	2.2e-13	2.71e-12
AT2G30590	928.679	-1.03431	0.14232	-7.26753	3.66e-13	4.41e-12
AT2G38000	477.397	-1.03381	0.148559	-6.95895	3.43e-12	3.75e-11
AT2G19350	143.928	-1.03314	0.233151	-4.43122	9.37e-06	4.11e-05
AT4G19370	840.669	-1.03304	0.299689	-3.44704	0.000566768	0.00177575
AT3G11820	2694.26	-1.03189	0.176427	-5.84881	4.95e-09	3.61e-08
AT1G01640	69.9156	-1.03109	0.311127	-3.31407	0.000919498	0.00275406
AT4G34500	195.012	-1.03106	0.247748	-4.16174	3.16e-05	0.000126683
AT2G25090	186.519	-1.03103	0.27308	-3.77558	0.000159638	0.000561578
AT2G17990	749.755	-1.03039	0.147533	-6.98414	2.87e-12	3.16e-11
AT5G60230	108.662	-1.03022	0.313956	-3.28141	0.00103291	0.00305572
AT5G26980	293.772	-1.03016	0.199938	-5.15238	2.57e-07	1.46e-06
AT1G56612	119.992	-1.03007	0.243406	-4.2319	2.32e-05	9.52e-05
AT3G53990	812.442	-1.02974	0.20799	-4.95091	7.39e-07	3.91e-06
AT2G33820	206.626	-1.02971	0.238071	-4.32521	1.52e-05	6.45e-05
AT3G63380	5280.8	-1.02949	0.303687	-3.38997	0.000699004	0.00215017
AT5G65660	1928.25	-1.02933	0.125417	-8.20719	2.26e-16	3.93e-15
AT4G29050	365.436	-1.02918	0.163165	-6.30758	2.83e-10	2.42e-09
AT4G39640	2970.59	-1.02815	0.185504	-5.54247	2.98e-08	1.94e-07
AT2G01100	2009.31	-1.02709	0.136144	-7.54419	4.55e-14	6.08e-13
AT5G27380	11430.9	-1.02683	0.215827	-4.75766	1.96e-06	9.64e-06
AT2G44180	1349.96	-1.02655	0.175894	-5.8362	5.34e-09	3.87e-08
AT2G42040	453.141	-1.02649	0.178093	-5.76377	8.23e-09	5.78e-08
AT1G11360	501.39	-1.02639	0.150063	-6.83972	7.94e-12	8.28e-11
AT4G28460	107.125	-1.02624	0.322965	-3.17754	0.00148528	0.00423457
AT1G47130	67.4463	-1.02621	0.454295	-2.2589	0.0238897	0.0497834
AT1G52710	174.706	-1.02577	0.218767	-4.68887	2.75e-06	1.32e-05
AT5G53550	4821.2	-1.02525	0.196555	-5.21608	1.83e-07	1.06e-06
AT1G75770	188.87	-1.02521	0.254242	-4.03243	5.52e-05	0.000211383
AT1G27210	635.784	-1.02517	0.173159	-5.92041	3.21e-09	2.4e-08
AT1G31460	63.3941	-1.02467	0.355003	-2.88636	0.00389726	0.0100514
AT2G27200	176.937	-1.02435	0.24636	-4.15792	3.21e-05	0.000128605
AT4G18710	6066.81	-1.02276	0.0988565	-10.3459	4.37e-25	1.56e-23
AT3G53930	583.031	-1.02219	0.141472	-7.22536	5e-13	5.93e-12
AT2G34170	322.295	-1.02109	0.302544	-3.375	0.000738145	0.00225651
AT4G15420	918.108	-1.02079	0.144938	-7.04298	1.88e-12	2.11e-11
AT4G38570	251.235	-1.01931	0.24615	-4.141	3.46e-05	0.00013741
AT4G32850	1757.32	-1.01831	0.132531	-7.68354	1.55e-14	2.18e-13
AT5G57830	58.388	-1.01766	0.32328	-3.14793	0.00164434	0.00463792
AT5G01980	924.189	-1.01698	0.144367	-7.04444	1.86e-12	2.09e-11
AT1G15920	685.053	-1.01691	0.138801	-7.32639	2.36e-13	2.91e-12
AT5G13100	2207.59	-1.01576	0.141891	-7.15874	8.14e-13	9.45e-12
AT3G10640	1182.4	-1.01553	0.167247	-6.07204	1.26e-09	9.92e-09
AT4G01120	485.161	-1.01551	0.20607	-4.92797	8.31e-07	4.37e-06
AT5G63010	269.365	-1.01545	0.195999	-5.18089	2.21e-07	1.27e-06
AT1G65970	215.003	-1.01488	0.336308	-3.01771	0.00254693	0.00688708
AT3G54620	3353.57	-1.01486	0.176318	-5.75587	8.62e-09	6.05e-08
AT4G28150	84.7611	-1.0145	0.348674	-2.90958	0.00361909	0.00941472
AT5G05730	11281.6	-1.01426	0.208009	-4.87605	1.08e-06	5.57e-06
AT5G28050	3208.15	-1.01412	0.135294	-7.49569	6.59e-14	8.65e-13
AT3G51440	269.828	-1.01396	0.239337	-4.23656	2.27e-05	9.34e-05
AT2G02160	4191.85	-1.01324	0.122044	-8.30223	1.02e-16	1.83e-15
AT4G21560	795.769	-1.01306	0.133443	-7.59173	3.16e-14	4.29e-13
AT1G30200	1196.79	-1.0123	0.168786	-5.99755	2e-09	1.53e-08
AT4G33565	1402.55	-1.01178	0.178225	-5.67699	1.37e-08	9.32e-08
AT2G28940	992.717	-1.01155	0.184669	-5.47766	4.31e-08	2.73e-07
AT2G15830	86.429	-1.01132	0.305616	-3.30913	0.000935875	0.00279572
AT4G27750	669.908	-1.0105	0.139915	-7.22222	5.11e-13	6.06e-12
AT2G33150	9198.78	-1.0104	0.253066	-3.99266	6.53e-05	0.00024699
AT1G54210	283.208	-1.01019	0.183682	-5.49965	3.81e-08	2.43e-07
AT5G57780	115.329	-1.01004	0.275898	-3.66092	0.000251312	0.00084693
AT4G30200	2495.56	-1.00995	0.143903	-7.01825	2.25e-12	2.5e-11
AT3G20250	2217.35	-1.00885	0.18151	-5.55806	2.73e-08	1.79e-07
AT1G64610	1345.3	-1.00843	0.198351	-5.08409	3.69e-07	2.05e-06
AT5G63790	4944.32	-1.00822	0.267877	-3.76372	0.000167405	0.000586434
AT5G61610	207.833	-1.00814	0.28725	-3.50962	0.000448752	0.00143781
AT2G41990	96.2108	-1.00764	0.385532	-2.61364	0.00895823	0.0210898
AT3G54260	60.8538	-1.00763	0.355792	-2.83209	0.0046245	0.0117106
AT4G26160	333.266	-1.00755	0.192426	-5.23605	1.64e-07	9.57e-07
AT2G29460	5948.57	-1.007	0.270023	-3.72932	0.000191998	0.000662462
AT1G49130	442.663	-1.00622	0.242899	-4.14254	3.43e-05	0.000136663
AT1G53170	1225.95	-1.00569	0.236297	-4.25605	2.08e-05	8.62e-05
AT1G02580	178.321	-1.00517	0.318319	-3.15774	0.00158996	0.00450102
AT1G27020	4330.76	-1.00483	0.225215	-4.46165	8.13e-06	3.61e-05
AT4G23030	323.673	-1.00373	0.269955	-3.71812	0.00020071	0.000690913
AT1G21520	378.627	-1.00352	0.202289	-4.96085	7.02e-07	3.72e-06
AT3G56680	2487.03	-1.00318	0.147837	-6.78574	1.15e-11	1.18e-10
AT1G19380	1546.55	-1.00253	0.214918	-4.66471	3.09e-06	1.47e-05
AT1G35430	248.313	-1.00222	0.193483	-5.17991	2.22e-07	1.27e-06
AT3G05250	395.388	-1.00192	0.172508	-5.80793	6.32e-09	4.53e-08
AT2G44140	978.367	-1.00188	0.148029	-6.76809	1.3e-11	1.32e-10
AT4G08040	99.8607	-1.0007	0.423414	-2.3634	0.0181081	0.0390584
AT1G13640	2779.75	-1.00061	0.126656	-7.90017	2.79e-15	4.29e-14
AT1G28520	1857.7	-1.00034	0.237488	-4.21218	2.53e-05	0.000103078
AT4G38090	493.226	-1.00026	0.156616	-6.38668	1.7e-10	1.48e-09
AT2G27690	129.033	-0.999808	0.260792	-3.83374	0.00012621	0.000452417
AT1G21840	92.5537	-0.998984	0.294311	-3.39431	0.000688012	0.00212043
AT3G20770	6341.52	-0.998316	0.143085	-6.97707	3.01e-12	3.32e-11
AT5G63610	1093.73	-0.99757	0.139499	-7.15111	8.61e-13	9.96e-12
AT3G22440	7875.53	-0.997323	0.100964	-9.87797	5.19e-23	1.56e-21
AT5G23660	1201.08	-0.9973	0.223455	-4.46309	8.08e-06	3.59e-05
AT3G14660	5133.99	-0.997018	0.126749	-7.86606	3.66e-15	5.58e-14
AT4G34370	668.18	-0.996875	0.143785	-6.9331	4.12e-12	4.45e-11
AT4G33925	49.6739	-0.996551	0.398846	-2.49859	0.0124689	0.0282595
AT4G16330	892.262	-0.995897	0.142158	-7.00555	2.46e-12	2.73e-11
AT4G30790	1654.83	-0.995713	0.157085	-6.33868	2.32e-10	1.99e-09
AT5G19860	2388.02	-0.995296	0.113942	-8.73514	2.43e-18	4.95e-17
AT1G20823	826.048	-0.995204	0.151073	-6.58756	4.47e-11	4.18e-10
AT5G66490	648.736	-0.994696	0.130197	-7.63993	2.17e-14	3e-13
AT1G78310	392.576	-0.994573	0.240947	-4.12777	3.66e-05	0.000144784
AT4G26060	407.702	-0.994529	0.218326	-4.55526	5.23e-06	2.39e-05
AT4G25110	1057.44	-0.99451	0.257266	-3.86568	0.000110779	0.000400906
AT5G09800	226.326	-0.99415	0.29727	-3.34426	0.000825019	0.00250222
AT4G21540	1104.39	-0.993048	0.151219	-6.56695	5.14e-11	4.78e-10
AT3G25780	930.609	-0.992672	0.243639	-4.07435	4.61e-05	0.000179328
AT5G43460	2985.33	-0.992571	0.137661	-7.21026	5.58e-13	6.58e-12
AT3G14595	1398.1	-0.991561	0.118911	-8.33871	7.51e-17	1.36e-15
AT5G15310	401.43	-0.991509	0.26335	-3.76498	0.00016656	0.000583687
AT3G26170	778.401	-0.991266	0.281495	-3.52143	0.000429227	0.00138215
AT1G28580	2318.58	-0.990999	0.189924	-5.21787	1.81e-07	1.05e-06
AT1G77290	157.891	-0.99096	0.224052	-4.4229	9.74e-06	4.26e-05
AT5G05080	1799.31	-0.990746	0.121058	-8.18405	2.74e-16	4.71e-15
AT1G74840	2170.82	-0.990585	0.218964	-4.52397	6.07e-06	2.76e-05
AT1G43700	1995.8	-0.990503	0.137172	-7.2209	5.16e-13	6.11e-12
AT5G55100	1913.47	-0.990139	0.139741	-7.08553	1.39e-12	1.58e-11
AT3G02370	82.3854	-0.989745	0.364338	-2.71656	0.00659649	0.0160844
AT1G13980	1385.35	-0.98939	0.116912	-8.4627	2.61e-17	4.88e-16
AT1G03590	814.406	-0.989213	0.14287	-6.92386	4.4e-12	4.73e-11
AT4G19190	985.433	-0.98909	0.144165	-6.86083	6.85e-12	7.2e-11
AT5G09790	198.531	-0.988835	0.201567	-4.90574	9.31e-07	4.85e-06
AT1G62040	715.047	-0.988659	0.180431	-5.47943	4.27e-08	2.71e-07
AT3G10550	475.57	-0.988625	0.157947	-6.25921	3.87e-10	3.24e-09
AT1G48430	1985.34	-0.988357	0.124473	-7.94036	2.02e-15	3.17e-14
AT3G05945	90.7421	-0.988348	0.417411	-2.36781	0.0178938	0.0386437
AT2G47000	1681.36	-0.988308	0.303652	-3.25474	0.00113495	0.00332236
AT5G59750	2140.67	-0.987965	0.1279	-7.7245	1.12e-14	1.6e-13
AT5G49710	444.901	-0.987768	0.169312	-5.83401	5.41e-09	3.91e-08
AT1G67810	2252.55	-0.987648	0.325726	-3.03214	0.00242828	0.00658659
AT3G10250	700.222	-0.987638	0.142713	-6.92043	4.5e-12	4.84e-11
AT4G28240	2943.39	-0.987544	0.188332	-5.24363	1.57e-07	9.21e-07
AT3G10815	120.485	-0.987278	0.351318	-2.81021	0.0049509	0.0124682
AT1G70980	1023.04	-0.986879	0.142872	-6.90743	4.94e-12	5.28e-11
AT1G28410	408.984	-0.986312	0.18056	-5.46253	4.69e-08	2.97e-07
AT5G26200	241.453	-0.986006	0.218235	-4.5181	6.24e-06	2.83e-05
AT5G18980	487.075	-0.985848	0.155723	-6.3308	2.44e-10	2.1e-09
AT5G22390	1730.93	-0.984279	0.237048	-4.15224	3.29e-05	0.000131456
AT1G14040	120.721	-0.983508	0.309779	-3.17487	0.00149903	0.00427061
AT5G41560	327.959	-0.983344	0.16449	-5.97814	2.26e-09	1.71e-08
AT1G61460	40.9727	-0.982707	0.413238	-2.37807	0.0174037	0.0377208
AT3G23550	18465.6	-0.982585	0.220237	-4.46149	8.14e-06	3.61e-05
AT5G02010	360.904	-0.982403	0.222196	-4.42134	9.81e-06	4.29e-05
AT5G56530	172.446	-0.982033	0.239557	-4.09937	4.14e-05	0.000161918
AT3G45040	1154.98	-0.981585	0.146493	-6.70056	2.08e-11	2.04e-10
AT2G02370	442.231	-0.98114	0.170431	-5.75681	8.57e-09	6.02e-08
AT4G05010	107.005	-0.981107	0.2742	-3.57807	0.000346144	0.00113416
AT1G15530	1010.18	-0.981014	0.166619	-5.88777	3.91e-09	2.89e-08
AT2G17710	381.787	-0.980597	0.266323	-3.68199	0.000231422	0.000785537
AT3G13790	5173.42	-0.980375	0.249291	-3.93264	8.4e-05	0.00031137
AT3G11040	148.221	-0.980263	0.260315	-3.76568	0.000166099	0.000582286
AT3G29670	755.244	-0.980189	0.189317	-5.1775	2.25e-07	1.29e-06
AT3G58710	250.219	-0.980117	0.240527	-4.07487	4.6e-05	0.000179036
AT1G09010	1977.86	-0.980082	0.113817	-8.611	7.24e-18	1.41e-16
AT1G62422	750.018	-0.980041	0.147875	-6.62749	3.41e-11	3.24e-10
AT4G35230	3074.7	-0.979925	0.0968992	-10.1128	4.85e-24	1.57e-22
AT3G14150	342.766	-0.978916	0.191121	-5.12196	3.02e-07	1.7e-06
AT2G28830	119.247	-0.978874	0.23604	-4.14707	3.37e-05	0.000134291
AT1G53165	891.7	-0.978707	0.141868	-6.89873	5.25e-12	5.6e-11
AT4G37022	44.3184	-0.978607	0.388009	-2.52212	0.0116649	0.0266633
AT5G07730	120.272	-0.978407	0.246775	-3.96477	7.35e-05	0.000274808
AT5G14240	1032.66	-0.978279	0.116173	-8.42086	3.74e-17	6.91e-16
AT5G67640	91.1993	-0.97821	0.267383	-3.65846	0.000253731	0.000853737
AT1G79680	964.469	-0.978131	0.241927	-4.04309	5.28e-05	0.000202841
AT5G46250	4676.99	-0.977526	0.157647	-6.20073	5.62e-10	4.61e-09
AT2G46330	6347.62	-0.977167	0.13428	-7.27708	3.41e-13	4.13e-12
AT5G64880	279.042	-0.977159	0.213097	-4.58552	4.53e-06	2.09e-05
AT1G18160	2030.24	-0.976306	0.134846	-7.24014	4.48e-13	5.35e-12
[truncated: 1,852 more rows]

## Sheet: Inf_dWC_LIG
Gene ID	baseMean	log2FoldChange	lfcSE	stat	pvalue	padj
AT1G33530	12.7944	7.74361	1.57898	4.90419	9.38e-07	6.33e-06
AT1G73325	48.5629	7.67656	1.54657	4.9636	6.92e-07	4.79e-06
AT2G27420	400.779	7.61169	0.600565	12.6742	8.22e-37	1.61e-34
AT1G03935	8.79664	7.27301	1.66226	4.37537	1.21e-05	6.62e-05
AT1G09083	18.3558	6.99764	1.53951	4.54536	5.48e-06	3.2e-05
AT4G34550	90.5613	6.47369	0.881391	7.34486	2.06e-13	3.93e-12
AT1G63570	8.03251	6.24319	1.67398	3.72956	0.000191815	0.000802831
AT1G05207	48.5402	6.14003	0.758309	8.097	5.63e-16	1.48e-14
AT3G22540	10.5222	6.13264	1.62822	3.76647	0.000165575	0.000703091
AT1G70270	13.4631	6.13056	1.60629	3.81661	0.0001353	0.000583804
AT2G46790	449.442	6.0356	0.378212	15.9582	2.5e-57	1.85e-54
AT5G45850	13.8507	5.57419	1.54844	3.59987	0.000318379	0.00125893
AT5G24150	2473.39	5.4132	0.278743	19.42	5.23e-84	1.44e-80
AT5G24155	109.493	5.35293	0.59872	8.94062	3.87e-19	1.5e-17
AT1G07373	12.6611	5.34427	1.28744	4.15109	3.31e-05	0.000163271
AT1G22770	494.344	5.32842	0.374047	14.2453	4.79e-46	1.62e-43
AT4G01080	1339.47	5.25612	0.372748	14.101	3.75e-45	1.2e-42
AT3G04175	9.27107	5.02915	1.25629	4.00318	6.25e-05	0.00029022
AT5G66740	115.571	4.86751	0.525694	9.25922	2.06e-20	9.31e-19
AT1G06033	8.15868	4.86438	1.35438	3.59159	0.000328669	0.00129325
AT1G13609	387.485	4.74489	0.960029	4.94244	7.72e-07	5.29e-06
AT4G13800	93.8421	4.73781	0.524255	9.03722	1.61e-19	6.47e-18
AT3G24463	58.9993	4.69939	0.710697	6.61237	3.78e-11	5.22e-10
AT2G29170	376.473	4.67348	0.394432	11.8486	2.19e-32	2.97e-30
AT3G53830	999.081	4.60148	0.234315	19.638	7.33e-86	2.35e-82
AT5G45960	14.9372	4.52771	1.32246	3.4237	0.000617739	0.00227276
AT3G61898	10.283	4.40468	1.11386	3.95444	7.67e-05	0.000348833
AT1G63580	9.21062	4.39686	1.23764	3.55262	0.000381419	0.001474
AT5G36910	319.216	4.38334	0.470346	9.3194	1.17e-20	5.44e-19
AT1G07367	8.97528	4.36526	1.31282	3.32511	0.000883844	0.00311318
AT1G10370	3491.58	4.28835	0.317994	13.4856	1.9e-41	5.08e-39
AT5G08640	789.927	4.25586	0.435229	9.77844	1.39e-22	7.91e-21
ATCG00690	19.554	4.24489	0.750597	5.65535	1.56e-08	1.43e-07
AT4G04020	8569.42	4.18126	0.206158	20.2818	1.86e-91	7.17e-88
AT1G65060	1019.04	4.15753	0.323879	12.8367	1.02e-37	2.09e-35
AT5G10990	9.98905	4.12927	1.26893	3.25415	0.00113732	0.00389276
AT3G03105	11.167	4.11951	0.958967	4.29578	1.74e-05	9.19e-05
AT5G48570	529.503	4.11326	0.3056	13.4596	2.7e-41	7.13e-39
AT2G22810	52.364	4.07995	0.694954	5.87083	4.34e-09	4.31e-08
AT1G09087	9.98725	4.03049	1.05675	3.81404	0.000136716	0.000588989
ATCG00300	25.2605	4.0008	0.727882	5.49649	3.87e-08	3.34e-07
ATCG00560	8.25311	3.99347	1.18042	3.3831	0.00071673	0.00259774
AT3G44450	679.142	3.96308	0.275602	14.3797	6.94e-47	2.57e-44
AT5G12110	418.141	3.91578	0.32536	12.0352	2.32e-33	3.31e-31
AT3G08165	27.1739	3.91186	0.632973	6.18013	6.4e-10	7.29e-09
AT5G61350	87.4113	3.90953	0.457888	8.53817	1.36e-17	4.3e-16
AT4G04840	2535.2	3.87306	0.293558	13.1935	9.56e-40	2.25e-37
AT1G47400	108.364	3.86851	0.645739	5.99083	2.09e-09	2.18e-08
AT2G23000	250.528	3.83851	0.347621	11.0422	2.39e-28	2.24e-26
AT2G08760	7.13097	3.83614	1.30236	2.94554	0.00322396	0.00971984
AT4G21760	20.2105	3.78555	0.866424	4.36917	1.25e-05	6.79e-05
AT1G02820	1004.88	3.77097	0.225087	16.7534	5.35e-63	5.42e-60
AT1G06547	9.52419	3.71164	1.00037	3.71027	0.00020704	0.000858895
AT1G09533	13.3952	3.68044	0.822983	4.47207	7.75e-06	4.38e-05
AT2G41240	236.793	3.64833	1.409	2.58931	0.00961689	0.0251295
AT3G52740	358.664	3.63682	0.374921	9.70023	3.01e-22	1.65e-20
AT4G16880	281.456	3.63352	0.365057	9.95329	2.44e-23	1.48e-21
AT1G64780	1582.64	3.60192	0.297095	12.1238	7.9e-34	1.2e-31
AT4G06880	27.0734	3.58628	0.635066	5.6471	1.63e-08	1.5e-07
AT5G53048	8.9836	3.58013	1.11022	3.22471	0.00126101	0.00427586
AT5G05270	1507.71	3.5735	0.394183	9.06559	1.24e-19	5.06e-18
AT5G41900	116.489	3.5655	0.446573	7.98413	1.42e-15	3.6e-14
AT4G14690	838.478	3.54384	0.3684	9.61954	6.61e-22	3.47e-20
AT3G24460	385.259	3.54347	0.289965	12.2204	2.42e-34	3.76e-32
AT3G12580	9505.2	3.52654	0.225418	15.6444	3.63e-55	2.49e-52
AT5G23480	139.709	3.52484	0.34	10.3672	3.5e-25	2.59e-23
AT1G45010	287.409	3.519	0.362076	9.71897	2.5e-22	1.39e-20
ATCG01070	13.6026	3.48529	0.96999	3.59312	0.00032674	0.00128762
AT3G61920	8.95561	3.44156	1.32615	2.59514	0.00945516	0.0247539
AT5G44050	274.463	3.43837	0.333962	10.2957	7.37e-25	5.29e-23
AT3G03965	9.25772	3.41886	1.04542	3.27032	0.00107425	0.00370125
AT4G25420	92.7107	3.40903	0.528368	6.452	1.1e-10	1.42e-09
AT3G48790	13.8553	3.40494	0.891406	3.81974	0.000133592	0.000577338
ATCG00510	10.4716	3.40293	0.969435	3.51022	0.00044773	0.00170157
AT2G40460	863.455	3.38492	0.242846	13.9386	3.69e-44	1.15e-41
AT5G50800	85.4286	3.37534	0.419451	8.04705	8.48e-16	2.19e-14
AT4G31870	508.768	3.3179	0.384595	8.62701	6.3e-18	2.07e-16
AT5G45950	682.891	3.31348	0.349972	9.46784	2.86e-21	1.41e-19
AT5G01790	246.503	3.31324	0.277335	11.9467	6.76e-33	9.49e-31
AT3G22840	418.988	3.29962	0.322612	10.2278	1.49e-24	1.02e-22
AT4G24010	20.9265	3.28904	0.775278	4.2424	2.21e-05	0.000113995
AT3G22275	9.73625	3.28864	1.05268	3.12407	0.00178371	0.00580195
ATCG00600	6.85059	3.27745	1.13676	2.88316	0.00393703	0.0115531
AT5G59350	254.213	3.27524	0.31022	10.5578	4.67e-26	3.67e-24
AT2G25820	18.2169	3.27489	0.910863	3.59537	0.000323931	0.00127905
AT1G06540	24.5422	3.20976	0.83601	3.83938	0.000123346	0.000537158
AT3G05355	10.3263	3.20779	1.02171	3.13962	0.00169169	0.00554517
AT2G37030	21.3064	3.20396	0.860295	3.72426	0.000195889	0.000817793
AT1G01520	336.782	3.19681	0.357818	8.93418	4.1e-19	1.58e-17
AT3G56970	132.412	3.19557	1.3021	2.45416	0.0141215	0.0349432
AT2G20721	14.5593	3.19537	0.866631	3.68712	0.000226807	0.000932084
AT5G64510	202.912	3.19093	0.26456	12.0613	1.69e-33	2.49e-31
AT5G52471	7.88598	3.18321	0.997336	3.19172	0.0014143	0.00472405
AT4G35640	44.803	3.12435	0.53404	5.85041	4.9e-09	4.84e-08
AT5G02515	33.5099	3.11272	0.587838	5.2952	1.19e-07	9.4e-07
AT3G03910	47.343	3.11149	0.530491	5.86531	4.48e-09	4.45e-08
AT3G28270	650.015	3.08556	0.214825	14.3631	8.81e-47	3.2e-44
ATCG00650	10.6417	3.07281	1.0418	2.94951	0.00318275	0.00961367
ATCG00630	114.927	3.05427	0.331131	9.22375	2.87e-20	1.28e-18
AT3G52370	416.313	3.0487	0.362822	8.40274	4.36e-17	1.3e-15
AT5G47240	238.515	3.04365	0.357843	8.50553	1.81e-17	5.6e-16
AT1G09467	53.3517	3.03562	0.445819	6.80909	9.82e-12	1.49e-10
AT5G48880	984.742	3.0146	0.271511	11.1031	1.21e-28	1.17e-26
AT2G09190	9.69612	3.00555	0.869725	3.45575	0.000548759	0.00204238
AT3G26815	14.7254	2.99759	0.727905	4.11811	3.82e-05	0.00018614
AT3G22100	33.6742	2.96912	0.540463	5.49366	3.94e-08	3.39e-07
AT3G03265	34.7358	2.96783	0.776851	3.82034	0.00013327	0.000576076
AT2G38750	417.731	2.96349	0.314106	9.43466	3.92e-21	1.89e-19
AT5G06790	243.946	2.95296	0.242326	12.1859	3.7e-34	5.69e-32
AT4G27820	770.96	2.95066	0.171575	17.1975	2.77e-66	3.14e-63
AT1G76530	22.037	2.94535	0.655901	4.49054	7.1e-06	4.05e-05
AT4G12320	1972.9	2.93091	0.225593	12.992	1.36e-38	3.01e-36
AT2G38760	119.186	2.92606	0.383546	7.62898	2.37e-14	5.13e-13
AT4G33790	12.5619	2.92056	1.22807	2.37818	0.0173985	0.0417776
AT5G62140	1207.56	2.91629	0.244654	11.9201	9.3e-33	1.29e-30
AT2G23755	11.3031	2.91572	0.834582	3.49362	0.000476515	0.00180349
AT1G76955	69.1965	2.91561	0.438104	6.65505	2.83e-11	3.99e-10
AT1G04187	7.17731	2.90838	1.01442	2.86704	0.00414327	0.0120883
AT1G07050	10.6654	2.90342	0.946938	3.06611	0.00216863	0.00686945
AT1G31173	39.206	2.90107	0.471184	6.15699	7.41e-10	8.37e-09
AT1G60590	488.557	2.88762	0.358171	8.06213	7.5e-16	1.95e-14
AT1G23110	8.07121	2.8807	1.06015	2.71726	0.00658245	0.0181123
AT4G15210	30.6578	2.87546	0.715687	4.01777	5.88e-05	0.000275022
AT5G52930	18.5168	2.85005	0.705627	4.03903	5.37e-05	0.000254026
AT5G52640	3442.75	2.84927	0.175371	16.2471	2.34e-59	1.88e-56
AT4G06075	31.9932	2.83589	0.529976	5.35098	8.75e-08	7.07e-07
AT1G07400	206.071	2.83573	0.315406	8.99071	2.46e-19	9.73e-18
AT5G50915	344.1	2.8357	0.408537	6.94112	3.89e-12	6.29e-11
AT2G36870	585.348	2.83253	0.262502	10.7905	3.82e-27	3.22e-25
AT4G30610	467.217	2.8223	0.377595	7.47442	7.75e-14	1.57e-12
AT3G63200	308.342	2.82121	0.328665	8.58383	9.18e-18	2.95e-16
AT3G21890	83.232	2.8207	0.518131	5.44398	5.21e-08	4.37e-07
AT2G19780	187.047	2.81266	0.36742	7.65518	1.93e-14	4.23e-13
AT4G39250	21.3377	2.80872	0.751483	3.73757	0.000185806	0.000779711
AT5G58770	2525.37	2.80403	0.197834	14.1736	1.33e-45	4.43e-43
AT3G56980	160.443	2.80146	1.14394	2.44895	0.0143273	0.0353375
ATCG00530	64.4483	2.80079	0.353292	7.9277	2.23e-15	5.57e-14
AT1G19396	9.80035	2.79902	0.821252	3.40823	0.000653847	0.00239007
AT4G03070	86.7235	2.79141	0.413001	6.75884	1.39e-11	2.06e-10
AT3G47348	53.2664	2.78735	0.394932	7.05781	1.69e-12	2.88e-11
AT2G35860	34.0632	2.78496	0.572903	4.86114	1.17e-06	7.72e-06
AT2G14247	335.255	2.78269	0.918619	3.02921	0.00245195	0.00764121
AT3G03780	14178.1	2.77831	0.15728	17.6647	7.84e-70	1.37e-66
AT3G08795	6.68592	2.76997	1.0511	2.63531	0.00840602	0.0223877
AT3G26818	17.4302	2.76594	0.676965	4.08579	4.39e-05	0.000211481
AT3G23810	4997.48	2.76327	0.2083	13.2658	3.66e-40	8.91e-38
AT5G35480	314.772	2.76206	0.286394	9.64424	5.2e-22	2.77e-20
AT4G02520	3211.86	2.75395	0.363579	7.57457	3.6e-14	7.64e-13
AT3G48460	684.347	2.74646	0.273774	10.0318	1.1e-23	6.95e-22
AT3G26960	215.482	2.74306	0.331293	8.27986	1.23e-16	3.54e-15
AT4G13410	388.204	2.73954	0.235883	11.614	3.5e-31	4.29e-29
AT1G55260	756.806	2.72836	0.338205	8.06716	7.2e-16	1.88e-14
AT1G04220	22.746	2.72499	0.675148	4.03615	5.43e-05	0.000256659
AT2G32290	185.86	2.72175	0.359366	7.57374	3.63e-14	7.67e-13
AT5G08495	11.5029	2.69114	0.808789	3.32737	0.00087669	0.00309194
AT5G55570	102.22	2.67389	0.391965	6.82175	8.99e-12	1.38e-10
AT2G30766	412.033	2.67288	0.375475	7.11866	1.09e-12	1.9e-11
AT2G32510	20.0731	2.67125	0.801295	3.33367	0.000857091	0.00303561
AT5G46220	35.9141	2.65973	0.732989	3.62861	0.000284956	0.00113988
AT4G13493	389.933	2.64818	0.266757	9.92732	3.17e-23	1.91e-21
AT3G09440	41082.9	2.64797	0.138273	19.1503	9.61e-82	2.31e-78
AT5G61810	235.929	2.64784	0.296889	8.91861	4.72e-19	1.8e-17
AT3G48240	67.5884	2.63941	0.396482	6.65708	2.79e-11	3.94e-10
AT3G13470	3522.06	2.63807	0.214739	12.285	1.09e-34	1.78e-32
AT4G05685	15.573	2.62575	0.780426	3.36451	0.000766784	0.00275633
AT5G23930	32.1256	2.62468	0.559561	4.69062	2.72e-06	1.69e-05
AT1G53230	14.5021	2.62203	0.68247	3.84197	0.000122048	0.000532351
AT3G17640	229.993	2.61931	0.385833	6.78871	1.13e-11	1.7e-10
AT2G41050	145.056	2.59365	0.313985	8.26041	1.45e-16	4.13e-15
AT4G12400	366.708	2.58777	0.258107	10.026	1.17e-23	7.35e-22
AT3G22231	719.707	2.58132	0.635074	4.06459	4.81e-05	0.000229759
AT1G52770	157.317	2.5763	0.274719	9.37794	6.73e-21	3.19e-19
AT1G13650	1308.22	2.57174	0.6685	3.84703	0.000119558	0.000522793
AT3G03165	28.1936	2.57113	0.572095	4.49424	6.98e-06	3.99e-05
AT5G48850	61.7024	2.56534	0.629311	4.07642	4.57e-05	0.000219817
AT5G44110	256.674	2.56112	0.263065	9.73567	2.12e-22	1.19e-20
ATMG01370	28.2927	2.55567	0.496967	5.14254	2.71e-07	2e-06
AT1G60270	573.003	2.55223	0.166886	15.2932	8.49e-53	4.67e-50
AT1G70820	415.903	2.53554	0.280898	9.02655	1.77e-19	7.11e-18
AT3G03770	1702.78	2.52758	0.209422	12.0693	1.53e-33	2.27e-31
ATCG01020	81.6067	2.52593	0.418511	6.03551	1.58e-09	1.69e-08
AT1G15580	31.9485	2.52358	0.489721	5.15311	2.56e-07	1.9e-06
AT4G04760	7.87517	2.51311	1.01237	2.4824	0.0130501	0.0326219
ATCG01080	20.2791	2.51151	1.08536	2.31398	0.0206686	0.048369
AT1G65870	244.488	2.50743	0.318843	7.86415	3.72e-15	9.01e-14
AT2G36830	5665.19	2.50613	0.229275	10.9307	8.23e-28	7.4e-26
AT4G26530	6842.56	2.50281	0.341215	7.335	2.22e-13	4.21e-12
AT5G08030	42.6563	2.50161	0.568175	4.4029	1.07e-05	5.89e-05
AT5G56010	20307.6	2.49817	0.0895665	27.8918	3.36e-171	6.46e-167
AT1G30850	21.8109	2.4953	0.668669	3.73174	0.000190161	0.000796599
ATCG01050	57.2527	2.4787	0.503233	4.92554	8.41e-07	5.73e-06
AT2G39560	89.6907	2.47335	0.481265	5.13927	2.76e-07	2.03e-06
AT2G09710	6.80358	2.46381	1.01467	2.42819	0.0151744	0.037094
AT5G24330	13.5661	2.4507	0.820833	2.98563	0.00282998	0.00867882
AT5G01840	47.3656	2.44383	0.441077	5.5406	3.01e-08	2.65e-07
AT1G52830	22.8248	2.4425	0.838626	2.9125	0.0035855	0.0106496
AT5G40210	59.3234	2.43729	0.455245	5.3538	8.61e-08	6.98e-07
AT5G56030	22748	2.4317	0.110754	21.9559	7.6e-107	7.32e-103
AT4G35320	294.102	2.42673	0.263429	9.21209	3.2e-20	1.4e-18
AT2G11810	30.7383	2.42205	0.549255	4.4097	1.04e-05	5.72e-05
AT1G74453	64.3374	2.42095	0.339072	7.13993	9.34e-13	1.63e-11
AT5G61270	1489.17	2.41711	0.242368	9.97288	2e-23	1.23e-21
AT5G59240	52.3903	2.41566	0.417333	5.78832	7.11e-09	6.91e-08
AT3G17330	1059.84	2.41521	0.183856	13.1364	2.04e-39	4.67e-37
AT1G17050	2872.98	2.41096	0.1892	12.743	3.41e-37	6.84e-35
AT1G72970	494.312	2.40873	0.38439	6.26637	3.7e-10	4.35e-09
AT2G20710	9.60005	2.40659	0.924869	2.60209	0.00926579	0.024321
AT1G29440	52.3986	2.40625	0.405214	5.93824	2.88e-09	2.95e-08
AT4G18270	56.1332	2.40625	0.454927	5.28931	1.23e-07	9.67e-07
AT1G47395	127.355	2.40562	0.519481	4.63082	3.64e-06	2.21e-05
AT3G56290	6230.11	2.40408	0.218574	10.9989	3.87e-28	3.55e-26
AT4G34060	51.8019	2.40013	0.470938	5.0965	3.46e-07	2.51e-06
AT5G11590	64.0132	2.39655	0.395429	6.06062	1.36e-09	1.46e-08
AT5G06000	125.749	2.37628	0.320543	7.41331	1.23e-13	2.42e-12
AT5G45650	1482.51	2.37613	0.159031	14.9413	1.77e-50	8.54e-48
AT4G12830	1010.34	2.36886	0.28778	8.23151	1.85e-16	5.2e-15
AT1G23205	456.448	2.36885	0.363012	6.52554	6.78e-11	8.98e-10
AT3G18485	30.1532	2.36702	0.537598	4.40296	1.07e-05	5.89e-05
AT5G53592	8.92821	2.36621	0.920054	2.57182	0.0101166	0.0262359
AT3G17840	489.744	2.36609	0.226285	10.4562	1.37e-25	1.03e-23
AT4G37682	12.2706	2.36129	0.808798	2.9195	0.0035059	0.0104536
AT1G48120	500.435	2.3516	0.160063	14.6917	7.28e-49	2.98e-46
AT1G54385	32.8419	2.34947	0.690299	3.40356	0.000665143	0.00242722
AT5G05580	2441.58	2.34077	0.22637	10.3405	4.62e-25	3.37e-23
AT4G33666	22.2504	2.33895	0.62541	3.73986	0.00018412	0.00077382
AT1G64210	10.4063	2.33298	0.776988	3.0026	0.00267688	0.00826062
AT1G10960	14529.6	2.33183	0.228191	10.2188	1.63e-24	1.12e-22
AT1G33260	295.451	2.33028	0.193538	12.0404	2.18e-33	3.13e-31
AT5G43080	52.2165	2.32853	0.394859	5.89713	3.7e-09	3.72e-08
AT3G23450	458.009	2.32315	0.319624	7.26839	3.64e-13	6.72e-12
AT1G52240	51.5028	2.31037	0.40263	5.73819	9.57e-09	9.09e-08
AT1G52900	8.10031	2.30568	0.961278	2.39855	0.0164599	0.0398119
AT5G55250	384.209	2.30322	0.455158	5.06027	4.19e-07	3e-06
AT4G36240	136.004	2.30209	0.361163	6.37411	1.84e-10	2.28e-09
AT5G42760	362.781	2.30207	0.24758	9.29829	1.43e-20	6.57e-19
AT5G67390	195.809	2.29894	0.235698	9.75375	1.78e-22	9.98e-21
AT2G42540	187.943	2.29422	0.46422	4.94211	7.73e-07	5.3e-06
AT1G24580	76.8479	2.29398	0.590605	3.88411	0.000102705	0.00045551
AT3G17120	402.055	2.29291	0.249312	9.19693	3.68e-20	1.6e-18
AT2G08765	34.8608	2.29229	0.468492	4.89291	9.94e-07	6.67e-06
ATCG00220	23.23	2.2871	0.650712	3.51477	0.000440128	0.00167698
ATCG00720	250.482	2.27936	0.938944	2.42758	0.0152	0.0371519
AT1G33950	38.7745	2.2738	0.617414	3.68278	0.000230702	0.000946858
AT5G49910	14331.7	2.27174	0.136341	16.6621	2.47e-62	2.38e-59
AT2G38480	97.57	2.26674	0.426837	5.31055	1.09e-07	8.72e-07
AT3G18217	81.6122	2.25977	0.397092	5.6908	1.26e-08	1.18e-07
AT5G11790	1417.26	2.25676	0.285629	7.90102	2.77e-15	6.78e-14
AT1G48100	73.8615	2.25646	0.416838	5.41327	6.19e-08	5.14e-07
AT1G04290	9.38158	2.25577	0.933816	2.41565	0.0157071	0.0382215
AT5G52320	591.731	2.25246	0.251641	8.9511	3.52e-19	1.37e-17
AT1G69830	492.445	2.25076	0.26397	8.52656	1.51e-17	4.74e-16
ATMG00516	8.85384	2.25011	0.895888	2.5116	0.0120186	0.0304587
AT3G59250	50.3309	2.23678	0.411862	5.43091	5.61e-08	4.68e-07
AT5G44490	75.6632	2.23514	0.345407	6.47102	9.73e-11	1.26e-09
AT5G59130	609.089	2.23385	0.286451	7.79836	6.27e-15	1.47e-13
AT1G17710	59.3073	2.23316	0.415512	5.37448	7.68e-08	6.28e-07
AT4G34650	105.178	2.23312	0.338161	6.60373	4.01e-11	5.52e-10
AT1G58520	2119.16	2.23155	0.184843	12.0727	1.47e-33	2.2e-31
AT4G39510	309.563	2.22706	0.407633	5.46339	4.67e-08	3.96e-07
AT4G09350	867.309	2.22368	0.24959	8.90934	5.13e-19	1.93e-17
AT3G54710	28.0017	2.22322	0.695212	3.1979	0.00138433	0.00464359
AT2G26211	12.6383	2.22274	0.749266	2.96656	0.00301149	0.00916828
ATCG00520	28.9828	2.21765	0.692365	3.20301	0.00136001	0.00457208
AT4G06195	31.7111	2.21568	0.612889	3.61515	0.000300175	0.00119406
AT3G50825	62.0288	2.21505	0.377662	5.86518	4.49e-09	4.45e-08
AT1G74456	41.4619	2.2103	0.496207	4.45439	8.41e-06	4.73e-05
AT3G51750	91.4134	2.20942	0.395326	5.58885	2.29e-08	2.04e-07
ATCG00450	19.186	2.20463	0.671753	3.28191	0.00103107	0.00356972
AT3G53680	109.345	2.19996	0.407231	5.40223	6.58e-08	5.45e-07
AT1G80270	606.842	2.19681	0.178471	12.309	8.1e-35	1.36e-32
AT1G75900	84.3005	2.18611	0.453414	4.82145	1.43e-06	9.3e-06
AT1G56670	113.328	2.18559	0.313494	6.97172	3.13e-12	5.13e-11
ATCG00210	26.1206	2.18034	0.843647	2.58442	0.00975421	0.0254331
ATCG01090	11.0173	2.1787	0.931429	2.3391	0.0193304	0.0456816
ATCG00640	18.7929	2.17367	0.646246	3.36354	0.000769503	0.00276455
AT2G39530	70.5146	2.16992	0.576065	3.7668	0.000165351	0.000702293
AT3G23410	1541.54	2.16824	0.17341	12.5036	7.14e-36	1.27e-33
AT5G64170	3870.64	2.16775	0.121405	17.8555	2.62e-71	5.04e-68
AT3G30460	22.0658	2.16631	0.734589	2.94902	0.00318786	0.00962458
AT5G11160	111.394	2.16576	0.326423	6.63483	3.25e-11	4.54e-10
AT4G25780	133.048	2.15718	0.437577	4.92984	8.23e-07	5.61e-06
AT3G59670	926.303	2.15312	0.166104	12.9625	2e-38	4.37e-36
AT5G09840	201.711	2.14609	0.204394	10.4998	8.66e-26	6.59e-24
AT3G07770	2795.44	2.14363	0.136191	15.7398	8.07e-56	5.75e-53
AT1G66540	243.507	2.14256	0.298114	7.18704	6.62e-13	1.18e-11
ATCG00270	504.581	2.14194	0.857697	2.49732	0.0125137	0.0315184
ATCG00040	44.1924	2.14155	0.615307	3.48045	0.000500567	0.00188341
AT3G01550	1333.13	2.1387	0.271448	7.87884	3.3e-15	8.06e-14
ATCG00710	62.3245	2.12874	0.596529	3.56855	0.000358962	0.00139844
AT1G05065	11.1366	2.12824	0.912377	2.33263	0.0196673	0.0463676
AT3G12110	347.356	2.12756	0.397454	5.35296	8.65e-08	7.01e-07
AT1G68740	273.793	2.12585	0.235166	9.0398	1.57e-19	6.35e-18
AT3G25700	265.048	2.1228	0.247698	8.5701	1.03e-17	3.29e-16
AT4G25630	1921.75	2.11855	0.20689	10.24	1.31e-24	9.19e-23
AT3G25180	62.2638	2.1153	0.418947	5.04909	4.44e-07	3.16e-06
AT4G06115	42.4472	2.11505	0.436451	4.84602	1.26e-06	8.29e-06
AT4G18440	3188.91	2.11133	0.268212	7.87187	3.49e-15	8.5e-14
AT2G32100	608.134	2.10943	0.373522	5.6474	1.63e-08	1.49e-07
AT2G40390	68.0649	2.09875	0.409825	5.12109	3.04e-07	2.22e-06
AT4G35060	172.895	2.09725	0.23634	8.87385	7.07e-19	2.58e-17
AT5G38510	742.806	2.09689	0.258526	8.11096	5.02e-16	1.33e-14
AT4G19130	20.1642	2.09361	0.792156	2.64293	0.0082193	0.0219773
AT1G51080	147.31	2.08954	0.325526	6.41895	1.37e-10	1.74e-09
AT1G10640	51.2131	2.08707	0.669202	3.11874	0.00181627	0.00589195
ATCG00070	72.3281	2.08358	0.312965	6.65757	2.78e-11	3.93e-10
AT4G13930	7282.91	2.08033	0.118929	17.4922	1.64e-68	2.11e-65
AT4G39330	1920.89	2.07975	0.251802	8.25945	1.46e-16	4.16e-15
AT2G04965	61.8772	2.07967	0.502248	4.14072	3.46e-05	0.000170085
AT3G25230	3613.66	2.07676	0.118193	17.571	4.11e-69	5.65e-66
AT3G14200	734.404	2.07167	0.179538	11.5389	8.4e-31	9.99e-29
AT1G51140	349.605	2.07034	0.380531	5.44066	5.31e-08	4.45e-07
AT4G35160	14.615	2.07034	0.892059	2.32085	0.0202949	0.0476394
AT1G51380	57.7241	2.07006	0.397523	5.2074	1.92e-07	1.46e-06
AT1G01190	57.7746	2.06826	0.623461	3.31739	0.000908634	0.00319232
AT1G70580	2231.7	2.06753	0.163489	12.6463	1.17e-36	2.24e-34
ATCG00080	41.9318	2.0651	0.418368	4.93609	7.97e-07	5.45e-06
AT2G27840	731.654	2.06325	0.143214	14.4068	4.69e-47	1.77e-44
AT1G51440	203.665	2.06232	0.250898	8.21973	2.04e-16	5.69e-15
AT1G58280	371.595	2.06171	0.238267	8.65293	5.02e-18	1.68e-16
AT2G26860	130.537	2.0606	0.270797	7.60941	2.75e-14	5.9e-13
AT4G10120	5595.38	2.0559	0.227886	9.02161	1.85e-19	7.42e-18
AT1G55205	51.3839	2.05383	0.371891	5.52267	3.34e-08	2.92e-07
AT5G62370	96.8513	2.05177	0.321014	6.39153	1.64e-10	2.06e-09
AT1G51820	538.673	2.04898	0.355777	5.75918	8.45e-09	8.11e-08
AT5G24105	66.8943	2.04856	0.534169	3.83504	0.000125545	0.00054538
AT2G25440	126.592	2.04827	0.339764	6.02851	1.65e-09	1.76e-08
AT5G02430	72.6231	2.04454	0.381714	5.35622	8.5e-08	6.89e-07
AT1G56430	294.373	2.04048	0.328664	6.20839	5.35e-10	6.16e-09
AT2G04030	8474.35	2.03629	0.17181	11.852	2.1e-32	2.87e-30
AT4G23020	87.4201	2.0335	0.415789	4.89069	1e-06	6.73e-06
AT1G26761	880.828	2.03254	0.297928	6.82227	8.96e-12	1.37e-10
AT1G15870	35.4771	2.02825	0.435465	4.65766	3.2e-06	1.96e-05
AT4G26850	54331.9	2.02801	0.193001	10.5078	7.96e-26	6.08e-24
AT3G45430	33.9914	2.025	0.559515	3.61921	0.000295508	0.0011772
AT4G34610	984.902	2.016	0.212887	9.46982	2.8e-21	1.38e-19
AT5G09870	3788.59	2.01361	0.232819	8.64886	5.2e-18	1.74e-16
AT3G44860	2037.2	2.01007	0.317887	6.32322	2.56e-10	3.11e-09
AT4G03270	10.5882	2.00868	0.866476	2.31822	0.0204372	0.0479091
AT1G04520	326.665	2.00821	0.335677	5.98259	2.2e-09	2.29e-08
AT1G68870	23.8237	2.00009	0.618057	3.2361	0.00121175	0.0041248
AT5G57180	1249.41	1.99789	0.174568	11.4448	2.5e-30	2.76e-28
AT3G10840	708.149	1.99279	0.249142	7.99864	1.26e-15	3.22e-14
AT3G09350	1453.18	1.99052	0.161729	12.3077	8.23e-35	1.37e-32
AT1G14120	48.8197	1.98989	0.426985	4.66034	3.16e-06	1.94e-05
AT3G61770	908.318	1.98871	0.138765	14.3315	1.39e-46	4.96e-44
ATCG00580	105.737	1.98571	0.622075	3.19207	0.00141258	0.00472079
AT4G15248	148.203	1.98459	0.355402	5.58407	2.35e-08	2.1e-07
AT3G06530	1540.73	1.98381	0.147864	13.4164	4.84e-41	1.26e-38
AT5G55960	794.124	1.9799	0.228968	8.64707	5.28e-18	1.75e-16
AT2G19670	168.319	1.97961	0.294974	6.71113	1.93e-11	2.8e-10
AT1G23980	18.1716	1.9761	0.589032	3.35483	0.00079415	0.00284302
AT1G62910	30.9823	1.974	0.477051	4.13792	3.5e-05	0.000171955
ATCG00330	113.235	1.9669	0.648243	3.0342	0.00241175	0.00753544
AT3G21460	288.026	1.96518	0.298834	6.57615	4.83e-11	6.57e-10
AT5G53450	5174.95	1.96321	0.327218	5.99972	1.98e-09	2.07e-08
AT1G13930	2052.54	1.96241	0.163217	12.0233	2.68e-33	3.79e-31
AT1G76240	288.534	1.95885	0.266468	7.35118	1.96e-13	3.77e-12
AT2G22870	283.273	1.95848	0.240324	8.14935	3.66e-16	9.78e-15
AT1G50055	66.0859	1.95223	0.332636	5.86895	4.39e-09	4.36e-08
AT3G23510	358.229	1.95047	0.3273	5.95926	2.53e-09	2.61e-08
AT2G45560	302.744	1.9498	0.288474	6.75903	1.39e-11	2.06e-10
AT1G70985	220.59	1.94802	0.320296	6.08193	1.19e-09	1.29e-08
AT5G41820	29.7595	1.94084	0.494409	3.92557	8.65e-05	0.000390137
AT3G26290	1763.37	1.93894	0.204723	9.47104	2.77e-21	1.37e-19
AT4G23690	24.2559	1.93855	0.607341	3.19187	0.00141357	0.00472326
AT1G64970	1191.05	1.93743	0.150828	12.8453	9.14e-38	1.89e-35
AT3G44990	501.664	1.93435	0.264415	7.3156	2.56e-13	4.83e-12
AT1G29660	4997	1.93217	0.315929	6.11583	9.61e-10	1.06e-08
AT1G27940	68.9116	1.93207	0.546993	3.53217	0.000412167	0.00158077
AT2G36750	51.4231	1.93185	0.73914	2.61365	0.00895802	0.0236291
AT5G09590	4488.53	1.93047	0.159591	12.0964	1.1e-33	1.66e-31
AT2G14660	84.8332	1.92871	0.357361	5.39708	6.77e-08	5.59e-07
AT2G30820	30.6378	1.92684	0.545521	3.53211	0.000412251	0.00158077
AT5G20150	296.656	1.92631	0.31294	6.15553	7.48e-10	8.44e-09
AT1G16830	60.6874	1.92572	0.386646	4.98057	6.34e-07	4.41e-06
AT1G54050	169.057	1.91599	0.461407	4.1525	3.29e-05	0.000162515
AT5G25610	8100	1.91019	0.249759	7.64815	2.04e-14	4.45e-13
AT1G07590	1096.75	1.90935	0.188378	10.1357	3.83e-24	2.5e-22
AT4G02005	15.5679	1.90781	0.666337	2.86314	0.00419472	0.0122254
AT5G05365	22.645	1.90365	0.529524	3.59503	0.000324352	0.00128019
AT1G18360	407.003	1.90325	0.269378	7.06537	1.6e-12	2.74e-11
AT5G55730	402.933	1.90066	0.309773	6.13567	8.48e-10	9.47e-09
AT3G09680	18.5009	1.89982	0.598313	3.1753	0.00149682	0.004971
AT1G08610	262.664	1.89846	0.264151	7.18703	6.62e-13	1.18e-11
AT3G28070	912.186	1.89632	0.217024	8.73783	2.38e-18	8.18e-17
AT1G64980	1395.82	1.89288	0.296818	6.37722	1.8e-10	2.24e-09
AT5G16350	32.5688	1.88723	0.511339	3.69077	0.000223578	0.000920758
AT2G02150	122.418	1.88593	0.275778	6.83858	8e-12	1.23e-10
AT2G44940	220.004	1.88502	0.272811	6.90963	4.86e-12	7.78e-11
AT5G49330	51.7099	1.88071	0.660383	2.84791	0.00440072	0.0127486
AT4G00690	17.5802	1.87627	0.630683	2.97498	0.00293004	0.00895147
AT2G22000	10.2534	1.87502	0.793737	2.36227	0.0181636	0.0433392
AT5G39790	136.905	1.87238	0.353985	5.28945	1.23e-07	9.67e-07
AT1G53035	12.6883	1.86885	0.710166	2.63157	0.0084992	0.0226047
AT5G40380	634.185	1.8665	0.317382	5.88093	4.08e-09	4.07e-08
AT1G04650	37.1727	1.85932	0.452651	4.10762	4e-05	0.000193916
AT1G31835	36.222	1.85482	0.446413	4.15495	3.25e-05	0.000161216
AT1G10657	435.675	1.85334	0.286012	6.47993	9.18e-11	1.19e-09
AT1G26560	839.013	1.85218	0.310856	5.95832	2.55e-09	2.62e-08
AT2G41040	1227.3	1.85158	0.153682	12.0481	1.99e-33	2.9e-31
AT1G14250	1135.34	1.85108	0.355912	5.20094	1.98e-07	1.5e-06
AT5G01410	14413.8	1.84788	0.20061	9.2113	3.22e-20	1.41e-18
AT5G43400	61.6197	1.84772	0.406935	4.54056	5.61e-06	3.27e-05
AT5G51440	268.146	1.84663	0.323342	5.71108	1.12e-08	1.05e-07
AT5G67280	560.38	1.84438	0.205358	8.98129	2.68e-19	1.05e-17
AT5G21100	2758.69	1.84335	0.177843	10.3651	3.57e-25	2.64e-23
AT1G62180	3691.77	1.84119	0.188036	9.79173	1.22e-22	7.02e-21
AT4G35520	22.6717	1.83978	0.617674	2.97856	0.00289608	0.00885896
AT4G09500	73.6324	1.83479	0.437128	4.19738	2.7e-05	0.000136055
AT1G11410	727.185	1.83125	0.149447	12.2535	1.61e-34	2.54e-32
AT2G14860	54.9209	1.83062	0.398774	4.59063	4.42e-06	2.63e-05
AT3G20240	255.233	1.82906	0.221617	8.25327	1.54e-16	4.37e-15
AT4G27360	40.8763	1.82847	0.486917	3.75519	0.000173208	0.000732597
AT5G02180	736.967	1.82747	0.162085	11.2748	1.75e-29	1.81e-27
AT3G56090	643.006	1.82412	0.193599	9.42219	4.42e-21	2.11e-19
ATCG00500	22.7983	1.82344	0.671409	2.71584	0.00661088	0.0181828
AT4G18390	631.309	1.82178	0.216749	8.40502	4.28e-17	1.27e-15
AT3G21670	4812.54	1.82043	0.155461	11.7098	1.14e-31	1.44e-29
AT3G19270	49.832	1.81745	0.451869	4.02208	5.77e-05	0.00027062
AT5G59050	340.024	1.81667	0.199374	9.11185	8.1e-20	3.39e-18
AT1G62150	146.073	1.81423	0.262978	6.89878	5.25e-12	8.35e-11
AT5G24200	139.434	1.81386	0.352052	5.15225	2.57e-07	1.91e-06
AT4G05110	156.54	1.81216	0.35849	5.05499	4.3e-07	3.07e-06
AT1G72500	971.533	1.81137	0.227412	7.96516	1.65e-15	4.18e-14
AT1G79920	7880.2	1.81015	0.111239	16.2726	1.54e-59	1.29e-56
AT1G05213	18.6614	1.80984	0.588418	3.07578	0.00209952	0.00668575
AT2G22240	2104.02	1.80766	0.151619	11.9224	9.05e-33	1.26e-30
AT3G20370	49.9583	1.80667	0.508534	3.5527	0.000381302	0.00147384
AT3G62050	39.3269	1.80648	0.428767	4.21321	2.52e-05	0.000127786
AT2G01740	66.7491	1.8063	0.361406	4.99798	5.79e-07	4.06e-06
AT1G33170	668.036	1.80423	0.244455	7.38062	1.58e-13	3.06e-12
AT3G52910	26.4762	1.80421	0.642326	2.80886	0.00497168	0.0141786
AT4G28700	31.2104	1.80332	0.492799	3.65934	0.000252862	0.00102708
AT3G60540	194.544	1.80188	0.296995	6.06704	1.3e-09	1.41e-08
AT1G27950	3361.52	1.80164	0.248882	7.23893	4.52e-13	8.24e-12
AT4G17770	397.223	1.80092	0.232072	7.76017	8.48e-15	1.95e-13
AT1G74310	839.359	1.79778	0.129609	13.8708	9.52e-44	2.91e-41
AT4G08870	8936.11	1.79757	0.194987	9.2189	3e-20	1.33e-18
AT2G22770	140.582	1.79466	0.374736	4.78914	1.67e-06	1.08e-05
AT2G42200	30.4491	1.79042	0.61469	2.91273	0.00358289	0.0106459
AT3G22550	228.861	1.78741	0.311917	5.73042	1e-08	9.49e-08
AT4G16370	10476.1	1.78539	0.233183	7.6566	1.91e-14	4.19e-13
AT5G67370	4491.23	1.78519	0.199004	8.97065	2.95e-19	1.15e-17
AT3G13520	1777.89	1.78446	0.296956	6.00917	1.86e-09	1.96e-08
AT2G28470	1669.07	1.7828	0.197406	9.03117	1.7e-19	6.83e-18
AT1G52750	48.8479	1.77805	0.57047	3.11681	0.00182818	0.00592258
AT1G55865	20.0995	1.77713	0.642488	2.76601	0.0056747	0.0159055
AT5G24660	477.208	1.77251	0.266912	6.64083	3.12e-11	4.38e-10
AT5G13400	704	1.7718	0.295258	6.00084	1.96e-09	2.06e-08
AT3G56370	1090.32	1.77178	0.228477	7.75472	8.85e-15	2.02e-13
AT1G30530	2550.76	1.77074	0.197209	8.97898	2.73e-19	1.07e-17
AT1G18320	38.8831	1.76951	0.431913	4.09692	4.19e-05	0.000202332
AT3G46940	249.055	1.76721	0.18161	9.73081	2.23e-22	1.24e-20
AT3G28130	269.21	1.76652	0.257048	6.87235	6.32e-12	9.87e-11
ATCG00550	88.273	1.76649	0.635188	2.78106	0.00541821	0.0152823
AT5G50740	178.882	1.76621	0.390202	4.52641	6e-06	3.47e-05
AT1G30960	210.071	1.76613	0.230361	7.66676	1.76e-14	3.9e-13
AT1G79170	14.9419	1.76588	0.654609	2.69761	0.00698393	0.0190509
AT3G57785	61.7141	1.76563	0.429134	4.1144	3.88e-05	0.000188967
AT5G01260	697.084	1.76203	0.160013	11.0118	3.35e-28	3.12e-26
AT5G12080	623.841	1.76016	0.211928	8.30546	9.94e-17	2.87e-15
AT5G63780	491.512	1.75714	0.26796	6.55745	5.47e-11	7.36e-10
AT1G20870	29.9259	1.75664	0.503745	3.48716	0.000488177	0.00184281
AT5G06510	37.8809	1.75617	0.484021	3.62829	0.00028531	0.00114106
AT3G25480	421.49	1.756	0.20366	8.62223	6.57e-18	2.16e-16
ATCG01100	47.7122	1.75583	0.574216	3.05778	0.00222984	0.00703096
AT3G04140	786.875	1.75389	0.251104	6.98475	2.85e-12	4.7e-11
AT3G09455	62.339	1.75306	0.306863	5.71286	1.11e-08	1.04e-07
AT5G20790	79.4519	1.75121	0.658314	2.66014	0.00781072	0.0210086
AT3G55690	89.3576	1.75049	0.303945	5.75923	8.45e-09	8.11e-08
AT5G62130	898.866	1.74995	0.233835	7.48369	7.23e-14	1.47e-12
AT1G13800	23.4722	1.74951	0.527815	3.31462	0.000917682	0.00321882
AT4G02850	303.802	1.74648	0.37014	4.71843	2.38e-06	1.49e-05
AT3G16450	89.6384	1.74399	0.754833	2.31043	0.0208642	0.0487499
AT4G27560	571.413	1.7439	0.223908	7.78843	6.78e-15	1.59e-13
AT1G69523	268.275	1.74139	0.289869	6.00749	1.88e-09	1.98e-08
AT5G51540	273.066	1.74048	0.1957	8.89363	5.91e-19	2.19e-17
AT5G61030	478.001	1.73817	0.160987	10.797	3.56e-27	3.02e-25
AT2G41312	115.832	1.73479	0.369469	4.69535	2.66e-06	1.65e-05
AT4G36360	2204.08	1.73452	0.238775	7.26424	3.75e-13	6.92e-12
AT3G23370	44.459	1.72945	0.392194	4.40967	1.04e-05	5.72e-05
AT2G39681	213.664	1.72943	0.195359	8.85259	8.55e-19	3.11e-17
AT2G05995	19.5023	1.72831	0.666186	2.59434	0.00947722	0.0247982
AT3G47640	1126.58	1.72758	0.210538	8.20555	2.3e-16	6.32e-15
AT3G18773	163.942	1.72704	0.400052	4.31705	1.58e-05	8.43e-05
AT4G32980	260.124	1.72675	0.277575	6.22085	4.94e-10	5.73e-09
AT1G76620	30.6652	1.72643	0.571375	3.02153	0.00251497	0.00782116
AT4G39800	11472.5	1.72524	0.149694	11.5251	9.86e-31	1.17e-28
AT2G35760	296.649	1.72385	0.282768	6.09635	1.09e-09	1.19e-08
AT1G67460	28.0998	1.72345	0.511898	3.36677	0.000760527	0.00273793
AT3G09540	116.633	1.72337	0.330413	5.2158	1.83e-07	1.4e-06
AT4G12000	200.953	1.72288	0.253582	6.79414	1.09e-11	1.64e-10
AT4G11175	975.507	1.72286	0.182519	9.43931	3.75e-21	1.82e-19
AT3G15357	38.7042	1.72	0.484899	3.54713	0.000389453	0.00150233
AT3G16690	148.166	1.71831	0.31338	5.48316	4.18e-08	3.58e-07
AT4G22730	90.7569	1.71823	0.342157	5.02177	5.12e-07	3.61e-06
AT1G74870	18.7392	1.7147	0.684916	2.50351	0.0122968	0.0310776
AT3G55340	462.829	1.7141	0.167563	10.2296	1.46e-24	1.02e-22
AT3G46870	326.74	1.71325	0.180262	9.50426	2.01e-21	1e-19
AT2G17300	244.468	1.71197	0.260413	6.57404	4.9e-11	6.65e-10
AT5G55920	1853.26	1.71171	0.163426	10.4739	1.14e-25	8.63e-24
AT4G38850	110.17	1.71109	0.277759	6.16034	7.26e-10	8.2e-09
AT4G30400	203.542	1.71083	0.267554	6.39434	1.61e-10	2.03e-09
AT2G44670	2458.72	1.71034	0.124434	13.745	5.46e-43	1.59e-40
AT5G50820	40.9864	1.71022	0.499975	3.42061	0.000624807	0.00229613
AT2G39675	114.197	1.70761	0.294832	5.79181	6.96e-09	6.78e-08
AT4G13750	428.322	1.70671	0.178677	9.55192	1.27e-21	6.47e-20
AT1G13970	24.9081	1.70197	0.606196	2.80762	0.00499098	0.0142273
AT3G46630	679.845	1.70126	0.202998	8.38069	5.26e-17	1.56e-15
ATCG00350	753.062	1.69913	0.732722	2.31893	0.0203991	0.0478255
AT2G15440	27.5538	1.69882	0.541841	3.13527	0.00171695	0.0056209
AT5G06550	286.124	1.69879	0.228182	7.44489	9.7e-14	1.93e-12
AT5G15740	666.907	1.69478	0.230708	7.346	2.04e-13	3.9e-12
ATCG00290	22.9893	1.69224	0.642114	2.63542	0.00840336	0.0223838
AT3G18500	736.931	1.68958	0.175685	9.61711	6.77e-22	3.54e-20
AT5G65860	388.369	1.68831	0.200647	8.41431	3.95e-17	1.18e-15
AT4G37450	533.623	1.68732	0.368258	4.58188	4.61e-06	2.73e-05
AT5G44780	61.771	1.68541	0.370895	4.54418	5.52e-06	3.22e-05
AT3G55510	643.326	1.68503	0.151278	11.1386	8.14e-29	7.91e-27
AT3G59690	21.849	1.6849	0.610005	2.7621	0.00574301	0.0160759
AT2G41950	340.44	1.68357	0.216606	7.7725	7.7e-15	1.79e-13
AT2G37720	52.8558	1.6813	0.431479	3.8966	9.76e-05	0.000434755
AT3G13150	238.7	1.68066	0.195985	8.57546	9.87e-18	3.16e-16
AT4G30800	246.237	1.6806	0.190573	8.81868	1.16e-18	4.12e-17
AT4G28780	259.35	1.67983	0.39812	4.2194	2.45e-05	0.000124731
AT5G67210	50.3351	1.67729	0.477288	3.5142	0.000441076	0.00168026
AT3G54990	60.5763	1.67375	0.491774	3.4035	0.000665288	0.00242729
AT4G13494	63.5686	1.67357	0.328186	5.09945	3.41e-07	2.48e-06
AT1G70660	70.503	1.6721	0.346786	4.8217	1.42e-06	9.29e-06
AT4G12730	3071.99	1.66985	0.256284	6.51562	7.24e-11	9.53e-10
AT3G05030	441.032	1.66888	0.219569	7.6007	2.95e-14	6.3e-13
AT2G43375	38.3251	1.66836	0.415267	4.01756	5.88e-05	0.000275195
AT5G02490	3486.55	1.66815	0.215338	7.74667	9.43e-15	2.14e-13
AT3G23990	4719.96	1.66786	0.114725	14.538	6.96e-48	2.79e-45
AT2G38940	688.404	1.66748	0.251871	6.62037	3.58e-11	4.97e-10
AT1G19450	3231.36	1.66193	0.172723	9.62196	6.46e-22	3.4e-20
AT1G75030	40.2187	1.65944	0.532879	3.1141	0.00184507	0.00597027
AT4G04940	661.377	1.65729	0.141502	11.7122	1.1e-31	1.41e-29
AT1G45191	149.38	1.65704	0.286987	5.77394	7.74e-09	7.48e-08
AT3G05180	197.929	1.65699	0.26249	6.31259	2.74e-10	3.33e-09
AT4G01270	23.0068	1.65645	0.5302	3.1242	0.00178292	0.00580037
AT4G02200	93.8069	1.65641	0.283058	5.85183	4.86e-09	4.8e-08
AT4G15630	1545.28	1.65547	0.1795	9.22269	2.9e-20	1.29e-18
AT5G03350	1007.37	1.65427	0.33346	4.96093	7.02e-07	4.85e-06
AT4G09900	740.302	1.65357	0.253198	6.53075	6.54e-11	8.71e-10
AT2G03310	268.966	1.6509	0.245604	6.72182	1.79e-11	2.61e-10
AT4G24340	100.75	1.65052	0.614011	2.68809	0.00718615	0.0195425
AT1G65295	385.761	1.64922	0.232687	7.08773	1.36e-12	2.35e-11
AT2G47180	1525.17	1.64909	0.229129	7.19722	6.15e-13	1.1e-11
AT5G35490	399.013	1.64853	0.318159	5.18147	2.2e-07	1.65e-06
AT2G31730	125.871	1.64735	0.4601	3.58041	0.00034305	0.0013427
AT4G36830	21.887	1.64624	0.614718	2.67805	0.00740527	0.0200272
AT5G42860	87.6769	1.64522	0.347162	4.73905	2.15e-06	1.36e-05
AT1G03360	410.415	1.64336	0.175325	9.37323	7.03e-21	3.31e-19
AT2G20340	592.053	1.64267	0.241034	6.81507	9.42e-12	1.44e-10
AT1G62510	29.9055	1.64033	0.555394	2.95346	0.00314232	0.00951223
AT1G45201	3665.82	1.64021	0.264145	6.20951	5.32e-10	6.13e-09
AT1G71850	301.391	1.63816	0.188817	8.6759	4.1e-18	1.38e-16
AT4G10770	1065.76	1.63722	0.255337	6.41197	1.44e-10	1.82e-09
AT3G57150	2829.44	1.63247	0.110819	14.731	4.07e-49	1.71e-46
AT1G30070	602.964	1.631	0.141324	11.5409	8.21e-31	9.82e-29
AT2G25140	748.049	1.63026	0.148623	10.969	5.38e-28	4.89e-26
AT4G23680	74.4843	1.62945	0.619713	2.62937	0.00855442	0.0227233
AT5G08180	1639.08	1.62805	0.135189	12.0428	2.12e-33	3.06e-31
AT5G06265	236.334	1.62694	0.227754	7.14339	9.11e-13	1.59e-11
AT4G23990	86.5877	1.62575	0.305546	5.32081	1.03e-07	8.27e-07
AT2G40240	80.9011	1.62564	0.290698	5.59221	2.24e-08	2e-07
AT3G06550	2102.11	1.62512	0.242791	6.69349	2.18e-11	3.14e-10
AT3G25940	164.858	1.62437	0.236128	6.87921	6.02e-12	9.47e-11
AT3G55110	66.0862	1.62407	0.386221	4.20501	2.61e-05	0.000132048
AT1G72140	33.152	1.62391	0.558632	2.90693	0.0036499	0.010811
AT3G55646	206.843	1.62341	0.279714	5.80381	6.48e-09	6.33e-08
AT1G26500	13.7627	1.62295	0.663875	2.44467	0.0144987	0.0356686
AT2G45470	3926.4	1.62265	0.299826	5.41197	6.23e-08	5.17e-07
AT2G28000	11882	1.62167	0.164025	9.8867	4.75e-23	2.81e-21
AT2G43550	265.724	1.61904	0.324437	4.9903	6.03e-07	4.21e-06
AT2G26840	192.998	1.61853	0.260528	6.21251	5.21e-10	6.02e-09
AT3G19450	8369.25	1.61743	0.156763	10.3176	5.87e-25	4.23e-23
AT1G06573	32.9671	1.61676	0.457451	3.53427	0.00040891	0.00156984
AT2G01505	46.2572	1.61621	0.501425	3.22323	0.00126755	0.00429499
AT1G60640	851.373	1.61321	0.131328	12.2838	1.11e-34	1.79e-32
AT2G39230	35.755	1.61294	0.476929	3.38194	0.000719764	0.00260825
AT1G32900	14933.7	1.61069	0.194964	8.26148	1.44e-16	4.1e-15
AT3G46950	89.3339	1.60995	0.304149	5.29329	1.2e-07	9.49e-07
AT3G12860	103.056	1.60964	0.301234	5.34347	9.12e-08	7.35e-07
AT1G28610	341.134	1.60559	0.211752	7.58242	3.39e-14	7.22e-13
AT1G78930	153.16	1.6053	0.273961	5.85962	4.64e-09	4.59e-08
AT2G43535	94.4803	1.60124	0.306732	5.22031	1.79e-07	1.37e-06
AT3G57157	84.6841	1.60057	0.303025	5.28199	1.28e-07	1e-06
AT1G33960	845.798	1.60051	0.275634	5.80665	6.37e-09	6.23e-08
AT4G32770	1408.04	1.59739	0.189219	8.44203	3.12e-17	9.41e-16
AT4G13577	832.081	1.59352	0.317634	5.01684	5.25e-07	3.7e-06
AT5G18810	14.8902	1.59277	0.652488	2.44107	0.014644	0.0359663
AT1G75280	2193.16	1.59153	0.134355	11.8457	2.26e-32	3.04e-30
AT1G70210	226.817	1.59121	0.2873	5.5385	3.05e-08	2.68e-07
AT5G39710	337.045	1.59094	0.263939	6.02767	1.66e-09	1.77e-08
AT5G15450	4050.33	1.58998	0.161971	9.81647	9.56e-23	5.53e-21
AT3G48830	72.2318	1.58948	0.357107	4.451	8.55e-06	4.79e-05
AT1G36390	318.041	1.58872	0.240477	6.60651	3.93e-11	5.43e-10
AT5G55740	424.97	1.58861	0.258267	6.15103	7.7e-10	8.67e-09
AT2G19310	1604.73	1.58704	0.134599	11.7909	4.35e-32	5.7e-30
AT5G36120	360.716	1.58596	0.239828	6.61292	3.77e-11	5.21e-10
AT3G55120	628.432	1.584	0.202054	7.8395	4.52e-15	1.08e-13
AT5G07690	301.823	1.58344	0.363698	4.35371	1.34e-05	7.26e-05
AT5G05990	357.642	1.58339	0.183989	8.60591	7.57e-18	2.47e-16
AT3G61750	189.986	1.58282	0.245185	6.45561	1.08e-10	1.39e-09
AT4G22680	35.4184	1.58216	0.494752	3.19788	0.00138442	0.00464359
AT3G44735	207.487	1.58143	0.329212	4.80369	1.56e-06	1.01e-05
AT1G78580	1077.85	1.58097	0.221493	7.13781	9.48e-13	1.66e-11
AT2G38995	18.274	1.57879	0.613537	2.57326	0.0100745	0.0261512
AT2G32830	29.2727	1.57756	0.54855	2.87587	0.00402911	0.0118053
AT2G43110	513.016	1.57712	0.157393	10.0202	1.24e-23	7.76e-22
AT5G57570	26.8306	1.5765	0.600188	2.62668	0.00862235	0.0228659
AT5G55380	235.009	1.57565	0.219794	7.16877	7.57e-13	1.34e-11
AT5G13930	5585.26	1.57538	0.658224	2.39339	0.0166937	0.0403014
AT5G63060	232.836	1.57438	0.210973	7.46249	8.49e-14	1.71e-12
AT5G61310	397.632	1.57433	0.170256	9.24684	2.31e-20	1.04e-18
AT1G17090	57.155	1.57215	0.498552	3.15343	0.00161366	0.00531345
AT3G63530	321.479	1.57004	0.277272	5.66246	1.49e-08	1.38e-07
AT5G23750	414.4	1.56783	0.329279	4.76141	1.92e-06	1.22e-05
AT2G34260	507.469	1.56773	0.14866	10.5457	5.32e-26	4.13e-24
AT2G23010	64.8506	1.56762	0.333111	4.70601	2.53e-06	1.58e-05
AT1G79150	804.802	1.56594	0.146585	10.6828	1.22e-26	9.99e-25
AT3G57660	1546.32	1.56582	0.123955	12.6322	1.4e-36	2.65e-34
AT4G10620	314.247	1.56478	0.182197	8.58839	8.82e-18	2.85e-16
AT5G03760	1892.06	1.56452	0.238785	6.552	5.68e-11	7.62e-10
AT2G29420	41.2557	1.56449	0.497918	3.14207	0.0016776	0.00550678
AT3G04290	454.929	1.56411	0.206393	7.57832	3.5e-14	7.44e-13
AT4G27490	209.73	1.56306	0.239647	6.52234	6.92e-11	9.14e-10
AT1G19640	256.536	1.56182	0.286713	5.44731	5.11e-08	4.3e-07
AT1G17100	2924.54	1.56058	0.178751	8.73045	2.54e-18	8.71e-17
AT5G26220	57.8229	1.56002	0.46642	3.34467	0.000823805	0.002935
AT3G04710	761.776	1.55958	0.15314	10.184	2.34e-24	1.56e-22
AT5G63540	20.4402	1.55889	0.588149	2.65051	0.00803709	0.0215363
AT1G66230	602.363	1.55837	0.260581	5.98037	2.23e-09	2.32e-08
AT4G05410	691.2	1.55719	0.20007	7.78325	7.07e-15	1.65e-13
AT5G47455	122.827	1.55674	0.249535	6.23858	4.42e-10	5.16e-09
AT2G39120	28.8856	1.55311	0.524767	2.95961	0.00308026	0.00935399
AT5G14600	223.198	1.55288	0.226009	6.87089	6.38e-12	9.95e-11
AT5G44410	378.867	1.55086	0.242567	6.39351	1.62e-10	2.04e-09
AT1G75460	5429	1.55062	0.189377	8.18798	2.66e-16	7.25e-15
AT4G17680	147.259	1.54939	0.234673	6.60235	4.05e-11	5.57e-10
AT5G27620	369.04	1.54843	0.173656	8.9167	4.8e-19	1.82e-17
AT5G28030	277.181	1.54769	0.212662	7.27773	3.39e-13	6.32e-12
AT5G03395	29.2275	1.54661	0.577497	2.67812	0.0074036	0.0200255
AT1G64390	1092.62	1.54624	0.277723	5.56757	2.58e-08	2.3e-07
AT2G21320	1146.94	1.54557	0.175987	8.78228	1.6e-18	5.63e-17
AT3G09650	944.112	1.54443	0.160137	9.64442	5.19e-22	2.77e-20
ATCG00150	76.848	1.54265	0.458993	3.36094	0.000776783	0.00278759
AT3G45010	1401.06	1.54259	0.163297	9.44651	3.5e-21	1.71e-19
AT4G10800	81.6872	1.54239	0.41871	3.68368	0.000229895	0.000943945
AT4G25340	1494.77	1.54207	0.157382	9.79828	1.15e-22	6.6e-21
AT2G36880	14717	1.54203	0.100858	15.2892	9.03e-53	4.83e-50
AT1G07420	257.602	1.54122	0.219722	7.01441	2.31e-12	3.86e-11
AT3G10530	603.506	1.53884	0.187852	8.19177	2.57e-16	7.05e-15
AT4G01883	585.92	1.5369	0.250749	6.12924	8.83e-10	9.84e-09
AT2G30460	410.723	1.53561	0.158714	9.6753	3.84e-22	2.08e-20
AT3G17130	58.5293	1.53533	0.386884	3.96846	7.23e-05	0.000330818
AT5G02810	1868.66	1.53357	0.27965	5.48387	4.16e-08	3.57e-07
AT4G16563	113.973	1.53222	0.431145	3.55383	0.000379665	0.0014687
AT5G20270	556.997	1.53194	0.286221	5.35229	8.68e-08	7.03e-07
AT5G19730	606.136	1.53168	0.211925	7.22747	4.92e-13	8.93e-12
AT5G11740	5341.44	1.53114	0.218465	7.00865	2.41e-12	4.01e-11
ATCG01060	46.8463	1.53047	0.648325	2.36065	0.018243	0.0435016
AT3G18130	2676.61	1.53041	0.134029	11.4185	3.38e-30	3.7e-28
AT4G26780	507.264	1.52796	0.172738	8.84554	9.11e-19	3.3e-17
AT3G28220	907.236	1.52437	0.273913	5.56517	2.62e-08	2.33e-07
AT2G04515	23.9214	1.52426	0.580126	2.62746	0.00860247	0.0228304
AT5G46730	1021.6	1.5224	0.206939	7.35674	1.88e-13	3.62e-12
AT1G52827	63.4569	1.52221	0.490717	3.10202	0.00192206	0.0061891
AT4G19550	62.0143	1.52127	0.331137	4.59407	4.35e-06	2.59e-05
AT5G43870	825.833	1.52093	0.24241	6.27421	3.51e-10	4.16e-09
AT3G45680	113.03	1.51974	0.340978	4.45699	8.31e-06	4.68e-05
AT2G16280	3200.07	1.5196	0.188759	8.05049	8.25e-16	2.14e-14
AT1G60800	1361.4	1.5193	0.192258	7.9024	2.74e-15	6.74e-14
AT1G04570	26.9731	1.51816	0.495697	3.06268	0.00219364	0.00693302
AT3G47960	1432.46	1.51738	0.157983	9.6047	7.64e-22	3.96e-20
AT1G73600	3492.56	1.5168	0.322222	4.70732	2.51e-06	1.57e-05
AT1G29465	56.9219	1.51671	0.574233	2.64129	0.00825919	0.0220608
AT2G29450	5633.07	1.51579	0.141646	10.7013	1e-26	8.3e-25
AT2G40435	329.327	1.51543	0.410181	3.69453	0.000220295	0.000908792
AT3G44970	90.0086	1.51486	0.410054	3.6943	0.00022049	0.000909405
AT4G36530	1430.66	1.51038	0.204001	7.4038	1.32e-13	2.59e-12
AT5G41880	152.794	1.51016	0.269961	5.59399	2.22e-08	1.98e-07
AT1G34418	686.01	1.50882	0.132509	11.3865	4.88e-30	5.22e-28
AT5G61000	241.165	1.50866	0.226362	6.66479	2.65e-11	3.75e-10
AT1G68230	24.0799	1.50609	0.583748	2.58004	0.00987892	0.0257373
AT1G09900	496.575	1.50578	0.22509	6.68969	2.24e-11	3.22e-10
AT4G36570	106.717	1.5043	0.355821	4.22771	2.36e-05	0.000120824
AT5G10930	551.928	1.50353	0.253889	5.92198	3.18e-09	3.23e-08
AT4G29110	211.118	1.50335	0.288595	5.2092	1.9e-07	1.45e-06
AT2G30424	91.4902	1.50103	0.326036	4.60387	4.15e-06	2.48e-05
AT1G56110	4688.29	1.50064	0.118936	12.6172	1.7e-36	3.17e-34
AT3G18750	636.923	1.50056	0.254796	5.88926	3.88e-09	3.88e-08
AT3G16320	68.1495	1.49766	0.338565	4.42355	9.71e-06	5.39e-05
AT3G06035	112.783	1.49738	0.361551	4.14155	3.45e-05	0.00016956
AT1G52905	273.247	1.49695	0.174589	8.57413	9.98e-18	3.19e-16
AT4G09920	26.5239	1.49621	0.478899	3.12426	0.0017825	0.00580037
AT2G21880	27.5457	1.49552	0.546871	2.73469	0.00624396	0.0173021
AT1G48460	339.487	1.49531	0.182092	8.21184	2.18e-16	6.03e-15
AT3G57940	580.034	1.49373	0.18889	7.90794	2.62e-15	6.45e-14
AT2G43650	1287.26	1.49353	0.135737	11.0031	3.69e-28	3.42e-26
AT1G55910	1661.4	1.49346	0.167171	8.93375	4.12e-19	1.58e-17
ATCG00130	177.315	1.49314	0.510898	2.92257	0.00347153	0.0103736
AT3G18600	1120.91	1.49152	0.15478	9.63639	5.61e-22	2.98e-20
AT1G64770	4160.7	1.49008	0.219044	6.80262	1.03e-11	1.55e-10
AT1G32583	49.8877	1.4899	0.401083	3.71468	0.000203457	0.000845858
AT5G07700	32.8308	1.48981	0.588906	2.52979	0.0114131	0.0291118
AT5G03285	156.105	1.48915	0.260931	5.70705	1.15e-08	1.08e-07
AT5G54585	329.734	1.48582	0.335619	4.42711	9.55e-06	5.31e-05
AT4G31520	31.8263	1.48506	0.438135	3.3895	0.000700192	0.00254307
AT3G27550	224.221	1.48474	0.219299	6.77037	1.28e-11	1.91e-10
AT3G55010	1053.6	1.48246	0.16536	8.96504	3.1e-19	1.21e-17
AT1G34570	442.258	1.47988	0.184686	8.01299	1.12e-15	2.88e-14
AT2G45340	877.526	1.4783	0.204966	7.21241	5.5e-13	9.89e-12
AT1G75166	28.0163	1.47576	0.475986	3.10043	0.0019324	0.00621815
AT4G23200	414.503	1.47365	0.191553	7.69318	1.44e-14	3.21e-13
AT2G30390	2299.38	1.47191	0.179424	8.20352	2.33e-16	6.42e-15
AT3G58660	1398.52	1.47122	0.119703	12.2906	1.02e-34	1.67e-32
AT4G24960	473.505	1.47009	0.16885	8.70648	3.13e-18	1.07e-16
AT1G78570	7040.6	1.46711	0.187994	7.80407	5.99e-15	1.41e-13
AT1G76080	9093.27	1.46682	0.143394	10.2293	1.47e-24	1.02e-22
AT3G14850	95.1581	1.4655	0.328814	4.45693	8.31e-06	4.68e-05
AT5G05250	1547.44	1.46433	0.401145	3.65036	0.000261869	0.00105698
AT2G21970	3125.88	1.46357	0.207518	7.05277	1.75e-12	2.98e-11
AT4G01560	1098.42	1.46341	0.143599	10.1909	2.18e-24	1.46e-22
AT5G50100	1604.2	1.46294	0.141409	10.3454	4.39e-25	3.23e-23
AT5G43990	38.2676	1.46262	0.540778	2.70465	0.00683756	0.0187047
AT4G10360	612.129	1.4624	0.136994	10.675	1.33e-26	1.08e-24
AT1G29530	550.657	1.46084	0.223888	6.5249	6.8e-11	9.01e-10
AT4G14560	649.08	1.4603	0.201743	7.23838	4.54e-13	8.26e-12
AT4G29520	737.726	1.46002	0.221883	6.58014	4.7e-11	6.43e-10
AT3G52630	85.1417	1.45748	0.30587	4.76504	1.89e-06	1.2e-05
AT5G55050	283.793	1.45618	0.227763	6.39339	1.62e-10	2.04e-09
AT1G78320	42.7719	1.45568	0.424394	3.43002	0.000603536	0.00222518
AT1G14980	3023.7	1.45481	0.144224	10.0872	6.3e-24	4.05e-22
AT1G18150	922.754	1.4547	0.13705	10.6144	2.55e-26	2.03e-24
AT3G21540	795.386	1.45443	0.150544	9.66122	4.41e-22	2.37e-20
AT1G04250	1237.49	1.45436	0.268561	5.41537	6.12e-08	5.08e-07
AT1G29170	615.554	1.45221	0.177681	8.17314	3e-16	8.14e-15
AT4G29905	1347.67	1.45137	0.401231	3.61729	0.0002977	0.00118495
AT3G27540	132.755	1.45099	0.258522	5.61263	1.99e-08	1.8e-07
AT1G72510	1047.94	1.45083	0.239293	6.06298	1.34e-09	1.44e-08
AT1G49430	301.09	1.44997	0.295513	4.90662	9.27e-07	6.26e-06
AT2G23470	222.614	1.44988	0.233612	6.20637	5.42e-10	6.24e-09
AT5G40530	223.811	1.44853	0.186744	7.75679	8.71e-15	1.99e-13
AT4G25350	97.8971	1.44797	0.322409	4.4911	7.09e-06	4.05e-05
AT3G16810	1303.18	1.44724	0.152076	9.51656	1.79e-21	8.93e-20
AT1G19670	13583.3	1.44697	0.286177	5.05621	4.28e-07	3.05e-06
AT3G06880	285.102	1.4467	0.406866	3.5557	0.000376973	0.00146033
ATCG00380	24.3501	1.44551	0.533495	2.70952	0.00673815	0.0184905
AT1G76350	540.955	1.44433	0.148635	9.71726	2.55e-22	1.4e-20
AT1G74890	147.566	1.44372	0.418388	3.45068	0.00055918	0.00207796
AT5G58590	985.468	1.44276	0.137179	10.5174	7.18e-26	5.51e-24
AT5G38010	21.4554	1.44234	0.603148	2.39135	0.0167864	0.0404948
AT1G36280	364.261	1.44203	0.158365	9.10574	8.57e-20	3.58e-18
AT3G55150	184.217	1.44203	0.433183	3.32892	0.00087183	0.00307875
AT3G05060	2108.16	1.44015	0.125243	11.4989	1.34e-30	1.57e-28
AT2G29090	41.4708	1.43931	0.46029	3.12697	0.0017662	0.00575863
AT5G27120	2394.48	1.43922	0.163323	8.81214	1.23e-18	4.36e-17
AT4G35290	245.202	1.43892	0.25622	5.61596	1.95e-08	1.77e-07
AT4G40000	48.8678	1.438	0.401748	3.57936	0.00034443	0.00134755
AT3G08980	86.088	1.43673	0.284598	5.04829	4.46e-07	3.17e-06
AT4G10400	129.226	1.4358	0.263021	5.45887	4.79e-08	4.06e-07
AT2G44510	167.751	1.43326	0.228103	6.28341	3.31e-10	3.94e-09
AT5G50950	2984.55	1.43168	0.356166	4.01969	5.83e-05	0.000273055
AT2G22190	196.836	1.42999	0.279535	5.11558	3.13e-07	2.29e-06
AT5G54970	399.317	1.42957	0.207684	6.88336	5.85e-12	9.22e-11
AT3G12270	552.133	1.42862	0.168431	8.48193	2.21e-17	6.77e-16
AT4G09750	952.233	1.42775	0.297562	4.79817	1.6e-06	1.03e-05
AT2G33735	73.5942	1.42714	0.323436	4.41244	1.02e-05	5.66e-05
AT3G44750	1509.02	1.42684	0.155676	9.16544	4.93e-20	2.13e-18
AT3G01440	421.147	1.4257	0.353497	4.03313	5.5e-05	0.000259596
AT5G63100	203.731	1.42508	0.287527	4.95632	7.18e-07	4.96e-06
AT3G28140	157.114	1.42452	0.222888	6.3912	1.65e-10	2.06e-09
AT5G02830	1704.51	1.42361	0.160196	8.88669	6.3e-19	2.31e-17
AT1G54040	274.209	1.42301	0.413461	3.44169	0.000578085	0.00213867
AT4G05440	338.164	1.41976	0.183024	7.75724	8.68e-15	1.99e-13
AT1G63810	862.995	1.41961	0.131091	10.8292	2.5e-27	2.18e-25
AT1G53625	141.799	1.41947	0.313153	4.53284	5.82e-06	3.38e-05
AT5G45720	124.581	1.41789	0.252023	5.62604	1.84e-08	1.67e-07
AT5G61790	8651.97	1.41773	0.18718	7.57418	3.61e-14	7.65e-13
AT5G18030	133.279	1.41726	0.367673	3.85469	0.000115876	0.000508887
AT4G16141	497.448	1.41715	0.180301	7.85989	3.84e-15	9.29e-14
AT1G10850	375.034	1.41604	0.217503	6.51042	7.49e-11	9.86e-10
AT5G42020	8580.57	1.41467	0.222129	6.36868	1.91e-10	2.36e-09
AT5G37550	74.4602	1.41286	0.459568	3.07433	0.00210978	0.00670955
AT3G15460	344.601	1.41062	0.162072	8.70364	3.21e-18	1.09e-16
AT1G04635	34.3698	1.4103	0.448131	3.14708	0.00164909	0.00542177
AT3G16350	197.513	1.40912	0.2554	5.51731	3.44e-08	3e-07
AT2G40711	34.1279	1.40876	0.428673	3.28634	0.00101499	0.00352165
AT2G42530	31.0624	1.40863	0.575802	2.44638	0.01443	0.0355361
AT2G37900	203.568	1.40779	0.312368	4.50684	6.58e-06	3.78e-05
AT1G55960	10527.9	1.4066	0.186343	7.54847	4.4e-14	9.19e-13
AT3G49410	41.1262	1.4065	0.466842	3.0128	0.00258845	0.00802504
AT4G21940	117.112	1.40567	0.26201	5.36495	8.1e-08	6.6e-07
AT3G25410	989.037	1.40538	0.189377	7.42109	1.16e-13	2.28e-12
AT3G18290	8713.47	1.40497	0.2001	7.02136	2.2e-12	3.68e-11
AT5G43250	40.9045	1.40477	0.437117	3.21372	0.00131026	0.00441795
AT4G26600	434.615	1.40342	0.18032	7.78295	7.09e-15	1.65e-13
AT5G17630	841.624	1.4034	0.187769	7.47409	7.77e-14	1.58e-12
AT2G43530	411.077	1.40313	0.262946	5.33619	9.49e-08	7.63e-07
AT3G47480	677.405	1.40289	0.307873	4.55671	5.2e-06	3.05e-05
AT5G66750	110.671	1.40249	0.298669	4.69582	2.66e-06	1.65e-05
AT5G15600	101.516	1.40199	0.457524	3.0643	0.00218183	0.00690535
AT1G20950	1436.69	1.39885	0.183292	7.6318	2.31e-14	5.02e-13
AT5G53280	520.974	1.39786	0.176454	7.92193	2.34e-15	5.8e-14
AT1G65030	629.662	1.3975	0.176289	7.92732	2.24e-15	5.58e-14
AT5G41460	64.0645	1.39605	0.474401	2.94276	0.00325299	0.00979355
AT5G15980	512.636	1.396	0.144591	9.65482	4.69e-22	2.51e-20
AT5G54910	526.643	1.39596	0.200961	6.94642	3.75e-12	6.08e-11
ATCG00800	45.8599	1.39535	0.379118	3.68053	0.00023275	0.000954447
AT4G03100	51.4144	1.393	0.40654	3.42647	0.000611471	0.00225206
AT1G09080	112.902	1.39264	0.292461	4.76179	1.92e-06	1.22e-05
AT5G60440	18.3723	1.39125	0.553995	2.51131	0.0120284	0.0304793
AT5G27330	119.241	1.38962	0.313021	4.43937	9.02e-06	5.04e-05
AT3G56120	401.038	1.38958	0.18073	7.68871	1.49e-14	3.32e-13
AT5G45940	159.357	1.38708	0.29804	4.65402	3.26e-06	1.99e-05
AT1G31070	362.852	1.38589	0.208704	6.64044	3.13e-11	4.39e-10
AT2G18520	50.464	1.38582	0.414064	3.34687	0.000817289	0.00291502
AT3G22620	123.03	1.38517	0.461228	3.00321	0.00267148	0.00824527
AT1G01940	558.694	1.38436	0.155503	8.90248	5.46e-19	2.03e-17
AT1G12090	4469.09	1.38398	0.256612	5.39326	6.92e-08	5.7e-07
AT1G64200	1009.46	1.38365	0.285582	4.84503	1.27e-06	8.32e-06
AT4G39210	603.464	1.38282	0.244759	5.64973	1.61e-08	1.48e-07
AT5G39840	238.278	1.3827	0.202141	6.84029	7.9e-12	1.22e-10
AT2G19870	813.472	1.38256	0.13603	10.1637	2.88e-24	1.91e-22
AT5G16190	129.027	1.38192	0.292941	4.71741	2.39e-06	1.49e-05
AT3G13230	1034.84	1.38154	0.155726	8.87164	7.21e-19	2.62e-17
AT5G25130	397.44	1.38132	0.357962	3.85884	0.000113929	0.000500906
AT3G24090	236.143	1.37977	0.252768	5.45864	4.8e-08	4.06e-07
AT5G43850	2398.11	1.37842	0.149431	9.22445	2.85e-20	1.27e-18
AT3G22235	2523.1	1.3778	0.288014	4.7838	1.72e-06	1.1e-05
AT2G26150	430.01	1.37731	0.451221	3.0524	0.00227019	0.00714076
AT2G30420	41.5265	1.37681	0.511113	2.69375	0.00706535	0.0192403
AT2G21130	25.7448	1.37657	0.509197	2.7034	0.00686333	0.0187646
AT4G26800	45.8158	1.37604	0.377384	3.64627	0.000266074	0.00107223
AT4G02075	155.993	1.37503	0.285387	4.81811	1.45e-06	9.44e-06
AT2G18890	275.588	1.37041	0.369462	3.70921	0.000207909	0.000861759
AT3G05936	183.755	1.36967	0.28939	4.73297	2.21e-06	1.4e-05
AT3G06520	87.3115	1.36859	0.293993	4.65516	3.24e-06	1.98e-05
AT1G52800	52.4368	1.36841	0.374756	3.65145	0.00026076	0.00105316
AT5G19920	230.786	1.36693	0.200907	6.80379	1.02e-11	1.54e-10
AT3G29230	421.937	1.36675	0.166431	8.21211	2.17e-16	6.02e-15
AT4G34240	2346.01	1.36634	0.126549	10.797	3.56e-27	3.02e-25
AT3G27060	1316.96	1.36576	0.202658	6.73923	1.59e-11	2.34e-10
AT2G43010	2090.9	1.36478	0.214633	6.35868	2.03e-10	2.51e-09
AT3G15030	1178.46	1.3636	0.164077	8.3107	9.51e-17	2.76e-15
AT3G52870	1390.51	1.36292	0.250055	5.45047	5.02e-08	4.23e-07
AT1G03055	226.353	1.36282	0.225673	6.0389	1.55e-09	1.66e-08
AT2G17270	160.84	1.36068	0.264624	5.14196	2.72e-07	2.01e-06
AT5G18920	37.4721	1.3601	0.467798	2.90745	0.00364394	0.0107967
AT1G32440	2075.5	1.36001	0.141533	9.60911	7.32e-22	3.81e-20
AT5G53400	1613.55	1.35974	0.138908	9.7888	1.26e-22	7.19e-21
AT1G52930	734.884	1.35906	0.179006	7.59227	3.14e-14	6.71e-13
AT5G23920	1718.83	1.35867	0.149285	9.10116	8.94e-20	3.72e-18
AT5G22100	500.884	1.35815	0.175346	7.74555	9.52e-15	2.16e-13
AT3G47750	222.776	1.35781	0.253381	5.35877	8.38e-08	6.8e-07
AT1G08580	858.262	1.3578	0.12464	10.8937	1.24e-27	1.1e-25
AT3G11090	552.548	1.35756	0.159866	8.49185	2.03e-17	6.24e-16
AT5G60780	48.3832	1.35736	0.434181	3.12626	0.00177047	0.00576962
ATCG00140	152.34	1.35588	0.549348	2.46815	0.0135812	0.0337653
AT3G48250	157.799	1.35533	0.215989	6.27497	3.5e-10	4.14e-09
AT3G08970	162.463	1.35455	0.285461	4.74514	2.08e-06	1.32e-05
AT1G78070	1399.04	1.35412	0.156572	8.64859	5.21e-18	1.74e-16
AT4G29510	852.98	1.35098	0.158805	8.50722	1.78e-17	5.52e-16
AT1G05540	151.183	1.35081	0.361725	3.73436	0.000188192	0.000788867
AT5G41050	418.737	1.35059	0.243857	5.53847	3.05e-08	2.68e-07
AT1G69440	246.938	1.34819	0.203168	6.63587	3.23e-11	4.52e-10
AT5G03160	1572.31	1.34811	0.161894	8.32707	8.29e-17	2.42e-15
AT1G24625	441.592	1.34785	0.223357	6.03453	1.59e-09	1.7e-08
AT2G32690	2209.9	1.34735	0.246062	5.47564	4.36e-08	3.72e-07
AT1G69770	424.634	1.34584	0.163241	8.24448	1.66e-16	4.68e-15
AT3G20200	72.2112	1.34581	0.324289	4.15003	3.32e-05	0.000163985
AT2G19190	1229.92	1.34525	0.401714	3.34876	0.000811737	0.00289682
AT1G22950	411.505	1.34439	0.149138	9.01438	1.98e-19	7.91e-18
ATCG00740	37.6073	1.34292	0.435616	3.0828	0.00205064	0.00655067
AT5G40500	339.202	1.34255	0.179994	7.45885	8.73e-14	1.76e-12
AT4G38710	2730.35	1.34244	0.180016	7.45733	8.83e-14	1.77e-12
AT5G08020	123.664	1.34224	0.264383	5.07687	3.84e-07	2.76e-06
AT2G21650	356.64	1.34087	0.326396	4.10813	3.99e-05	0.000193589
AT4G01990	145.848	1.33927	0.23263	5.75709	8.56e-09	8.2e-08
AT3G02870	1111.31	1.33766	0.198749	6.73037	1.69e-11	2.47e-10
AT1G13730	828.071	1.33604	0.141463	9.4445	3.57e-21	1.74e-19
AT4G05450	149.759	1.33586	0.221822	6.02221	1.72e-09	1.82e-08
AT5G02940	2377.03	1.33507	0.209267	6.37975	1.77e-10	2.21e-09
AT5G57280	651.733	1.33485	0.146764	9.09521	9.44e-20	3.9e-18
AT2G46870	408.327	1.33446	0.210581	6.33703	2.34e-10	2.86e-09
AT5G37680	311.323	1.33426	0.188958	7.06113	1.65e-12	2.82e-11
AT2G42710	550.333	1.33385	0.171616	7.77228	7.71e-15	1.79e-13
AT5G17240	160.644	1.3334	0.220129	6.05737	1.38e-09	1.49e-08
AT3G45140	35087.7	1.33332	0.24593	5.42154	5.91e-08	4.92e-07
AT2G20290	218.152	1.33329	0.259135	5.14516	2.67e-07	1.98e-06
AT1G55670	2814.32	1.33273	0.1947	6.84501	7.65e-12	1.18e-10
AT4G09012	41.9624	1.33261	0.437392	3.04672	0.00231353	0.00726157
AT5G39850	503.854	1.33027	0.226836	5.86446	4.51e-09	4.46e-08
AT3G56070	1262.82	1.32827	0.167914	7.91039	2.57e-15	6.33e-14
AT2G36590	111.694	1.32755	0.329176	4.03294	5.51e-05	0.000259738
AT3G03250	2655.95	1.32704	0.129857	10.2192	1.63e-24	1.11e-22
AT1G65610	99.5876	1.32641	0.330724	4.01064	6.06e-05	0.000282623
AT3G45970	197.064	1.32609	0.479453	2.76584	0.00567767	0.0159115
AT3G66652	247.229	1.32587	0.194587	6.81378	9.51e-12	1.45e-10
AT2G33855	826.063	1.32585	0.20143	6.58221	4.64e-11	6.34e-10
AT4G02630	488.782	1.32475	0.223851	5.91801	3.26e-09	3.31e-08
AT1G10490	1017.17	1.32391	0.132342	10.0036	1.47e-23	9.06e-22
AT3G29760	541.277	1.3224	0.219502	6.02457	1.7e-09	1.8e-08
AT1G59930	42.5755	1.3221	0.475435	2.78081	0.00542228	0.0152915
AT4G13990	39.2728	1.32165	0.468444	2.82137	0.0047819	0.0137105
AT2G17670	260.756	1.3213	0.174661	7.56493	3.88e-14	8.17e-13
AT1G20220	1514.18	1.32103	0.153911	8.5831	9.23e-18	2.96e-16
AT5G28540	15468.3	1.32102	0.223373	5.91398	3.34e-09	3.39e-08
AT4G09890	529.441	1.32035	0.243461	5.42323	5.85e-08	4.88e-07
AT4G28660	3334.84	1.32029	0.248175	5.32001	1.04e-07	8.3e-07
AT5G57800	2017.11	1.31921	0.186748	7.06409	1.62e-12	2.76e-11
ATCG00770	32.6916	1.31774	0.517626	2.54573	0.0109048	0.0279748
AT2G44230	969.726	1.31763	0.294171	4.47912	7.5e-06	4.26e-05
ATCG00440	31.1446	1.31695	0.558211	2.35923	0.0183128	0.0436356
AT2G15970	1147.74	1.31541	0.236369	5.56507	2.62e-08	2.33e-07
AT1G73700	34.4378	1.31527	0.476279	2.76156	0.00575262	0.0160981
AT3G23580	1096.17	1.31473	0.180873	7.2688	3.63e-13	6.71e-12
AT1G04130	309.749	1.31438	0.176744	7.43661	1.03e-13	2.05e-12
AT2G21370	774.31	1.31336	0.160001	8.20847	2.24e-16	6.19e-15
AT1G78610	336.904	1.3118	0.174933	7.49884	6.44e-14	1.32e-12
AT1G75670	324.375	1.31155	0.19387	6.76512	1.33e-11	1.98e-10
AT5G42270	18333.1	1.31134	0.154319	8.49758	1.94e-17	5.95e-16
AT2G18900	985.734	1.31039	0.152365	8.60032	7.95e-18	2.58e-16
AT4G02400	1009.15	1.31033	0.145612	8.99876	2.28e-19	9.08e-18
AT3G53600	100.117	1.3099	0.491419	2.66555	0.00768624	0.0207143
AT4G34740	1322.6	1.30956	0.147182	8.89751	5.71e-19	2.12e-17
AT5G04160	230.918	1.30939	0.208202	6.28904	3.19e-10	3.82e-09
AT1G69200	470.106	1.30875	0.223009	5.86861	4.39e-09	4.37e-08
AT4G10430	1068.79	1.30716	0.12729	10.2692	9.7e-25	6.87e-23
AT4G33010	73242.4	1.30685	0.228237	5.72582	1.03e-08	9.73e-08
AT1G45545	27.8682	1.30676	0.50344	2.59567	0.00944079	0.0247264
AT1G07350	1769.55	1.30669	0.143337	9.11622	7.78e-20	3.26e-18
AT2G32480	1178.82	1.30494	0.157462	8.28731	1.16e-16	3.34e-15
AT1G31660	1339.46	1.30475	0.131966	9.88702	4.74e-23	2.81e-21
AT1G51100	411.382	1.30421	0.214423	6.0824	1.18e-09	1.29e-08
AT1G04945	315.12	1.30421	0.164271	7.93935	2.03e-15	5.09e-14
AT5G10470	3449.76	1.30373	0.129171	10.093	5.93e-24	3.83e-22
AT3G49660	148.633	1.30292	0.237628	5.48303	4.18e-08	3.58e-07
AT1G78510	3860.34	1.30251	0.143521	9.07536	1.13e-19	4.63e-18
AT3G61360	40.1507	1.30204	0.406334	3.20435	0.00135368	0.00455158
AT5G17920	52163.8	1.30195	0.126702	10.2757	9.07e-25	6.44e-23
AT3G26570	17210.1	1.30132	0.171315	7.59606	3.05e-14	6.52e-13
AT1G77030	1117.51	1.30078	0.138775	9.37335	7.03e-21	3.31e-19
AT4G10390	73.603	1.30064	0.319661	4.06881	4.73e-05	0.000226205
AT5G15700	471.937	1.30033	0.147062	8.84201	9.4e-19	3.38e-17
AT4G14740	864.625	1.29879	0.230176	5.64258	1.68e-08	1.53e-07
AT3G26410	255.914	1.29771	0.199304	6.51122	7.45e-11	9.81e-10
AT2G34357	1953.37	1.29718	0.110152	11.7763	5.17e-32	6.68e-30
AT4G33030	2724.32	1.29714	0.144283	8.99021	2.47e-19	9.75e-18
AT1G15510	225.453	1.29662	0.250916	5.16754	2.37e-07	1.77e-06
AT4G16140	505.129	1.29642	0.192532	6.73352	1.66e-11	2.42e-10
AT5G48910	362.937	1.29637	0.213586	6.06952	1.28e-09	1.39e-08
AT5G11750	273.899	1.29627	0.226753	5.71667	1.09e-08	1.02e-07
AT4G02130	646.418	1.29595	0.323597	4.00481	6.21e-05	0.000288572
AT1G67040	95.9667	1.29586	0.392352	3.30281	0.000957217	0.00334157
AT2G20750	116.146	1.29545	0.365677	3.54261	0.000396195	0.00152559
AT1G54820	623.889	1.29443	0.321586	4.02515	5.69e-05	0.000267447
AT1G41830	1698.66	1.29377	0.268042	4.82676	1.39e-06	9.08e-06
AT3G53940	189.458	1.29361	0.218353	5.92442	3.13e-09	3.19e-08
AT1G10270	542.579	1.29356	0.189686	6.81949	9.14e-12	1.4e-10
AT3G56260	124.423	1.29315	0.309785	4.17436	2.99e-05	0.000149128
AT1G48920	10367.8	1.29251	0.130296	9.91981	3.41e-23	2.04e-21
AT1G69526	84.2336	1.2921	0.336053	3.84494	0.000120584	0.000526797
AT1G18850	507.187	1.29193	0.179566	7.19471	6.26e-13	1.12e-11
AT1G27050	383.15	1.29116	0.160073	8.06604	7.26e-16	1.9e-14
AT1G30240	465.235	1.28944	0.150183	8.5858	9.02e-18	2.91e-16
AT3G18610	52.2468	1.28923	0.349416	3.68966	0.000224552	0.000924375
AT2G46170	1046.52	1.28873	0.154196	8.35777	6.39e-17	1.88e-15
AT3G50560	375.466	1.28864	0.28229	4.56496	5e-06	2.95e-05
AT1G07180	6364.33	1.28813	0.207782	6.19944	5.67e-10	6.5e-09
AT3G50070	73.0975	1.28647	0.300302	4.28391	1.84e-05	9.64e-05
AT2G31830	29.1121	1.28479	0.497422	2.58291	0.00979723	0.0255349
AT3G25770	4450.51	1.28373	0.246511	5.20761	1.91e-07	1.46e-06
AT5G54960	1864.49	1.28344	0.377733	3.39774	0.000679462	0.00247431
AT5G40400	93.5118	1.28307	0.260234	4.93044	8.2e-07	5.6e-06
AT3G21560	1086.13	1.28246	0.284036	4.51513	6.33e-06	3.65e-05
AT1G26910	323.055	1.28229	0.193548	6.62516	3.47e-11	4.82e-10
AT3G54470	1734.54	1.28129	0.165397	7.74676	9.43e-15	2.14e-13
AT1G35910	26.3719	1.28121	0.550793	2.32612	0.0200123	0.0470447
AT2G43500	466.551	1.28018	0.177858	7.19774	6.12e-13	1.1e-11
AT1G63150	60.6113	1.2801	0.337028	3.79821	0.000145744	0.000625086
AT1G66070	719.049	1.27979	0.143512	8.91764	4.76e-19	1.81e-17
AT3G07215	207.671	1.27948	0.18792	6.80865	9.85e-12	1.49e-10
AT4G00370	2320.53	1.27867	0.192756	6.63364	3.27e-11	4.57e-10
AT3G61220	1880.82	1.27657	0.209777	6.08535	1.16e-09	1.27e-08
AT1G66190	186.456	1.2752	0.308267	4.13668	3.52e-05	0.000172779
AT1G29785	98.5634	1.2749	0.272619	4.67649	2.92e-06	1.8e-05
AT1G31300	651.999	1.27445	0.181267	7.03075	2.05e-12	3.46e-11
AT3G10110	127.706	1.27402	0.229797	5.54411	2.95e-08	2.61e-07
AT2G20980	49.6516	1.27401	0.359892	3.53997	0.000400168	0.00153996
AT5G51220	460.407	1.27385	0.163677	7.7827	7.1e-15	1.65e-13
ATCG00540	127.335	1.27329	0.432298	2.9454	0.0032254	0.00972267
AT4G13260	81.8777	1.27273	0.322563	3.94567	7.96e-05	0.000360833
AT2G37890	164.043	1.2723	0.288523	4.40971	1.04e-05	5.72e-05
AT3G28080	620.317	1.27141	0.187303	6.78796	1.14e-11	1.7e-10
AT3G14570	263.5	1.27046	0.230344	5.5155	3.48e-08	3.03e-07
AT5G14580	205.59	1.27003	0.212519	5.97609	2.29e-09	2.37e-08
AT1G61580	983.046	1.26991	0.152422	8.33157	7.98e-17	2.34e-15
AT1G32730	158.52	1.2687	0.266593	4.75896	1.95e-06	1.23e-05
AT4G17670	97.9936	1.26849	0.276674	4.58477	4.54e-06	2.7e-05
AT5G65900	466.891	1.26777	0.161372	7.85622	3.96e-15	9.5e-14
AT5G02050	986.304	1.26647	0.150143	8.43512	3.31e-17	9.97e-16
AT1G71710	585.377	1.26616	0.203787	6.21313	5.19e-10	6.01e-09
AT2G22360	1617.52	1.26612	0.124146	10.1986	2.01e-24	1.35e-22
AT5G38720	525.422	1.26517	0.1771	7.14379	9.08e-13	1.59e-11
AT4G35930	147.1	1.26467	0.25495	4.96047	7.03e-07	4.86e-06
AT1G55040	210.433	1.26371	0.230639	5.47916	4.27e-08	3.65e-07
AT2G28330	57.5579	1.26359	0.379436	3.33019	0.000867882	0.00306706
AT2G34810	707.378	1.26301	0.224441	5.62734	1.83e-08	1.66e-07
AT1G09935	39.5633	1.26277	0.493424	2.55921	0.0104911	0.0270795
AT1G73630	120.523	1.26243	0.277772	4.54485	5.5e-06	3.21e-05
AT1G11790	756.826	1.26229	0.197729	6.38396	1.73e-10	2.16e-09
AT3G62460	329.05	1.2619	0.189251	6.66787	2.6e-11	3.68e-10
AT5G42650	9750.43	1.26022	0.179091	7.03676	1.97e-12	3.33e-11
AT2G47990	415.027	1.26015	0.184985	6.81218	9.61e-12	1.46e-10
AT3G10940	142.901	1.25935	0.395666	3.18285	0.00145832	0.00485425
AT3G02720	1435.86	1.25846	0.170144	7.39647	1.4e-13	2.73e-12
AT4G15810	473.44	1.25805	0.167026	7.53205	4.99e-14	1.03e-12
AT2G21860	1228.65	1.25795	0.162462	7.74304	9.71e-15	2.2e-13
AT4G19170	7616.16	1.25787	0.212197	5.92787	3.07e-09	3.12e-08
AT1G07370	183.774	1.25747	0.223876	5.61683	1.94e-08	1.76e-07
AT1G12400	98.8185	1.25607	0.258841	4.85266	1.22e-06	8.03e-06
AT1G67900	2623.85	1.25586	0.249994	5.02357	5.07e-07	3.58e-06
AT5G64980	74.3744	1.25527	0.326397	3.84584	0.000120142	0.000525009
AT5G55480	576.163	1.25486	0.307963	4.07472	4.61e-05	0.000221246
AT1G61870	927.601	1.25439	0.135833	9.23477	2.59e-20	1.16e-18
AT1G77310	85.0992	1.25433	0.293502	4.27367	1.92e-05	0.000100433
AT5G01550	154.334	1.25428	0.358774	3.49601	0.000472277	0.00178815
AT4G13840	2453.16	1.25243	0.199177	6.28802	3.22e-10	3.84e-09
AT4G24830	3068.6	1.25224	0.175252	7.14539	8.97e-13	1.57e-11
AT3G01660	303.272	1.25155	0.240594	5.2019	1.97e-07	1.5e-06
AT3G54390	99.9202	1.2498	0.31513	3.966	7.31e-05	0.000333926
AT4G15236	640.131	1.24969	0.218322	5.72407	1.04e-08	9.83e-08
AT5G14880	2500.05	1.24967	0.111075	11.2507	2.3e-29	2.34e-27
AT5G56810	31.8156	1.24938	0.428598	2.91504	0.00355646	0.0105856
AT5G20110	254.96	1.24906	0.186347	6.7029	2.04e-11	2.96e-10
AT2G27800	108.138	1.24885	0.272571	4.58175	4.61e-06	2.74e-05
AT5G17600	649.388	1.24864	0.209141	5.9703	2.37e-09	2.45e-08
AT2G04850	87.5224	1.24822	0.332195	3.75751	0.000171615	0.000726655
AT2G17630	214.024	1.24804	0.239444	5.21222	1.87e-07	1.43e-06
AT4G21300	35.0261	1.24758	0.421845	2.95743	0.00310211	0.00940996
AT3G27350	899.732	1.24633	0.144148	8.64614	5.33e-18	1.77e-16
AT5G46580	1476.06	1.24623	0.198308	6.28433	3.29e-10	3.92e-09
AT5G02590	214.672	1.24613	0.251615	4.95254	7.32e-07	5.04e-06
AT3G07090	1839.09	1.24608	0.138392	9.00399	2.18e-19	8.68e-18
AT5G18660	761.466	1.24604	0.317018	3.9305	8.48e-05	0.000382675
AT2G32220	222.057	1.24587	0.254526	4.89486	9.84e-07	6.62e-06
AT5G44130	2147.02	1.24441	0.263753	4.71807	2.38e-06	1.49e-05
AT4G26540	382.98	1.2439	0.301969	4.11931	3.8e-05	0.000185397
AT3G13650	186.728	1.24378	0.530612	2.34405	0.0190757	0.045163
AT3G21110	594.031	1.24327	0.194273	6.39963	1.56e-10	1.97e-09
AT5G55400	243.162	1.24304	0.227557	5.46256	4.69e-08	3.98e-07
AT5G65850	68.9967	1.243	0.324098	3.83526	0.00012543	0.000545002
AT1G64220	38.5291	1.24199	0.478531	2.59543	0.00944728	0.0247395
AT1G17870	115.102	1.24165	0.265003	4.68541	2.79e-06	1.73e-05
AT3G23620	1470.58	1.24114	0.160386	7.73843	1.01e-14	2.28e-13
AT4G14150	41.3066	1.24049	0.424744	2.92055	0.0034942	0.0104252
AT2G25530	335.848	1.24044	0.235812	5.26029	1.44e-07	1.12e-06
AT5G46740	318.801	1.24013	0.1798	6.89726	5.3e-12	8.43e-11
AT1G01020	244.868	1.23971	0.197316	6.28289	3.32e-10	3.95e-09
AT2G15690	188.243	1.23928	0.226428	5.47319	4.42e-08	3.77e-07
AT2G39240	33.8141	1.23832	0.477552	2.59306	0.00951251	0.0248837
ATMG00160	34.5916	1.23826	0.431504	2.86964	0.00410944	0.0120077
AT4G28480	1487.98	1.23823	0.10771	11.4959	1.38e-30	1.6e-28
AT1G51680	12615.7	1.23712	0.149625	8.26814	1.36e-16	3.89e-15
AT2G37230	616.75	1.23697	0.172353	7.17698	7.13e-13	1.26e-11
AT5G53420	1414.23	1.23692	0.299312	4.13255	3.59e-05	0.000175623
AT2G01290	663.757	1.23554	0.213044	5.79947	6.65e-09	6.48e-08
AT2G32295	483.353	1.23522	0.160856	7.67908	1.6e-14	3.56e-13
AT1G63780	704.703	1.23408	0.152187	8.109	5.1e-16	1.35e-14
AT2G29320	592.447	1.23388	0.22759	5.42151	5.91e-08	4.92e-07
AT1G51610	261.395	1.23357	0.196975	6.26261	3.79e-10	4.45e-09
AT5G62840	393.587	1.23305	0.238407	5.17202	2.32e-07	1.74e-06
AT5G41140	791.336	1.23256	0.224518	5.48982	4.02e-08	3.46e-07
AT1G13810	248.681	1.23237	0.219449	5.61573	1.96e-08	1.77e-07
AT1G31860	626.371	1.23181	0.22987	5.35872	8.38e-08	6.8e-07
AT2G16270	66.1737	1.23167	0.43817	2.81095	0.00493958	0.0140954
AT1G03110	413.302	1.23108	0.183245	6.71819	1.84e-11	2.68e-10
AT3G58930	160.838	1.23046	0.271619	4.53011	5.9e-06	3.41e-05
AT5G15750	763.041	1.23039	0.13913	8.84343	9.28e-19	3.35e-17
AT5G04840	38.8087	1.2299	0.456557	2.69385	0.00706312	0.019237
AT3G01810	892.783	1.22986	0.21723	5.66155	1.5e-08	1.39e-07
AT3G23830	302.13	1.22927	0.220565	5.57328	2.5e-08	2.22e-07
AT1G64670	589.585	1.22912	0.234505	5.24134	1.59e-07	1.23e-06
AT4G29720	641.381	1.22828	0.182192	6.74169	1.57e-11	2.31e-10
AT2G23840	668.024	1.2265	0.138743	8.84008	9.56e-19	3.44e-17
AT4G11350	96.15	1.22597	0.290411	4.22149	2.43e-05	0.000123744
AT4G39260	3534.53	1.22579	0.122517	10.0051	1.45e-23	8.96e-22
AT5G65730	5505.43	1.22462	0.256707	4.77049	1.84e-06	1.17e-05
AT3G60440	532.584	1.22343	0.185954	6.57918	4.73e-11	6.46e-10
AT3G57490	860.835	1.22321	0.160576	7.61767	2.58e-14	5.58e-13
AT3G13940	732.35	1.2227	0.153783	7.95076	1.85e-15	4.67e-14
AT5G45820	986.744	1.22155	0.214883	5.6847	1.31e-08	1.22e-07
AT2G28550	2347.09	1.22134	0.158128	7.72374	1.13e-14	2.54e-13
AT1G77570	51.9078	1.22012	0.340298	3.58543	0.000336517	0.00131975
AT1G01680	113.937	1.21995	0.335119	3.64035	0.000272266	0.00109412
AT5G02270	1119.64	1.21957	0.191219	6.37787	1.8e-10	2.23e-09
AT1G65840	1642.29	1.21873	0.121295	10.0477	9.41e-24	5.96e-22
AT1G79550	9061.57	1.21809	0.11846	10.2827	8.43e-25	6.04e-23
AT5G67160	269.256	1.21768	0.233785	5.20856	1.9e-07	1.45e-06
AT4G01897	70.9809	1.2176	0.278202	4.37666	1.21e-05	6.58e-05
AT3G09162	70.3	1.21705	0.40896	2.97596	0.00292073	0.00892585
AT4G04510	51.5833	1.21487	0.451402	2.69132	0.00711709	0.019373
AT1G13030	264.683	1.21428	0.189015	6.42426	1.33e-10	1.69e-09
AT1G69070	1075.05	1.21397	0.126572	9.59112	8.71e-22	4.5e-20
AT5G41190	1293.31	1.21354	0.135365	8.96499	3.1e-19	1.21e-17
AT1G66840	965.119	1.21343	0.170519	7.1161	1.11e-12	1.93e-11
AT3G58990	1219.61	1.2124	0.294655	4.11463	3.88e-05	0.000188833
AT1G28395	385.346	1.21226	0.190581	6.36087	2.01e-10	2.48e-09
AT5G46570	201.546	1.21069	0.266509	4.54278	5.55e-06	3.24e-05
AT4G30450	710.994	1.21055	0.177725	6.81139	9.67e-12	1.47e-10
AT1G31710	244.863	1.21033	0.234518	5.1609	2.46e-07	1.83e-06
AT2G35960	1039.37	1.20831	0.191785	6.30034	2.97e-10	3.58e-09
AT4G27940	800.146	1.2078	0.212768	5.67663	1.37e-08	1.28e-07
AT2G46630	171.741	1.20754	0.33871	3.56511	0.000363704	0.00141523
AT1G34640	117.162	1.20732	0.283302	4.2616	2.03e-05	0.000105615
AT1G04980	779.446	1.20598	0.194801	6.19083	5.98e-10	6.85e-09
AT4G03400	1299.15	1.20597	0.193197	6.24219	4.31e-10	5.05e-09
AT3G12685	282.793	1.20513	0.275193	4.37922	1.19e-05	6.51e-05
AT5G41620	160.17	1.20482	0.246197	4.89374	9.89e-07	6.65e-06
AT5G42670	312.571	1.20372	0.204287	5.89228	3.81e-09	3.82e-08
AT5G42250	1177.84	1.20338	0.156776	7.67579	1.64e-14	3.65e-13
AT4G38890	971.578	1.20259	0.129881	9.25918	2.06e-20	9.31e-19
AT3G23120	202.63	1.20255	0.268529	4.47829	7.52e-06	4.27e-05
AT1G54690	221.059	1.20251	0.197161	6.09911	1.07e-09	1.17e-08
AT3G21190	364.211	1.20228	0.204435	5.88101	4.08e-09	4.07e-08
AT3G18490	11602.1	1.20198	0.172819	6.95511	3.52e-12	5.73e-11
AT2G29500	172.26	1.20091	0.268254	4.47678	7.58e-06	4.29e-05
AT1G64600	182.004	1.19984	0.197352	6.0797	1.2e-09	1.31e-08
AT2G28880	427.572	1.19971	0.197504	6.07435	1.24e-09	1.35e-08
AT1G06380	334.129	1.1992	0.195164	6.14456	8.02e-10	9e-09
AT2G37560	50.9927	1.19913	0.354153	3.38592	0.000709412	0.00257267
AT2G41140	2232.91	1.19795	0.134948	8.87711	6.86e-19	2.51e-17
AT1G12110	6484.1	1.19743	0.170331	7.03	2.07e-12	3.48e-11
AT5G23370	51.1015	1.19737	0.458823	2.60965	0.00906343	0.0238679
AT3G08505	372.999	1.19723	0.190062	6.29915	2.99e-10	3.6e-09
AT1G04160	123.219	1.19632	0.284023	4.21204	2.53e-05	0.000128358
AT1G03530	635.522	1.19574	0.156996	7.6164	2.61e-14	5.62e-13
AT1G80850	122.92	1.19453	0.397229	3.00716	0.00263703	0.00815332
AT3G12050	2290.44	1.19379	0.101744	11.7333	8.6e-32	1.1e-29
AT2G30150	762.258	1.19366	0.173188	6.89228	5.49e-12	8.71e-11
AT3G48160	45.971	1.19355	0.371955	3.20885	0.00133266	0.00448796
AT3G24495	193.084	1.19343	0.201794	5.9141	3.34e-09	3.39e-08
AT2G28605	526.344	1.19317	0.255755	4.66528	3.08e-06	1.89e-05
AT1G35180	61.096	1.19288	0.479341	2.48859	0.012825	0.0321511
AT4G15440	458.458	1.19284	0.225166	5.29759	1.17e-07	9.29e-07
AT1G10900	1466.24	1.19233	0.125167	9.52589	1.64e-21	8.23e-20
AT5G44670	625.851	1.1919	0.188084	6.33705	2.34e-10	2.86e-09
AT2G33330	483.231	1.19128	0.309759	3.84583	0.000120147	0.000525009
AT5G20670	167.424	1.19086	0.288555	4.12697	3.68e-05	0.000179662
AT5G23070	581.739	1.18986	0.159688	7.45121	9.25e-14	1.85e-12
AT5G62440	723.822	1.18933	0.132926	8.94733	3.64e-19	1.41e-17
AT3G02490	258.991	1.18915	0.223779	5.31395	1.07e-07	8.57e-07
AT5G66540	929.342	1.18904	0.137111	8.6721	4.24e-18	1.43e-16
AT1G04530	3487.15	1.18895	0.157516	7.54812	4.42e-14	9.2e-13
AT4G04850	3283.11	1.18761	0.166016	7.15363	8.45e-13	1.49e-11
AT3G15950	846.581	1.18735	0.273402	4.34287	1.41e-05	7.58e-05
AT2G39020	1208.44	1.18731	0.120773	9.83095	8.28e-23	4.83e-21
AT2G38720	52.5314	1.18611	0.419729	2.82589	0.00471501	0.0135389
AT2G29360	1657.63	1.18587	0.158566	7.47875	7.5e-14	1.53e-12
AT5G66052	42.5933	1.18549	0.371369	3.19221	0.00141189	0.0047193
AT1G62350	51.3201	1.18366	0.369245	3.20563	0.00134768	0.00453379
AT3G22210	41.4058	1.18358	0.488528	2.42275	0.0154037	0.0375926
AT2G32500	660.278	1.18349	0.279919	4.22797	2.36e-05	0.000120746
AT2G25680	240.509	1.18337	0.254746	4.64528	3.4e-06	2.07e-05
AT1G72645	225.571	1.18223	0.352149	3.35717	0.000787448	0.00282165
AT5G11240	903.664	1.18216	0.131918	8.96133	3.21e-19	1.25e-17
AT4G13575	2299.51	1.1819	0.293263	4.03016	5.57e-05	0.000262385
AT5G45280	924.876	1.18187	0.160102	7.38201	1.56e-13	3.04e-12
AT1G32780	120.648	1.181	0.416169	2.8378	0.00454257	0.0131121
AT1G70000	739.048	1.17986	0.219927	5.36478	8.1e-08	6.6e-07
AT2G26790	60.0143	1.17867	0.336632	3.50135	0.000462909	0.00175475
AT3G56300	113.107	1.17833	0.310057	3.80036	0.000144486	0.000620244
AT2G24120	1197.83	1.178	0.182319	6.46118	1.04e-10	1.34e-09
AT4G01590	792.157	1.17778	0.124941	9.42667	4.23e-21	2.03e-19
AT1G11670	190.67	1.17699	0.291791	4.03368	5.49e-05	0.000259239
AT5G14050	1217.21	1.17667	0.124902	9.42079	4.48e-21	2.13e-19
AT4G04330	30.9544	1.17646	0.48814	2.41008	0.015949	0.0387221
AT2G25355	208.553	1.17634	0.221193	5.31814	1.05e-07	8.38e-07
AT4G25700	4210.52	1.17582	0.169278	6.94609	3.76e-12	6.09e-11
AT1G55690	415.174	1.17525	0.214755	5.4725	4.44e-08	3.78e-07
AT1G19440	372.916	1.17493	0.235264	4.99407	5.91e-07	4.14e-06
AT1G62110	94.9273	1.17475	0.28308	4.1499	3.33e-05	0.000164036
AT3G62600	2505.42	1.17444	0.171966	6.82948	8.52e-12	1.31e-10
AT3G17830	112.516	1.17331	0.288781	4.06296	4.85e-05	0.000231261
AT1G22690	844.45	1.17269	0.296559	3.95432	7.68e-05	0.000348841
AT2G13810	167.063	1.17233	0.291728	4.01857	5.86e-05	0.000274216
AT2G43240	247.261	1.17173	0.210664	5.56208	2.67e-08	2.36e-07
AT3G09720	446.386	1.17065	0.146754	7.97695	1.5e-15	3.8e-14
AT5G19880	238.102	1.17019	0.425275	2.7516	0.00593055	0.0165312
AT1G52280	452.381	1.16913	0.175879	6.64732	2.98e-11	4.2e-10
AT4G33400	252.439	1.16858	0.226236	5.16531	2.4e-07	1.79e-06
AT3G02650	378.937	1.16744	0.154028	7.57941	3.47e-14	7.38e-13
AT1G74070	1267.42	1.16725	0.255739	4.56422	5.01e-06	2.96e-05
AT1G62710	46.1676	1.16665	0.50716	2.30036	0.0214278	0.0498731
AT5G49630	1602.03	1.16642	0.186871	6.24181	4.33e-10	5.06e-09
AT4G09650	23441.2	1.1664	0.22156	5.26449	1.41e-07	1.09e-06
AT4G10450	1338.5	1.16525	0.125874	9.2573	2.1e-20	9.45e-19
AT5G25120	405.176	1.16506	0.249286	4.67359	2.96e-06	1.83e-05
AT1G74200	46.9943	1.1645	0.366659	3.17598	0.00149331	0.00496045
AT5G38460	225.295	1.16438	0.214375	5.43152	5.59e-08	4.67e-07
AT2G26900	1512.69	1.16382	0.181159	6.42429	1.32e-10	1.69e-09
AT2G28105	43.3572	1.16378	0.41788	2.78496	0.00535349	0.0151219
AT1G77855	33.9407	1.16354	0.466328	2.4951	0.012592	0.0316783
AT3G19440	196.265	1.16275	0.199281	5.83473	5.39e-09	5.3e-08
AT1G29418	105.962	1.16162	0.30002	3.87182	0.000108027	0.00047692
AT2G39518	282.107	1.16155	0.380588	3.05198	0.00227336	0.00714946
AT4G33580	2341.29	1.16144	0.127027	9.14324	6.06e-20	2.58e-18
AT5G39210	264.642	1.16088	0.306479	3.78779	0.000151996	0.000649584
AT1G08410	937.705	1.1607	0.124823	9.29875	1.42e-20	6.56e-19
AT5G55620	1045.08	1.15966	0.201488	5.75545	8.64e-09	8.27e-08
AT4G10150	60.7593	1.1584	0.453665	2.55343	0.0106669	0.0274632
AT4G17695	132.578	1.15717	0.261036	4.43301	9.29e-06	5.18e-05
AT1G70700	8128.1	1.15659	0.16712	6.92068	4.49e-12	7.23e-11
AT4G14770	97.6598	1.15652	0.289635	3.99301	6.52e-05	0.000301356
AT3G22660	1442.32	1.15621	0.139077	8.31346	9.3e-17	2.71e-15
AT1G36310	800.578	1.15503	0.141566	8.15898	3.38e-16	9.06e-15
AT1G27880	62.8702	1.15496	0.326363	3.53887	0.000401847	0.00154581
AT4G36660	422.611	1.15477	0.2004	5.76233	8.3e-09	7.97e-08
AT1G47900	425.266	1.15475	0.221821	5.20577	1.93e-07	1.47e-06
AT1G25440	7435.16	1.15447	0.16729	6.90103	5.16e-12	8.23e-11
AT2G32530	505.935	1.15423	0.198074	5.82727	5.63e-09	5.53e-08
AT1G64760	38.7642	1.15386	0.453319	2.54537	0.0109163	0.0280004
AT1G19490	316.126	1.15365	0.197025	5.85538	4.76e-09	4.7e-08
AT2G38010	641.874	1.15363	0.168659	6.83999	7.92e-12	1.22e-10
AT4G09510	494.071	1.15157	0.166717	6.90731	4.94e-12	7.89e-11
AT3G24480	2540.52	1.15131	0.154601	7.44698	9.55e-14	1.91e-12
AT1G02970	37.0502	1.14964	0.426822	2.6935	0.00707067	0.0192521
AT2G39795	281.384	1.14865	0.179145	6.41181	1.44e-10	1.82e-09
AT5G55580	612.731	1.14789	0.169526	6.77116	1.28e-11	1.9e-10
AT5G13740	5195.07	1.14708	0.23489	4.88348	1.04e-06	6.96e-06
AT1G26840	93.7255	1.14707	0.295692	3.87927	0.000104771	0.000463822
AT3G22760	63.3883	1.14666	0.424204	2.70308	0.00686997	0.018774
AT2G40010	45.0795	1.14629	0.38075	3.01062	0.00260716	0.00807264
AT3G11690	435.657	1.1457	0.175321	6.53484	6.37e-11	8.5e-10
AT5G54610	1439.07	1.14505	0.13708	8.35315	6.65e-17	1.96e-15
AT3G06125	1083.78	1.14478	0.164226	6.97076	3.15e-12	5.16e-11
AT3G04550	807.372	1.14435	0.260389	4.39476	1.11e-05	6.09e-05
AT4G24670	213.077	1.14417	0.268011	4.26912	1.96e-05	0.000102336
AT1G71810	931.097	1.14405	0.190935	5.99184	2.07e-09	2.17e-08
AT4G15450	258.42	1.14389	0.289163	3.95587	7.63e-05	0.000347083
AT1G66250	234.308	1.14311	0.225849	5.06139	4.16e-07	2.99e-06
AT1G11130	152.122	1.14141	0.311518	3.66402	0.000248291	0.00101086
AT3G02230	4052.08	1.14137	0.205943	5.54216	2.99e-08	2.63e-07
AT3G61320	568.853	1.141	0.152697	7.47231	7.88e-14	1.6e-12
AT1G55900	637.36	1.13925	0.14874	7.65933	1.87e-14	4.11e-13
AT5G64480	352.079	1.13792	0.170208	6.68547	2.3e-11	3.3e-10
AT5G60960	1217.94	1.13549	0.124908	9.09063	9.85e-20	4.06e-18
AT1G54010	1007.59	1.13463	0.161982	7.00465	2.48e-12	4.12e-11
AT4G00430	5568.4	1.13455	0.178468	6.35714	2.06e-10	2.53e-09
AT1G09180	84.7803	1.13403	0.286919	3.95243	7.74e-05	0.00035145
AT4G04670	305.275	1.13342	0.183518	6.17608	6.57e-10	7.46e-09
AT5G13730	647.276	1.13336	0.258699	4.38101	1.18e-05	6.46e-05
AT3G52170	193.938	1.13166	0.316548	3.57501	0.000350218	0.00136797
AT5G06350	616.352	1.13108	0.140745	8.03641	9.25e-16	2.39e-14
AT1G08130	698.6	1.13083	0.159553	7.08748	1.37e-12	2.35e-11
AT2G37180	1832.36	1.13072	0.147183	7.68241	1.56e-14	3.48e-13
AT5G13060	99.2428	1.13037	0.274411	4.11927	3.8e-05	0.000185397
AT4G00620	606.799	1.13025	0.170732	6.62	3.59e-11	4.98e-10
AT3G13480	361.074	1.1295	0.167388	6.74778	1.5e-11	2.22e-10
AT3G44740	163.328	1.1294	0.208398	5.41942	5.98e-08	4.97e-07
AT5G37400	48.021	1.12928	0.354769	3.18315	0.00145684	0.00485016
AT1G36675	50.1192	1.12886	0.398329	2.83398	0.00459724	0.0132521
AT1G61120	599.751	1.12876	0.370662	3.04525	0.00232486	0.00729474
AT3G51800	4384.21	1.12723	0.10784	10.4528	1.42e-25	1.07e-23
AT1G09310	13192.1	1.1272	0.237226	4.7516	2.02e-06	1.28e-05
AT3G11670	3724.96	1.12603	0.100565	11.1971	4.21e-29	4.25e-27
AT3G53230	800.839	1.12599	0.233515	4.82193	1.42e-06	9.28e-06
AT4G24130	56.8516	1.12575	0.367864	3.06022	0.00221172	0.00698298
AT5G10390	292.253	1.1251	0.201111	5.59443	2.21e-08	1.98e-07
AT5G61300	114.699	1.1243	0.265384	4.23649	2.27e-05	0.000116598
AT4G13560	266.719	1.12428	0.288951	3.89091	9.99e-05	0.000444167
AT3G52940	290.15	1.12324	0.230763	4.86751	1.13e-06	7.49e-06
AT4G37080	972.449	1.12292	0.245348	4.57683	4.72e-06	2.79e-05
AT1G27120	289.662	1.12282	0.333233	3.36948	0.000753093	0.00271777
AT1G77510	2242.2	1.12243	0.21579	5.2015	1.98e-07	1.5e-06
AT5G22860	468.926	1.12216	0.252282	4.44804	8.67e-06	4.85e-05
AT1G34770	87.3736	1.12197	0.311297	3.60418	0.000313136	0.00124049
AT3G26850	221.068	1.12126	0.196622	5.7026	1.18e-08	1.1e-07
AT2G20940	275.185	1.12047	0.188944	5.93019	3.03e-09	3.08e-08
AT3G27640	46.5171	1.12039	0.359046	3.12045	0.00180574	0.00586075
AT5G62070	815.806	1.11999	0.195388	5.73214	9.92e-09	9.41e-08
AT1G49410	773.723	1.11938	0.169491	6.60433	3.99e-11	5.5e-10
AT1G79770	68.1367	1.11903	0.344714	3.24625	0.00116937	0.00399466
AT1G10650	750.746	1.11878	0.170121	6.57639	4.82e-11	6.57e-10
AT2G18220	855.242	1.1173	0.126523	8.83078	1.04e-18	3.71e-17
AT1G63050	420.024	1.11721	0.161685	6.9098	4.85e-12	7.78e-11
AT1G50910	63.136	1.11672	0.31519	3.54299	0.000395611	0.00152425
AT5G55280	1247.73	1.11489	0.15353	7.26169	3.82e-13	7.02e-12
AT2G31725	116.118	1.11306	0.271171	4.10462	4.05e-05	0.0001962
AT5G46800	4260.43	1.1126	0.186826	5.95529	2.6e-09	2.67e-08
AT4G14240	1333.63	1.11204	0.164507	6.75982	1.38e-11	2.05e-10
AT1G61570	755.724	1.11112	0.13146	8.45213	2.86e-17	8.69e-16
AT1G73870	3082.07	1.11105	0.204177	5.4416	5.28e-08	4.43e-07
AT5G18020	87.3617	1.11089	0.363914	3.05263	0.00226849	0.00713763
AT4G25290	1355.71	1.11089	0.198301	5.60202	2.12e-08	1.9e-07
AT4G39770	348.381	1.11028	0.275681	4.02741	5.64e-05	0.000265147
AT5G11630	289.088	1.10979	0.161385	6.87665	6.13e-12	9.62e-11
AT5G36907	111.477	1.10972	0.394133	2.8156	0.00486858	0.0139176
AT1G13080	1992.79	1.10971	0.199035	5.57542	2.47e-08	2.2e-07
AT3G56990	895.106	1.10901	0.151589	7.31587	2.56e-13	4.82e-12
AT4G36020	1079.83	1.10866	0.161457	6.86658	6.58e-12	1.02e-10
AT2G04100	186.744	1.10834	0.311328	3.56004	0.000370804	0.00144107
AT5G53120	1198.56	1.10805	0.168941	6.55877	5.43e-11	7.3e-10
AT1G48630	2798.31	1.10789	0.118184	9.37432	6.96e-21	3.29e-19
AT1G28560	156.402	1.10784	0.325196	3.4067	0.000657534	0.00240309
AT5G57030	1884.45	1.10728	0.246137	4.49865	6.84e-06	3.92e-05
AT3G52360	709.692	1.10678	0.285928	3.87083	0.000108467	0.000478752
AT1G61990	375.424	1.10607	0.186146	5.94199	2.82e-09	2.89e-08
AT1G03310	624.124	1.10517	0.162746	6.79074	1.12e-11	1.67e-10
AT1G48570	539.444	1.10503	0.139851	7.90151	2.76e-15	6.77e-14
AT3G59630	433.253	1.105	0.169085	6.5352	6.35e-11	8.49e-10
AT5G65820	78.5576	1.10482	0.310683	3.55611	0.00037638	0.00145863
AT4G28450	881.951	1.1042	0.151937	7.2675	3.66e-13	6.76e-12
AT2G16430	1612.1	1.10419	0.206807	5.33922	9.33e-08	7.52e-07
AT2G23130	1262.53	1.10379	0.278299	3.96621	7.3e-05	0.000333712
AT5G59850	2972.8	1.10339	0.101867	10.8317	2.44e-27	2.13e-25
AT5G02060	42.5953	1.10336	0.3913	2.81974	0.00480629	0.013762
AT4G34290	847.041	1.10257	0.214903	5.13054	2.89e-07	2.12e-06
AT3G25110	48.3876	1.10167	0.428442	2.57135	0.0101303	0.0262679
AT1G32220	1934.72	1.10065	0.214902	5.12161	3.03e-07	2.22e-06
AT4G21880	108.153	1.10064	0.259861	4.23551	2.28e-05	0.000117077
AT4G19460	353.506	1.10061	0.286908	3.83612	0.000124991	0.000543263
AT1G59510	81.5385	1.10015	0.2973	3.70046	0.00021521	0.00088953
AT1G30135	239.546	1.09955	0.370061	2.97126	0.00296582	0.00904211
AT4G20020	835.833	1.09918	0.134366	8.1805	2.83e-16	7.69e-15
AT1G68570	1211.3	1.09902	0.14966	7.34346	2.08e-13	3.96e-12
AT1G29500	207.839	1.09886	0.32448	3.38655	0.000707786	0.00256774
AT2G29550	1134.11	1.09836	0.223882	4.90598	9.3e-07	6.28e-06
AT1G14260	42.6769	1.09821	0.470809	2.33261	0.0196689	0.0463676
ATCG00430	62.0039	1.09805	0.435569	2.52096	0.0117035	0.029762
AT2G37585	132.057	1.09791	0.323737	3.39137	0.000695439	0.00252676
AT1G53240	7006.03	1.09746	0.140821	7.79332	6.53e-15	1.53e-13
AT4G23150	994.945	1.09692	0.264469	4.14764	3.36e-05	0.000165492
AT5G48400	497.436	1.09624	0.313916	3.49215	0.000479154	0.00181241
AT4G29070	1057.2	1.09543	0.124873	8.77234	1.75e-18	6.1e-17
AT2G31790	1563.22	1.09495	0.19764	5.54013	3.02e-08	2.66e-07
AT5G48840	266.002	1.09476	0.187704	5.83239	5.46e-09	5.37e-08
AT2G41670	121.056	1.09452	0.27479	3.98312	6.8e-05	0.000312922
AT1G02405	37.6047	1.09428	0.418992	2.61169	0.00900957	0.0237427
AT2G37040	17009.2	1.09379	0.19036	5.7459	9.14e-09	8.72e-08
AT2G24850	1785.5	1.09348	0.381927	2.86305	0.00419587	0.0122269
AT1G67630	194.679	1.09297	0.205284	5.32422	1.01e-07	8.12e-07
AT4G21140	270.994	1.0924	0.208327	5.2437	1.57e-07	1.22e-06
AT5G59480	936.88	1.09218	0.13293	8.21617	2.1e-16	5.84e-15
AT5G37020	1138.68	1.09196	0.139752	7.8136	5.56e-15	1.32e-13
AT5G01270	1129.75	1.09127	0.117789	9.26457	1.96e-20	8.91e-19
AT1G22070	756.698	1.0901	0.204617	5.32752	9.96e-08	7.99e-07
AT2G32390	136.759	1.08942	0.267369	4.07457	4.61e-05	0.000221331
AT4G24190	9677.5	1.08784	0.158368	6.86908	6.46e-12	1.01e-10
AT2G26260	217.479	1.08748	0.221063	4.91933	8.68e-07	5.89e-06
AT1G09210	5836.62	1.08741	0.161478	6.73411	1.65e-11	2.41e-10
AT4G01220	273.662	1.08715	0.177322	6.13093	8.74e-10	9.75e-09
AT4G31790	769.001	1.08713	0.155972	6.97002	3.17e-12	5.18e-11
AT3G43600	1060.42	1.08665	0.170364	6.37841	1.79e-10	2.23e-09
AT1G38131	96.1827	1.08639	0.326429	3.3281	0.000874411	0.0030856
AT1G29320	580.889	1.08579	0.166213	6.5325	6.47e-11	8.62e-10
AT2G29200	602.369	1.08502	0.157569	6.88603	5.74e-12	9.07e-11
AT5G63530	1963.86	1.08489	0.171551	6.32401	2.55e-10	3.1e-09
AT5G65140	246.317	1.08462	0.243661	4.45135	8.53e-06	4.79e-05
AT2G35605	234.711	1.08397	0.205586	5.27257	1.35e-07	1.05e-06
AT1G71210	405.225	1.08395	0.189438	5.72189	1.05e-08	9.93e-08
AT5G40390	873.49	1.08372	0.201302	5.38354	7.3e-08	5.99e-07
AT4G22380	498.369	1.083	0.154594	7.00542	2.46e-12	4.1e-11
AT2G35130	724.217	1.08226	0.221942	4.87631	1.08e-06	7.19e-06
AT4G15920	1222.78	1.08172	0.193007	5.60458	2.09e-08	1.87e-07
AT4G38770	7427.9	1.08167	0.228991	4.72361	2.32e-06	1.46e-05
AT4G00400	439.261	1.08146	0.320075	3.37876	0.000728123	0.00263556
AT1G61730	611.528	1.08129	0.144538	7.48102	7.38e-14	1.5e-12
AT5G10240	483.957	1.08124	0.178427	6.05983	1.36e-09	1.47e-08
AT4G00360	3278.28	1.08117	0.232258	4.65504	3.24e-06	1.98e-05
AT3G29200	2534.05	1.08093	0.110407	9.79042	1.24e-22	7.09e-21
AT2G30540	365.938	1.08082	0.249577	4.33063	1.49e-05	7.97e-05
AT3G05320	188.614	1.08058	0.220777	4.89446	9.86e-07	6.62e-06
AT1G76280	386.822	1.0805	0.219543	4.92159	8.58e-07	5.83e-06
AT1G44000	4569.63	1.0802	0.21427	5.0413	4.62e-07	3.28e-06
AT1G24020	297.032	1.07924	0.265646	4.06271	4.85e-05	0.00023145
AT5G61570	282.711	1.079	0.201325	5.35951	8.34e-08	6.78e-07
AT3G15420	25.0275	1.0788	0.459011	2.35026	0.0187602	0.0445157
AT3G56570	79.7547	1.07832	0.340179	3.16986	0.00152515	0.00505486
AT4G10180	1057.28	1.07801	0.112541	9.57883	9.81e-22	5.04e-20
AT2G23180	269.87	1.07793	0.196062	5.4979	3.84e-08	3.32e-07
AT3G23805	317.744	1.07726	0.313081	3.44083	0.000579926	0.0021447
AT2G36630	3309.37	1.07678	0.117719	9.14702	5.85e-20	2.5e-18
AT2G31230	928.612	1.07582	0.237921	4.52174	6.13e-06	3.54e-05
AT5G04940	357.467	1.07545	0.160719	6.69148	2.21e-11	3.18e-10
AT1G67080	522.473	1.075	0.157476	6.82643	8.71e-12	1.34e-10
AT5G41170	44.7574	1.07419	0.372146	2.88646	0.00389598	0.0114448
AT4G22200	1790.09	1.07311	0.173089	6.1998	5.65e-10	6.49e-09
AT4G30840	268.927	1.07235	0.195721	5.47898	4.28e-08	3.65e-07
AT2G21380	941.052	1.0723	0.206927	5.18201	2.2e-07	1.65e-06
AT4G40065	45.6996	1.07225	0.400396	2.67797	0.00740708	0.0200293
AT5G18440	452.99	1.07216	0.154997	6.91729	4.6e-12	7.4e-11
AT3G18240	290.563	1.07195	0.177261	6.0473	1.47e-09	1.59e-08
AT1G29940	1791.11	1.07127	0.122077	8.77542	1.7e-18	5.95e-17
AT5G48730	251.605	1.07113	0.181807	5.89158	3.83e-09	3.83e-08
AT2G34050	232.295	1.07102	0.187233	5.72024	1.06e-08	1e-07
AT5G63550	473.461	1.06988	0.170977	6.25745	3.91e-10	4.59e-09
AT4G15770	1530.02	1.06971	0.131031	8.16377	3.25e-16	8.78e-15
AT1G18710	46.6308	1.06901	0.461392	2.31693	0.0205073	0.0480618
AT3G22310	1182.2	1.06763	0.170056	6.27811	3.43e-10	4.07e-09
AT4G14548	58.2902	1.06735	0.336365	3.1732	0.0015077	0.00500308
AT5G42150	1051.51	1.06719	0.164679	6.4804	9.15e-11	1.19e-09
AT2G22100	271.646	1.06678	0.228923	4.66	3.16e-06	1.94e-05
AT1G19700	1912.82	1.06615	0.121912	8.74526	2.23e-18	7.68e-17
AT3G11964	1716.61	1.06594	0.120618	8.83729	9.81e-19	3.51e-17
AT3G15090	672.321	1.06588	0.174767	6.09888	1.07e-09	1.17e-08
AT3G19370	386.097	1.06438	0.270433	3.93584	8.29e-05	0.000374598
AT2G18940	766.672	1.06431	0.202119	5.26575	1.4e-07	1.09e-06
AT1G62560	831.079	1.06369	0.296532	3.58712	0.000334352	0.00131239
AT3G01160	1066.88	1.06338	0.123336	8.62187	6.59e-18	2.16e-16
AT1G11710	103.954	1.06337	0.278488	3.81838	0.000134329	0.000580393
AT4G39960	1907.85	1.06302	0.151744	7.00536	2.46e-12	4.1e-11
AT2G16770	133.159	1.06273	0.241901	4.39326	1.12e-05	6.13e-05
AT1G72040	1628.01	1.06219	0.161923	6.55986	5.39e-11	7.26e-10
AT5G48030	1259.87	1.06199	0.137386	7.73001	1.08e-14	2.43e-13
AT1G77550	661.941	1.0611	0.140487	7.55297	4.25e-14	8.9e-13
AT5G08600	293.101	1.06098	0.271481	3.90811	9.3e-05	0.000416594
AT4G12030	681.805	1.06083	0.32691	3.24502	0.00117444	0.00400983
AT1G73770	109.776	1.05946	0.263044	4.0277	5.63e-05	0.000264882
AT5G23820	786.058	1.05916	0.227904	4.64741	3.36e-06	2.05e-05
AT5G44635	215.613	1.05822	0.221676	4.77373	1.81e-06	1.16e-05
AT5G15550	973.58	1.05787	0.133101	7.94788	1.9e-15	4.77e-14
AT1G19250	566.733	1.05773	0.259735	4.07235	4.65e-05	0.00022318
AT4G27010	266.398	1.05735	0.225242	4.69432	2.68e-06	1.66e-05
AT4G31000	314.806	1.05707	0.28914	3.65589	0.000256286	0.00103814
AT1G01120	3439.45	1.05593	0.244476	4.31915	1.57e-05	8.36e-05
AT2G18510	953.432	1.05588	0.167771	6.29357	3.1e-10	3.72e-09
AT1G49740	484.672	1.0551	0.188409	5.60005	2.14e-08	1.92e-07
AT5G61770	717.114	1.0544	0.155894	6.7636	1.35e-11	2e-10
AT2G32640	756.972	1.05433	0.243706	4.32622	1.52e-05	8.11e-05
AT1G48610	389.777	1.05357	0.178502	5.90225	3.59e-09	3.61e-08
AT1G06720	1299.57	1.05292	0.145147	7.25416	4.04e-13	7.39e-12
AT1G78210	575.513	1.05247	0.267799	3.93007	8.49e-05	0.000383263
AT5G35970	13003.1	1.05219	0.201965	5.20975	1.89e-07	1.44e-06
AT3G50620	66.3409	1.05214	0.304818	3.45168	0.000557107	0.00207105
AT2G17250	855.902	1.05166	0.15948	6.59431	4.27e-11	5.87e-10
AT3G03960	2322.59	1.05139	0.105603	9.95609	2.37e-23	1.44e-21
AT1G58440	1250.21	1.05123	0.196327	5.3545	8.58e-08	6.95e-07
AT3G23740	99.6231	1.05091	0.291569	3.60432	0.000312976	0.00124012
AT1G56345	122.733	1.0509	0.246281	4.26706	1.98e-05	0.000103202
AT3G07050	2078.3	1.05075	0.128469	8.17897	2.86e-16	7.76e-15
AT5G22320	572.326	1.05067	0.162312	6.47318	9.6e-11	1.25e-09
AT3G17930	2062.65	1.05059	0.155502	6.75616	1.42e-11	2.1e-10
AT2G04240	503.341	1.05058	0.248593	4.22612	2.38e-05	0.000121548
AT2G46040	208.371	1.04992	0.250391	4.19312	2.75e-05	0.000138387
AT2G29540	155.689	1.04974	0.252297	4.16072	3.17e-05	0.000157732
AT1G15440	911.837	1.0497	0.14524	7.22736	4.92e-13	8.93e-12
AT5G04280	1323.73	1.04952	0.126208	8.31577	9.12e-17	2.66e-15
AT5G53760	370.085	1.04931	0.172301	6.08998	1.13e-09	1.23e-08
AT4G38100	818.581	1.04899	0.138657	7.5653	3.87e-14	8.16e-13
AT5G05240	78.7586	1.0483	0.35315	2.96842	0.00299333	0.00911878
AT1G01300	899.924	1.04809	0.168204	6.23105	4.63e-10	5.39e-09
AT1G13160	1210.74	1.04747	0.117479	8.91622	4.82e-19	1.82e-17
AT5G58070	2873.63	1.04722	0.138659	7.55251	4.27e-14	8.93e-13
AT5G05340	777.311	1.04702	0.38493	2.72003	0.00652769	0.0179822
AT4G20910	212.248	1.0468	0.268302	3.90156	9.56e-05	0.000426732
AT3G61590	346.794	1.04628	0.18351	5.70148	1.19e-08	1.11e-07
AT4G13220	811.626	1.04626	0.168522	6.20845	5.35e-10	6.16e-09
AT2G27590	318.974	1.04617	0.182774	5.72383	1.04e-08	9.84e-08
AT5G45430	8541.07	1.04612	0.0945127	11.0686	1.78e-28	1.69e-26
AT3G17170	690.168	1.04558	0.201289	5.19444	2.05e-07	1.55e-06
AT3G06145	473.149	1.04518	0.332904	3.1396	0.0016918	0.00554517
AT2G15020	2871.93	1.04422	0.311654	3.35057	0.000806455	0.00288011
AT5G21482	713.068	1.04406	0.146011	7.15055	8.64e-13	1.52e-11
AT2G42975	938.08	1.04316	0.1547	6.74307	1.55e-11	2.29e-10
AT4G23620	331.821	1.04157	0.173273	6.01118	1.84e-09	1.94e-08
AT1G27680	152.254	1.04112	0.21597	4.82067	1.43e-06	9.33e-06
AT1G80890	63.6393	1.04072	0.336108	3.09639	0.00195893	0.0062914
AT4G23320	96.3276	1.03979	0.339376	3.06384	0.00218515	0.00691383
AT5G65470	615.85	1.03961	0.281361	3.69492	0.000219957	0.000907592
AT3G56330	51.4881	1.03951	0.401488	2.58913	0.00962183	0.0251356
AT5G37360	2130.94	1.03822	0.152488	6.80849	9.86e-12	1.5e-10
AT5G25590	232.161	1.03808	0.232596	4.46302	8.08e-06	4.55e-05
AT1G67000	148.476	1.03762	0.37104	2.79651	0.0051657	0.0146581
AT5G38060	140.393	1.03726	0.229243	4.52473	6.05e-06	3.5e-05
AT5G67330	2350.78	1.03689	0.199905	5.18693	2.14e-07	1.61e-06
AT3G56430	309.84	1.03676	0.16041	6.46317	1.03e-10	1.33e-09
AT5G59610	374.764	1.03661	0.167608	6.18474	6.22e-10	7.1e-09
AT4G12980	1562.6	1.03628	0.228462	4.5359	5.74e-06	3.34e-05
AT4G37630	161.404	1.03615	0.204876	5.05743	4.25e-07	3.04e-06
AT2G24990	739.383	1.03615	0.14674	7.06113	1.65e-12	2.82e-11
AT3G57062	429.952	1.03541	0.180821	5.72617	1.03e-08	9.72e-08
AT4G19560	48.2304	1.03531	0.435333	2.3782	0.0173973	0.0417776
AT2G27820	1362.75	1.0351	0.11304	9.157	5.34e-20	2.29e-18
AT3G59550	100.327	1.03494	0.267663	3.86657	0.000110378	0.000486185
AT1G67950	308.735	1.03489	0.213014	4.85833	1.18e-06	7.83e-06
AT1G65240	67.1987	1.03488	0.445279	2.32412	0.0201192	0.0472673
AT3G49080	683.932	1.03481	0.130066	7.95604	1.78e-15	4.49e-14
AT5G48430	174.569	1.03437	0.302371	3.42086	0.000624239	0.00229448
AT3G21230	593.888	1.03385	0.216279	4.78018	1.75e-06	1.12e-05
AT2G44370	134.341	1.03338	0.275779	3.74712	0.000178877	0.000754254
AT4G34630	1446.01	1.03318	0.133243	7.75411	8.9e-15	2.03e-13
AT2G42980	238.061	1.0322	0.269836	3.82528	0.000130625	0.000565404
AT4G23770	128.274	1.03214	0.287371	3.59165	0.000328594	0.00129322
AT5G60120	218.927	1.03169	0.283187	3.64316	0.000269314	0.00108407
AT5G18080	159.871	1.03118	0.298895	3.44998	0.000560625	0.00208292
AT5G63040	643.166	1.03104	0.18979	5.43252	5.56e-08	4.64e-07
AT3G52190	470.098	1.02983	0.218425	4.7148	2.42e-06	1.51e-05
AT2G12400	72.7638	1.02939	0.395179	2.60488	0.00919071	0.0241601
AT2G17695	906.416	1.02797	0.201615	5.09868	3.42e-07	2.49e-06
AT1G79600	5432.38	1.02793	0.115085	8.93192	4.19e-19	1.6e-17
AT2G40570	234.366	1.0277	0.194025	5.29672	1.18e-07	9.33e-07
AT4G10760	862.486	1.02768	0.12978	7.91862	2.4e-15	5.95e-14
AT1G04020	172.841	1.0272	0.215302	4.771	1.83e-06	1.17e-05
AT2G24395	212.733	1.02666	0.240013	4.2775	1.89e-05	9.89e-05
AT4G21180	432.22	1.02621	0.15414	6.6577	2.78e-11	3.93e-10
AT4G04790	146.033	1.02603	0.239901	4.27688	1.9e-05	9.91e-05
AT1G10380	219.874	1.02559	0.228912	4.48027	7.45e-06	4.24e-05
AT3G23090	49.1802	1.02532	0.408066	2.51264	0.0119831	0.0303766
AT4G01480	464.158	1.02525	0.322943	3.1747	0.00149989	0.004978
AT5G60890	208.131	1.02525	0.250344	4.09535	4.22e-05	0.000203508
AT1G08200	4753.07	1.02504	0.161916	6.33072	2.44e-10	2.97e-09
AT1G70505	105.837	1.025	0.271672	3.77291	0.000161353	0.00068698
AT3G06680	811.37	1.02435	0.151951	6.74134	1.57e-11	2.31e-10
AT4G31360	93.603	1.02418	0.298762	3.42809	0.000607847	0.00224064
AT2G31270	169.684	1.02392	0.237759	4.30656	1.66e-05	8.8e-05
AT2G17800	539.192	1.02345	0.170887	5.98902	2.11e-09	2.21e-08
AT5G64550	153.605	1.02329	0.283859	3.60492	0.000312254	0.00123776
AT5G56000	1072.63	1.02298	0.15417	6.6354	3.24e-11	4.53e-10
AT1G06270	66.3245	1.02293	0.320076	3.1959	0.00139396	0.0046714
AT3G46210	439.599	1.02257	0.147032	6.95478	3.53e-12	5.74e-11
AT5G36925	161.421	1.02246	0.331833	3.08126	0.00206124	0.00657473
AT1G53500	553.946	1.02151	0.151392	6.74745	1.5e-11	2.22e-10
AT1G52342	808.432	1.02101	0.230718	4.42537	9.63e-06	5.35e-05
AT4G23000	64.9228	1.01871	0.332622	3.06267	0.00219373	0.00693302
AT2G33570	428.076	1.0185	0.270451	3.76593	0.000165928	0.000704434
AT3G16180	174.969	1.01809	0.250395	4.06595	4.78e-05	0.000228655
AT3G55280	2732.59	1.01674	0.105759	9.61378	6.99e-22	3.65e-20
AT4G27720	670.417	1.01658	0.251714	4.03865	5.38e-05	0.000254306
AT4G12430	53.3599	1.01618	0.372434	2.72848	0.00636261	0.0175803
AT1G19150	2782.51	1.01608	0.293209	3.46537	0.000529509	0.00197877
AT2G27360	570.493	1.01554	0.165989	6.11814	9.47e-10	1.05e-08
AT2G24590	864.323	1.0154	0.133567	7.60217	2.91e-14	6.24e-13
AT1G56330	2762.77	1.01471	0.134571	7.54034	4.69e-14	9.76e-13
AT5G54160	14576.5	1.01426	0.207911	4.87833	1.07e-06	7.13e-06
AT1G01610	1941.64	1.01352	0.184418	5.49577	3.89e-08	3.35e-07
AT3G26310	379.988	1.01351	0.187554	5.40384	6.52e-08	5.4e-07
AT4G23740	902.909	1.01274	0.230065	4.40196	1.07e-05	5.91e-05
AT1G65560	184.026	1.01272	0.282769	3.58146	0.000341686	0.0013379
AT5G38890	296.293	1.01092	0.185529	5.44887	5.07e-08	4.27e-07
AT3G57000	806.059	1.01034	0.150174	6.72778	1.72e-11	2.51e-10
AT1G05170	537.313	1.00976	0.14044	7.18996	6.48e-13	1.16e-11
AT1G14840	897.24	1.00974	0.201681	5.00659	5.54e-07	3.89e-06
AT3G01180	2446.26	1.00958	0.16346	6.17633	6.56e-10	7.45e-09
AT4G27430	1933.37	1.00912	0.214034	4.71474	2.42e-06	1.51e-05
AT2G15050	1234.98	1.0088	0.202863	4.97281	6.6e-07	4.58e-06
AT2G01870	55.2368	1.00868	0.340453	2.96277	0.00304887	0.00927181
AT4G13070	137.708	1.00849	0.257019	3.92381	8.72e-05	0.000392812
AT4G34910	632.842	1.00754	0.131746	7.64756	2.05e-14	4.46e-13
AT5G64770	1195.51	1.00647	0.129239	7.78764	6.83e-15	1.59e-13
AT3G46320	334.149	1.00628	0.186292	5.4016	6.6e-08	5.46e-07
AT1G19860	651.895	1.00615	0.136968	7.34586	2.04e-13	3.9e-12
AT5G02280	248.04	1.00563	0.198796	5.05858	4.22e-07	3.02e-06
AT1G03630	3441.51	1.00525	0.251894	3.99077	6.59e-05	0.000303713
AT5G27030	1314.31	1.00508	0.148535	6.7666	1.32e-11	1.96e-10
AT3G58830	677.602	1.00507	0.178369	5.63478	1.75e-08	1.6e-07
AT2G32940	42.4201	1.00336	0.407285	2.46353	0.0137575	0.0341684
AT5G02950	75.0285	1.00326	0.313946	3.19565	0.00139516	0.00467366
AT3G59520	133.668	1.00305	0.224552	4.46689	7.94e-06	4.47e-05
AT5G17230	11865.4	1.00291	0.177327	5.65573	1.55e-08	1.43e-07
AT3G45930	363.436	1.00283	0.215029	4.66368	3.11e-06	1.91e-05
AT3G18210	466.129	1.00281	0.164346	6.10182	1.05e-09	1.15e-08
AT2G38640	198.131	1.00229	0.227364	4.40829	1.04e-05	5.75e-05
AT2G40590	1240.19	1.00147	0.136355	7.34452	2.07e-13	3.93e-12
AT5G24990	41.6306	1.00117	0.432149	2.31672	0.0205192	0.048078
AT1G23280	937.177	0.999895	0.142254	7.02892	2.08e-12	3.5e-11
AT3G19830	978.987	0.998473	0.12575	7.94017	2.02e-15	5.07e-14
AT5G39860	57.0426	0.997478	0.347323	2.8719	0.0040801	0.0119329
AT4G34220	1286.5	0.997412	0.31598	3.15657	0.00159638	0.00526106
AT1G07070	328.779	0.997022	0.172656	5.77461	7.71e-09	7.45e-08
AT2G40700	595.532	0.995493	0.147754	6.73749	1.61e-11	2.36e-10
AT1G71840	1479.76	0.995087	0.126643	7.85743	3.92e-15	9.45e-14
AT2G24190	125.313	0.995018	0.292379	3.40318	0.000666065	0.0024292
AT4G18970	697.625	0.994283	0.394223	2.52213	0.0116645	0.0296785
AT2G27810	646.404	0.99377	0.184976	5.37243	7.77e-08	6.35e-07
AT3G29030	532.856	0.993466	0.314359	3.16029	0.00157614	0.00520059
AT1G29250	855.45	0.992854	0.152155	6.52527	6.79e-11	8.99e-10
AT1G36622	731.128	0.992122	0.285233	3.47829	0.000504625	0.0018972
AT1G52160	446.845	0.99132	0.163681	6.05641	1.39e-09	1.5e-08
AT5G45400	114.32	0.99095	0.247767	3.99952	6.35e-05	0.000294174
AT2G10940	27985	0.98994	0.32218	3.07263	0.0021218	0.0067422
AT5G62220	1179.94	0.989815	0.189926	5.21158	1.87e-07	1.43e-06
AT1G66080	200.934	0.989354	0.313013	3.16075	0.00157366	0.00519565
AT4G26950	169.873	0.989308	0.38419	2.57505	0.0100226	0.0260412
AT5G63410	648.924	0.9889	0.197512	5.00679	5.53e-07	3.88e-06
AT2G46660	212.695	0.988702	0.266344	3.71213	0.000205523	0.000853706
AT3G04130	138.774	0.988604	0.284963	3.46924	0.000521937	0.00195389
AT3G02830	3819	0.988525	0.151459	6.52668	6.72e-11	8.92e-10
AT1G27760	3081.44	0.98812	0.189421	5.21652	1.82e-07	1.4e-06
AT3G44110	16899.6	0.98733	0.0956559	10.3217	5.62e-25	4.07e-23
AT3G10080	106.739	0.987252	0.322331	3.06285	0.00219241	0.00693225
AT4G02990	1065.05	0.986968	0.160604	6.14535	7.98e-10	8.96e-09
AT1G09800	61.7682	0.986879	0.354453	2.78423	0.00536542	0.0151489
AT3G24030	400.57	0.986134	0.170912	5.76984	7.93e-09	7.65e-08
AT3G25590	244.866	0.986071	0.253241	3.89381	9.87e-05	0.000439294
AT4G37000	927.487	0.985901	0.183577	5.37051	7.85e-08	6.41e-07
AT5G08050	3764.36	0.985812	0.190723	5.16881	2.36e-07	1.76e-06
AT2G30100	1482.95	0.985804	0.151748	6.49633	8.23e-11	1.08e-09
AT5G40830	248.362	0.985643	0.253476	3.88851	0.000100863	0.000448168
AT4G36580	271.026	0.985001	0.21979	4.48155	7.41e-06	4.22e-05
AT1G78680	1051.5	0.984513	0.213186	4.61809	3.87e-06	2.34e-05
AT5G12220	434.876	0.984163	0.16447	5.98384	2.18e-09	2.27e-08
AT1G80750	1643.64	0.984067	0.124543	7.90143	2.76e-15	6.77e-14
AT2G43020	1358.66	0.983407	0.132473	7.42346	1.14e-13	2.25e-12
AT3G47830	67.6229	0.983075	0.338808	2.90157	0.00371303	0.0109657
AT5G11610	572.074	0.982649	0.267446	3.67419	0.000238603	0.000976162
AT2G03670	196.653	0.982462	0.211835	4.63787	3.52e-06	2.14e-05
AT3G06920	199.895	0.982044	0.207267	4.73805	2.16e-06	1.36e-05
AT5G17310	1950.45	0.981992	0.172878	5.68026	1.34e-08	1.25e-07
AT3G10525	60.081	0.981883	0.340253	2.88574	0.00390489	0.0114675
AT4G04870	297.863	0.981601	0.181753	5.40074	6.64e-08	5.49e-07
AT1G72180	2166.92	0.981493	0.225536	4.35182	1.35e-05	7.32e-05
AT3G21480	350.192	0.981403	0.160716	6.10644	1.02e-09	1.12e-08
AT5G52570	2088.97	0.981206	0.213358	4.59887	4.25e-06	2.54e-05
AT4G08940	59.6913	0.981109	0.373795	2.62472	0.00867193	0.0229815
AT4G33110	1165.82	0.979394	0.235764	4.15412	3.27e-05	0.000161617
AT4G20980	3080.81	0.979302	0.103724	9.44145	3.68e-21	1.78e-19
AT3G24890	59.4569	0.978211	0.32717	2.98991	0.00279056	0.0085743
AT3G23820	4972.64	0.977661	0.209357	4.66982	3.01e-06	1.85e-05
AT5G52310	190.313	0.977393	0.37987	2.57297	0.0100831	0.0261665
AT1G53300	780.991	0.976531	0.200571	4.86875	1.12e-06	7.45e-06
AT1G15710	539.669	0.97611	0.167429	5.82998	5.54e-09	5.44e-08
AT1G07720	1400.75	0.975886	0.193092	5.05401	4.33e-07	3.08e-06
AT1G01970	754.805	0.975093	0.178898	5.45054	5.02e-08	4.23e-07
AT1G57820	278.576	0.975066	0.200105	4.87278	1.1e-06	7.31e-06
AT2G37240	1368.9	0.974797	0.237081	4.11166	3.93e-05	0.000190938
AT4G33220	2546.52	0.974596	0.187775	5.19022	2.1e-07	1.58e-06
AT2G03090	53.2078	0.974525	0.39166	2.48819	0.0128395	0.0321791
AT3G51860	1907.27	0.974111	0.351191	2.77374	0.00554164	0.0155825
AT1G57600	267.996	0.973856	0.178149	5.46652	4.59e-08	3.9e-07
AT1G64405	41.193	0.972916	0.387718	2.50934	0.0120957	0.0306178
AT5G19300	309.776	0.972075	0.183711	5.29134	1.21e-07	9.57e-07
AT1G49380	1043.11	0.971249	0.257531	3.77139	0.000162338	0.000690529
AT3G26490	148.874	0.971243	0.31305	3.10252	0.0019188	0.00617977
AT1G58170	58.5353	0.9711	0.396947	2.44642	0.0144283	0.0355361
AT3G19360	239.319	0.970705	0.179918	5.39526	6.84e-08	5.64e-07
AT1G29890	888.053	0.970518	0.130156	7.45655	8.88e-14	1.78e-12
AT1G72810	413.967	0.970494	0.185273	5.23819	1.62e-07	1.25e-06
AT2G40430	2377.1	0.970231	0.110545	8.77681	1.68e-18	5.89e-17
AT2G39030	13558.2	0.969877	0.344212	2.81768	0.00483727	0.0138424
AT5G50460	1216.51	0.969512	0.197032	4.92059	8.63e-07	5.86e-06
AT4G11460	115.903	0.969118	0.389057	2.49094	0.0127406	0.0319602
AT3G09160	87.3556	0.969063	0.330885	2.9287	0.00340382	0.0101966
AT1G56260	68.2146	0.968617	0.29154	3.32241	0.000892426	0.00313996
AT1G15830	782.891	0.96836	0.262931	3.68294	0.000230557	0.000946465
AT5G03120	519.497	0.968277	0.301937	3.20689	0.0013418	0.00451716
AT1G78650	227.175	0.968229	0.210266	4.60478	4.13e-06	2.48e-05
AT5G54180	248.383	0.967877	0.244484	3.95886	7.53e-05	0.000343098
AT4G29330	932.491	0.967505	0.144893	6.67737	2.43e-11	3.47e-10
AT2G20570	9226.67	0.967294	0.1103	8.76968	1.79e-18	6.23e-17
AT4G19985	419.974	0.967091	0.2199	4.39786	1.09e-05	6.01e-05
AT2G19750	1242.97	0.96682	0.151372	6.38704	1.69e-10	2.12e-09
AT2G24490	223.47	0.96661	0.195805	4.9366	7.95e-07	5.44e-06
AT1G47500	1450.92	0.966602	0.113295	8.53172	1.44e-17	4.54e-16
AT3G49720	1679.07	0.965612	0.208278	4.63616	3.55e-06	2.15e-05
AT1G01210	263.072	0.965271	0.213582	4.51943	6.2e-06	3.58e-05
AT3G20540	831.12	0.965259	0.185419	5.20582	1.93e-07	1.47e-06
AT5G15520	274.995	0.964824	0.181728	5.30917	1.1e-07	8.77e-07
AT5G22650	5988.55	0.964635	0.108454	8.89443	5.87e-19	2.17e-17
AT5G08070	138.591	0.963754	0.286997	3.35806	0.000784906	0.00281411
AT4G03460	55.7144	0.963297	0.417873	2.30524	0.0211531	0.0493291
AT5G27360	316.227	0.962989	0.32138	2.99642	0.00273174	0.00841104
AT3G49670	1318.38	0.96293	0.193007	4.98909	6.07e-07	4.24e-06
AT2G32060	3102.95	0.962434	0.104979	9.16786	4.83e-20	2.08e-18
AT1G43770	137.446	0.962274	0.273722	3.51551	0.000438902	0.00167297
AT2G20450	1950.78	0.961984	0.12255	7.84973	4.17e-15	9.98e-14
AT2G37630	558.99	0.96174	0.213595	4.50263	6.71e-06	3.85e-05
AT2G34010	95.5437	0.95981	0.307332	3.12304	0.00178996	0.00581712
AT2G21210	1003.75	0.959664	0.216919	4.42408	9.69e-06	5.38e-05
AT1G16410	3148.64	0.959194	0.316028	3.03515	0.00240412	0.00751284
AT4G36250	1856.67	0.958994	0.143158	6.69885	2.1e-11	3.03e-10
AT4G04750	295.342	0.958675	0.203331	4.71486	2.42e-06	1.51e-05
AT2G43040	74.0494	0.958237	0.291388	3.28853	0.00100713	0.00349625
AT3G28760	182.672	0.95763	0.263602	3.63287	0.000280291	0.00112239
AT4G39366	91.6387	0.957131	0.268245	3.56812	0.000359552	0.00140017
AT5G22820	229.659	0.956812	0.219201	4.365	1.27e-05	6.92e-05
AT2G20560	480.374	0.956314	0.389911	2.45265	0.014181	0.0350483
AT3G14940	221.196	0.956195	0.301944	3.16679	0.00154129	0.00510484
AT5G66960	48.263	0.955997	0.345229	2.76917	0.0056199	0.0157841
AT4G14750	130.978	0.955634	0.258901	3.69111	0.000223275	0.000919709
AT1G66330	3859.06	0.955143	0.123171	7.75463	8.86e-15	2.02e-13
AT1G69610	184.158	0.955096	0.287243	3.32504	0.000884049	0.00311334
AT1G17840	2113.9	0.955094	0.171803	5.55925	2.71e-08	2.4e-07
AT1G07187	91.623	0.954974	0.390499	2.44552	0.0144642	0.0356022
AT5G24420	373.472	0.954667	0.319559	2.98745	0.00281315	0.00863271
AT1G09830	1081.43	0.954352	0.130173	7.33141	2.28e-13	4.32e-12
AT3G55630	1148.85	0.953907	0.205834	4.63434	3.58e-06	2.17e-05
AT3G04030	104.48	0.953561	0.363145	2.62584	0.00864345	0.0229186
AT2G23340	183.045	0.951244	0.260081	3.65749	0.000254699	0.00103301
AT1G14345	2661.76	0.951161	0.202472	4.69774	2.63e-06	1.64e-05
AT4G21890	133.218	0.951022	0.291171	3.2662	0.00109001	0.00374949
AT4G16700	91.241	0.950931	0.265278	3.58466	0.000337521	0.00132321
AT3G15570	519.81	0.950914	0.23038	4.12758	3.67e-05	0.000179277
AT1G48480	2147.08	0.950595	0.198083	4.79897	1.59e-06	1.03e-05
AT5G53500	710.439	0.950539	0.247145	3.84608	0.000120022	0.000524702
AT2G46650	1876.9	0.950349	0.16125	5.89363	3.78e-09	3.79e-08
AT4G28310	104.397	0.947852	0.309623	3.06131	0.00220371	0.00695997
AT1G66510	190.858	0.946807	0.22031	4.29761	1.73e-05	9.13e-05
AT1G75040	1650.72	0.946742	0.337263	2.80713	0.00499853	0.0142446
AT5G49215	274.581	0.946726	0.222861	4.24805	2.16e-05	0.000111483
AT5G23420	472.714	0.946127	0.143998	6.57042	5.02e-11	6.81e-10
AT5G17010	953.205	0.945584	0.133513	7.08235	1.42e-12	2.44e-11
AT1G62250	1259.86	0.945529	0.139074	6.79874	1.06e-11	1.59e-10
AT5G22110	115.567	0.945209	0.252067	3.74983	0.000176954	0.000747126
AT2G14460	217.372	0.944672	0.228548	4.13336	3.57e-05	0.000175135
AT1G52400	1778.29	0.944377	0.284279	3.322	0.000893743	0.00314345
AT3G11250	811.834	0.944111	0.126005	7.49264	6.75e-14	1.38e-12
AT4G12390	1444.92	0.944086	0.172288	5.4797	4.26e-08	3.65e-07
AT4G37150	103.382	0.943794	0.319846	2.95078	0.00316977	0.00957896
AT3G15850	9771.09	0.943528	0.211236	4.4667	7.94e-06	4.48e-05
AT4G12750	188.598	0.943426	0.259175	3.64011	0.000272526	0.00109494
AT4G37800	3818.84	0.943347	0.196982	4.78901	1.68e-06	1.08e-05
AT4G19970	231.144	0.943339	0.332053	2.84093	0.00449821	0.0130036
AT1G60850	469.095	0.942889	0.219221	4.30109	1.7e-05	9.01e-05
AT1G77610	917.889	0.94248	0.143921	6.5486	5.81e-11	7.78e-10
AT5G15050	306.761	0.942434	0.179274	5.25693	1.46e-07	1.14e-06
AT4G15640	387.817	0.941872	0.185239	5.08463	3.68e-07	2.66e-06
AT1G18330	416.97	0.940771	0.24076	3.90751	9.33e-05	0.000417336
AT5G42310	1861.55	0.940768	0.154043	6.10718	1.01e-09	1.12e-08
AT5G20070	2190.64	0.939753	0.169566	5.54211	2.99e-08	2.63e-07
AT5G14760	1751.03	0.939378	0.227453	4.12998	3.63e-05	0.000177462
AT5G41010	558.581	0.939371	0.142878	6.57463	4.88e-11	6.63e-10
AT1G19990	217.469	0.939258	0.218456	4.29953	1.71e-05	9.07e-05
AT3G49990	1613.53	0.938722	0.108148	8.68001	3.96e-18	1.33e-16
AT2G16440	289.973	0.938453	0.170634	5.49979	3.8e-08	3.28e-07
AT4G21380	668.569	0.937872	0.180356	5.20011	1.99e-07	1.51e-06
AT5G60030	574.196	0.937858	0.155218	6.04219	1.52e-09	1.63e-08
AT1G01390	267.762	0.937581	0.290544	3.22699	0.00125102	0.00424719
AT4G10480	3027.95	0.935809	0.105276	8.8891	6.16e-19	2.26e-17
AT1G60770	644.591	0.935614	0.127354	7.34659	2.03e-13	3.89e-12
AT5G52950	92.7423	0.935613	0.283721	3.29766	0.000974952	0.00339681
AT2G24762	360.24	0.935575	0.336884	2.77714	0.0054839	0.0154359
AT1G18750	267.565	0.935531	0.204548	4.57366	4.79e-06	2.83e-05
AT4G15620	135.973	0.93504	0.334197	2.79787	0.00514414	0.0146034
AT2G01750	221.698	0.934956	0.204617	4.56931	4.89e-06	2.89e-05
AT4G14760	930.408	0.934841	0.215438	4.33925	1.43e-05	7.69e-05
AT1G28680	151.079	0.93451	0.274542	3.40388	0.00066435	0.0024257
AT4G25730	2504.44	0.933675	0.121675	7.67354	1.67e-14	3.71e-13
AT5G44420	54825.2	0.933406	0.26963	3.4618	0.000536568	0.00200269
AT5G46920	285.373	0.932972	0.212149	4.39772	1.09e-05	6.01e-05
AT5G24030	462.527	0.932715	0.253836	3.67447	0.000238342	0.0009754
AT5G25780	1117.27	0.932426	0.121588	7.66871	1.74e-14	3.84e-13
AT2G37100	68.3372	0.931922	0.344155	2.70786	0.00677191	0.018562
AT5G16930	373.503	0.931074	0.215065	4.32927	1.5e-05	8.01e-05
AT5G35220	1077.75	0.930976	0.183366	5.07715	3.83e-07	2.76e-06
AT5G61950	58.6756	0.930594	0.354208	2.62725	0.00860777	0.0228398
AT3G49570	63.5358	0.930217	0.377907	2.46149	0.013836	0.0343499
AT5G43750	1604.33	0.929602	0.300447	3.09406	0.00197437	0.00633648
AT1G14360	1130.36	0.929564	0.194127	4.78844	1.68e-06	1.08e-05
AT2G27660	300.122	0.929535	0.259807	3.57779	0.000346514	0.00135488
AT5G44430	35889.6	0.929181	0.309069	3.00639	0.0026437	0.00817131
AT4G30150	464.252	0.929174	0.179181	5.18568	2.15e-07	1.62e-06
AT1G12990	387.169	0.928636	0.213952	4.3404	1.42e-05	7.66e-05
AT3G56320	214.5	0.928488	0.225372	4.1198	3.79e-05	0.000185064
AT1G49400	349.513	0.927641	0.17645	5.25725	1.46e-07	1.13e-06
AT1G79470	259.802	0.927448	0.193353	4.79666	1.61e-06	1.04e-05
AT3G16420	3729.89	0.927216	0.290247	3.19458	0.00140037	0.0046881
AT5G01220	1730.46	0.926994	0.135206	6.85618	7.07e-12	1.1e-10
AT2G18160	2883.43	0.926477	0.188185	4.92323	8.51e-07	5.79e-06
AT5G25220	2515.94	0.926048	0.150375	6.15826	7.35e-10	8.31e-09
AT4G15790	286.329	0.925918	0.227378	4.07215	4.66e-05	0.000223258
AT1G76120	236.405	0.924819	0.199635	4.63254	3.61e-06	2.19e-05
AT5G43140	278.667	0.924487	0.178752	5.17189	2.32e-07	1.74e-06
AT5G51795	59.1011	0.923679	0.367535	2.51317	0.0119652	0.0303391
AT3G56870	99.2149	0.923389	0.268609	3.43767	0.000586736	0.00216822
AT4G27070	1783.54	0.922533	0.224342	4.11217	3.92e-05	0.000190611
AT1G50840	2127.3	0.922252	0.124208	7.42506	1.13e-13	2.23e-12
AT2G05920	3180.13	0.922083	0.151685	6.07893	1.21e-09	1.32e-08
AT1G77230	138.667	0.921674	0.22992	4.00868	6.11e-05	0.000284437
AT4G28200	1084.64	0.920412	0.160658	5.72901	1.01e-08	9.56e-08
AT4G03450	1649.66	0.919539	0.205835	4.46736	7.92e-06	4.47e-05
AT3G07860	221.206	0.919524	0.211822	4.34102	1.42e-05	7.64e-05
AT3G03060	364.709	0.917968	0.205377	4.46966	7.83e-06	4.42e-05
AT3G18000	208.483	0.917778	0.20252	4.5318	5.85e-06	3.39e-05
AT1G52155	67.8673	0.917718	0.348432	2.63385	0.00844228	0.0224626
AT1G51805	3945.42	0.916623	0.136137	6.73308	1.66e-11	2.43e-10
AT1G68990	1302.63	0.916156	0.125697	7.28858	3.13e-13	5.86e-12
AT5G43960	1706.03	0.916123	0.114259	8.01792	1.08e-15	2.77e-14
AT4G17340	2072.75	0.91585	0.150176	6.09851	1.07e-09	1.18e-08
AT3G04770	316.448	0.915539	0.185948	4.92364	8.5e-07	5.78e-06
AT1G23740	5953.24	0.915097	0.226538	4.03949	5.36e-05	0.000253586
AT5G45840	108.388	0.914727	0.264194	3.46233	0.000535514	0.00199966
AT5G15090	4425.86	0.914182	0.116603	7.84015	4.5e-15	1.07e-13
AT5G39960	249.37	0.914139	0.190443	4.80008	1.59e-06	1.03e-05
AT4G17360	237.951	0.913755	0.24349	3.75273	0.000174917	0.00073901
AT5G57150	234.428	0.91372	0.239453	3.81586	0.000135707	0.000585283
AT5G58370	615.895	0.91366	0.190917	4.78565	1.7e-06	1.1e-05
AT1G28530	150.851	0.913562	0.217005	4.20987	2.56e-05	0.00012946
AT5G38690	226.856	0.913352	0.184328	4.95503	7.23e-07	4.99e-06
AT3G48720	1101.91	0.912631	0.270485	3.37406	0.000740693	0.00267653
AT1G20720	77.3526	0.912103	0.30882	2.95351	0.00314179	0.00951223
AT2G43290	1066.53	0.912012	0.198329	4.59848	4.26e-06	2.54e-05
AT3G04790	3838.34	0.911718	0.186549	4.88728	1.02e-06	6.84e-06
AT4G15417	82.6399	0.91143	0.328763	2.7723	0.00556616	0.0156423
AT4G18030	1963.8	0.910946	0.230152	3.95802	7.56e-05	0.000344225
AT4G00310	99.5011	0.910252	0.287692	3.16398	0.00155626	0.00514824
AT1G53645	787.89	0.910078	0.154548	5.88863	3.89e-09	3.9e-08
AT1G06790	116.861	0.909144	0.313593	2.89912	0.00374214	0.0110393
AT5G22790	269.048	0.908538	0.20748	4.37892	1.19e-05	6.52e-05
AT5G07460	869.169	0.908217	0.235313	3.85961	0.000113569	0.000499553
AT2G24592	209.681	0.908112	0.197559	4.59666	4.29e-06	2.56e-05
AT3G61560	248.94	0.908017	0.190519	4.76602	1.88e-06	1.2e-05
AT2G14880	1347.88	0.908016	0.18641	4.87107	1.11e-06	7.37e-06
AT5G02500	133222	0.907849	0.106601	8.51635	1.65e-17	5.14e-16
AT5G04830	2884.34	0.907667	0.164075	5.53203	3.17e-08	2.78e-07
AT3G60120	642.429	0.907145	0.348986	2.59938	0.00933935	0.0244973
AT3G47080	1036.49	0.906876	0.140442	6.45728	1.07e-10	1.38e-09
AT4G30825	495.694	0.906846	0.18569	4.88364	1.04e-06	6.95e-06
AT5G26720	67.5355	0.906723	0.316036	2.86905	0.00411703	0.0120263
AT1G52855	55.358	0.906597	0.375058	2.41722	0.0156396	0.0380959
AT5G50990	79.8734	0.90521	0.315282	2.87111	0.0040903	0.0119591
AT2G29570	314.825	0.904965	0.182663	4.95429	7.26e-07	5e-06
AT1G60890	292.298	0.90459	0.196303	4.60813	4.06e-06	2.44e-05
AT1G16730	389.724	0.904354	0.266497	3.39349	0.000690081	0.00250918
AT2G40475	305.66	0.904008	0.215667	4.19169	2.77e-05	0.000139149
AT4G01037	1062.2	0.903734	0.145035	6.23117	4.63e-10	5.39e-09
AT2G33255	491.401	0.903277	0.144308	6.25936	3.87e-10	4.54e-09
AT1G02090	1086.54	0.902759	0.124926	7.22635	4.96e-13	8.99e-12
AT4G30930	459.826	0.902419	0.148777	6.06558	1.31e-09	1.42e-08
AT5G54130	1430.54	0.901108	0.180737	4.98574	6.17e-07	4.31e-06
AT3G13860	860.182	0.900695	0.14269	6.31225	2.75e-10	3.33e-09
AT1G31690	102.059	0.90044	0.362382	2.48478	0.0129631	0.0324296
AT5G40670	1037.98	0.900284	0.122317	7.36026	1.84e-13	3.53e-12
AT1G66100	13731.1	0.899903	0.293863	3.06232	0.00219628	0.00693879
AT2G32120	73.5833	0.899812	0.292461	3.07669	0.00209312	0.00666979
AT5G45300	379.731	0.899523	0.169803	5.29746	1.17e-07	9.3e-07
AT1G72430	3919.99	0.898799	0.141361	6.35818	2.04e-10	2.51e-09
AT3G21390	875.807	0.898673	0.141857	6.33505	2.37e-10	2.89e-09
AT1G01420	615.564	0.898553	0.19541	4.59829	4.26e-06	2.55e-05
AT3G62630	601.759	0.898402	0.233516	3.84729	0.000119433	0.000522365
AT1G33340	103.322	0.897816	0.290695	3.08851	0.00201162	0.00643884
AT5G27395	493.003	0.896961	0.18222	4.9224	8.55e-07	5.81e-06
AT3G25560	521.485	0.896927	0.178133	5.03516	4.77e-07	3.38e-06
AT1G26330	53.5599	0.896887	0.36681	2.4451	0.0144811	0.0356344
AT3G01120	14159.6	0.896711	0.126041	7.11444	1.12e-12	1.95e-11
AT2G42485	75.6829	0.896066	0.335377	2.67182	0.00754412	0.0203684
AT5G39900	162.284	0.895615	0.244938	3.6565	0.000255686	0.00103614
AT2G24050	1386.65	0.895573	0.156936	5.7066	1.15e-08	1.08e-07
AT1G65190	1896.03	0.894547	0.142596	6.27329	3.54e-10	4.18e-09
AT3G55605	244.052	0.894341	0.185332	4.82563	1.4e-06	9.12e-06
AT3G05630	148.021	0.894213	0.302896	2.95221	0.00315511	0.00954365
AT1G31817	710.009	0.893769	0.147163	6.07333	1.25e-09	1.36e-08
AT5G45590	229.824	0.893534	0.21517	4.15269	3.29e-05	0.00016242
AT3G58840	621.494	0.893468	0.139794	6.3913	1.64e-10	2.06e-09
AT2G28520	976.29	0.89308	0.131692	6.78158	1.19e-11	1.77e-10
AT3G18580	223.652	0.893071	0.199115	4.4852	7.28e-06	4.15e-05
AT3G43720	1553.35	0.892697	0.256279	3.48331	0.000495261	0.00186615
AT3G27820	3531.7	0.89245	0.122493	7.2857	3.2e-13	5.97e-12
AT4G34360	68.0402	0.891776	0.369197	2.41545	0.0157159	0.038232
AT3G48425	132.142	0.891373	0.285834	3.1185	0.00181774	0.00589408
AT2G46420	973.424	0.889947	0.122213	7.28196	3.29e-13	6.13e-12
AT1G32380	663.668	0.889937	0.170593	5.21673	1.82e-07	1.39e-06
AT1G21460	860.531	0.889511	0.155792	5.70961	1.13e-08	1.06e-07
AT5G57610	906.806	0.889501	0.12707	7.00007	2.56e-12	4.25e-11
AT5G43630	2914.66	0.888398	0.204602	4.34208	1.41e-05	7.61e-05
AT5G65880	117.233	0.888283	0.265478	3.34597	0.000819943	0.00292286
AT3G05910	1590.42	0.888201	0.257139	3.45417	0.000551995	0.00205364
AT1G11780	296.15	0.888148	0.174838	5.07983	3.78e-07	2.73e-06
AT2G29310	278.855	0.887744	0.236571	3.75255	0.000175048	0.000739404
AT1G29630	154.761	0.887312	0.217072	4.08764	4.36e-05	0.000210012
AT3G57180	419.866	0.887008	0.245515	3.61285	0.000302852	0.00120322
AT5G19540	1697.11	0.886551	0.132995	6.66606	2.63e-11	3.72e-10
AT1G14350	206.936	0.886469	0.314995	2.81423	0.0048894	0.0139667
AT5G20220	293.971	0.886389	0.18859	4.70008	2.6e-06	1.62e-05
AT5G62960	50.2003	0.885597	0.377066	2.34866	0.0188413	0.0446794
AT2G37990	1421.8	0.885392	0.131398	6.73826	1.6e-11	2.35e-10
AT4G34560	105.566	0.88462	0.265983	3.32585	0.000881481	0.00310656
AT1G05140	1602.75	0.884464	0.151697	5.83045	5.53e-09	5.43e-08
AT1G58380	1398.54	0.884425	0.128899	6.86138	6.82e-12	1.06e-10
AT4G30980	89.3401	0.884168	0.363895	2.42973	0.01511	0.0369554
AT3G09560	1017.02	0.884115	0.118326	7.47188	7.91e-14	1.6e-12
AT1G13860	281.244	0.884054	0.182537	4.84314	1.28e-06	8.4e-06
AT1G04770	423.973	0.883858	0.297318	2.97277	0.00295128	0.00901062
AT2G23430	608.61	0.883559	0.198393	4.45358	8.44e-06	4.74e-05
AT1G73390	1332.63	0.883511	0.132295	6.67831	2.42e-11	3.45e-10
AT5G23300	434.116	0.883348	0.165639	5.33298	9.66e-08	7.76e-07
AT2G45860	284.403	0.882705	0.20133	4.38437	1.16e-05	6.37e-05
AT3G25030	105.218	0.882501	0.279209	3.16071	0.00157383	0.00519565
AT3G50270	956.33	0.882474	0.194763	4.53101	5.87e-06	3.4e-05
AT4G31600	215.399	0.882231	0.18431	4.78667	1.7e-06	1.09e-05
AT2G47470	4881.28	0.882127	0.173822	5.07489	3.88e-07	2.79e-06
AT1G31280	772.452	0.881182	0.131215	6.71558	1.87e-11	2.72e-10
AT4G05020	4014.14	0.8808	0.238307	3.69608	0.000218957	0.000903661
AT5G58700	46.6478	0.880315	0.367426	2.3959	0.0165797	0.0400464
AT3G14790	980.803	0.880207	0.127567	6.89996	5.2e-12	8.29e-11
AT3G17390	9524.81	0.87995	0.144756	6.07886	1.21e-09	1.32e-08
AT2G46100	1761.7	0.879604	0.116394	7.55714	4.12e-14	8.63e-13
AT2G19640	329.163	0.879404	0.194584	4.5194	6.2e-06	3.58e-05
AT1G16310	74.0612	0.878965	0.295937	2.9701	0.00297698	0.00907326
AT4G05400	325.738	0.878834	0.160415	5.47849	4.29e-08	3.66e-07
AT1G31010	185.217	0.878562	0.239642	3.66614	0.000246238	0.00100335
AT1G06160	2194.79	0.878482	0.244634	3.59101	0.000329398	0.00129559
AT1G52290	700.953	0.877684	0.225782	3.88731	0.000101362	0.000449869
AT1G30690	1204.63	0.877581	0.301834	2.90749	0.00364341	0.0107967
AT5G48930	11493.7	0.876347	0.110052	7.96299	1.68e-15	4.25e-14
AT1G75210	1177.09	0.875758	0.123013	7.11921	1.09e-12	1.89e-11
AT3G21060	242.873	0.87569	0.202941	4.31499	1.6e-05	8.5e-05
AT1G22410	8690.02	0.875226	0.159397	5.49087	4e-08	3.44e-07
AT2G36145	535.618	0.875039	0.375623	2.32956	0.0198292	0.0466772
AT3G14810	1098.2	0.8746	0.170093	5.1419	2.72e-07	2.01e-06
AT4G31450	719.99	0.874005	0.148551	5.88352	4.02e-09	4.01e-08
AT1G02370	260.092	0.873891	0.194513	4.49272	7.03e-06	4.02e-05
AT4G31810	511.27	0.873819	0.200465	4.35895	1.31e-05	7.1e-05
AT1G31580	50905.9	0.87372	0.115541	7.56201	3.97e-14	8.34e-13
AT3G55750	2923.74	0.873583	0.124134	7.03744	1.96e-12	3.31e-11
AT5G28490	70.2946	0.872696	0.333877	2.61382	0.00895354	0.0236205
AT1G74730	2599.61	0.87236	0.155424	5.61279	1.99e-08	1.8e-07
AT1G19340	78.0381	0.872153	0.354621	2.45939	0.0139172	0.0345072
AT5G58760	454.552	0.871893	0.216262	4.03166	5.54e-05	0.000260907
AT1G73177	80.1364	0.871604	0.311241	2.80041	0.00510372	0.0145175
AT1G80245	224.518	0.871564	0.269429	3.23486	0.00121704	0.00414206
AT3G54750	301.331	0.87145	0.184118	4.7331	2.21e-06	1.4e-05
AT4G31700	8869.68	0.871218	0.115747	7.52692	5.2e-14	1.07e-12
AT5G61130	1594.36	0.871204	0.213127	4.08771	4.36e-05	0.000210003
AT1G14150	1108.55	0.871133	0.245408	3.54974	0.000385614	0.00148901
AT1G27350	952.839	0.870872	0.195092	4.46391	8.05e-06	4.53e-05
AT4G28010	112.071	0.870311	0.260925	3.33548	0.000851527	0.00302035
AT3G54280	1550.55	0.870119	0.115462	7.53596	4.85e-14	1.01e-12
AT1G16400	302.128	0.869473	0.272227	3.19393	0.00140352	0.00469704
AT5G62100	266.643	0.869395	0.315675	2.75408	0.00588569	0.0164251
AT3G56080	337.731	0.869243	0.29015	2.99584	0.00273686	0.00842544
AT5G49610	115.642	0.869145	0.240075	3.6203	0.000294259	0.00117271
AT4G01510	47.3139	0.869092	0.351996	2.46903	0.0135478	0.0336954
AT1G44575	34008.7	0.868957	0.260631	3.33404	0.00085593	0.00303206
AT4G22890	11282.2	0.868667	0.241256	3.60059	0.000317491	0.00125568
AT2G45440	1168.96	0.868641	0.13773	6.30685	2.85e-10	3.44e-09
AT1G65860	619.774	0.868431	0.276396	3.14198	0.00167809	0.00550678
AT1G45688	2369.38	0.868115	0.142688	6.08402	1.17e-09	1.28e-08
AT5G49480	5270.42	0.868036	0.34004	2.55275	0.0106876	0.0275128
AT4G28740	1376.69	0.867896	0.218095	3.97943	6.91e-05	0.000317119
AT2G31410	2222.61	0.867834	0.138008	6.28828	3.21e-10	3.84e-09
AT2G24280	3879.28	0.867693	0.112939	7.68284	1.56e-14	3.47e-13
AT3G16780	2068.38	0.867693	0.125068	6.93776	3.98e-12	6.44e-11
AT5G56850	1999.78	0.867067	0.206625	4.19632	2.71e-05	0.00013662
AT5G45420	974.698	0.866848	0.127729	6.78664	1.15e-11	1.71e-10
AT4G21850	364.769	0.866679	0.306773	2.82515	0.00472587	0.0135619
AT5G52420	1243.83	0.866057	0.156881	5.52046	3.38e-08	2.95e-07
AT4G13500	1142.43	0.865843	0.225303	3.84301	0.000121535	0.000530352
AT4G36680	403.495	0.86539	0.187021	4.62723	3.71e-06	2.24e-05
AT2G36010	148.441	0.865206	0.224535	3.85333	0.000116524	0.000510919
AT4G14790	351.964	0.865107	0.188102	4.59915	4.24e-06	2.54e-05
AT2G32400	697.236	0.865014	0.187981	4.6016	4.19e-06	2.51e-05
AT1G16350	1532.3	0.864975	0.157264	5.50016	3.79e-08	3.28e-07
AT3G61970	184.828	0.864741	0.303419	2.84999	0.00437208	0.0126751
AT4G28100	859.017	0.864047	0.184896	4.67314	2.97e-06	1.83e-05
AT1G72320	1130.53	0.863523	0.126848	6.80753	9.93e-12	1.5e-10
AT1G29710	139.694	0.862957	0.21887	3.94279	8.05e-05	0.000364683
AT3G10610	1299.75	0.862783	0.141113	6.11413	9.71e-10	1.07e-08
AT4G02060	367.818	0.862664	0.150851	5.71867	1.07e-08	1.01e-07
AT1G43670	3853.96	0.862552	0.217769	3.96086	7.47e-05	0.000340399
AT2G43630	1060.59	0.861711	0.16277	5.29402	1.2e-07	9.45e-07
AT2G01260	996.812	0.86109	0.141647	6.07912	1.21e-09	1.31e-08
AT4G22755	734.745	0.860596	0.213562	4.02972	5.58e-05	0.00026274
AT5G47630	209.99	0.860346	0.24325	3.53688	0.000404878	0.00155529
AT2G21790	1140.21	0.860097	0.122961	6.9949	2.65e-12	4.39e-11
AT1G78230	899.274	0.860066	0.175936	4.88852	1.02e-06	6.8e-06
AT5G67180	185.107	0.860037	0.349565	2.46031	0.0138818	0.0344326
AT4G13570	163.253	0.85978	0.25628	3.35485	0.00079408	0.00284302
AT5G14970	3775.49	0.859588	0.118531	7.25198	4.11e-13	7.5e-12
AT1G74090	1516.21	0.859476	0.200565	4.28526	1.83e-05	9.59e-05
AT5G02400	59.8367	0.859441	0.360584	2.38347	0.0171503	0.0412794
AT4G17880	981.563	0.859368	0.198107	4.3379	1.44e-05	7.73e-05
AT1G22590	403.568	0.859354	0.270149	3.18104	0.00146748	0.00488222
AT3G63130	604.305	0.858695	0.150348	5.71138	1.12e-08	1.05e-07
AT1G70190	331.356	0.858686	0.169629	5.06213	4.15e-07	2.98e-06
AT4G16630	1389.16	0.858672	0.12512	6.86276	6.75e-12	1.05e-10
AT1G63250	193.334	0.858119	0.197442	4.34618	1.39e-05	7.49e-05
AT4G33625	419.115	0.857677	0.245773	3.4897	0.000483555	0.00182726
AT1G11820	1133.29	0.857667	0.157235	5.45467	4.91e-08	4.14e-07
AT1G72440	1823.24	0.857538	0.113559	7.55146	4.3e-14	8.99e-13
AT3G24080	1758.34	0.857296	0.128319	6.68095	2.37e-11	3.4e-10
AT2G18240	155.401	0.857248	0.208898	4.10367	4.07e-05	0.000196861
AT5G48240	635.063	0.857239	0.15289	5.60691	2.06e-08	1.85e-07
AT5G43820	49.1224	0.856692	0.352605	2.42961	0.0151152	0.0369568
AT1G70610	2550.41	0.856399	0.124604	6.87299	6.29e-12	9.85e-11
AT1G77090	1345.17	0.855842	0.201816	4.24069	2.23e-05	0.000114741
AT3G16100	781.549	0.85545	0.149267	5.731	9.98e-09	9.46e-08
AT1G25425	69.405	0.855439	0.333454	2.56539	0.010306	0.0266802
AT2G03010	73.575	0.855116	0.311916	2.74149	0.00611612	0.0169845
AT3G01510	507.936	0.85437	0.174249	4.90315	9.43e-07	6.36e-06
AT2G34460	3789.64	0.853795	0.169338	5.04195	4.61e-07	3.27e-06
AT2G36690	224.609	0.853143	0.256556	3.32536	0.000883031	0.00311089
AT5G67190	762.571	0.852818	0.213226	3.9996	6.34e-05	0.000294144
AT3G11710	3810.23	0.851693	0.114458	7.44109	9.99e-14	1.99e-12
AT5G63700	440.356	0.851508	0.202106	4.21317	2.52e-05	0.000127786
AT3G56160	990.523	0.851465	0.235656	3.61316	0.000302483	0.0012025
AT4G26130	1100.82	0.851451	0.148369	5.73872	9.54e-09	9.07e-08
AT1G74640	1738.99	0.850956	0.115514	7.36672	1.75e-13	3.38e-12
AT5G20160	1994.8	0.850954	0.134095	6.34591	2.21e-10	2.71e-09
AT4G39350	4726.7	0.850913	0.0977654	8.70362	3.21e-18	1.09e-16
AT1G78600	295.26	0.85034	0.228832	3.716	0.000202403	0.000842143
AT4G03210	278.77	0.849927	0.357175	2.37958	0.0173322	0.0416445
AT3G14740	80.3744	0.849844	0.309959	2.7418	0.00611042	0.0169738
AT5G60990	779.783	0.849795	0.134945	6.29736	3.03e-10	3.64e-09
AT3G44850	379.228	0.849419	0.162004	5.24318	1.58e-07	1.22e-06
[truncated: 1,419 more rows]

## Sheet: Inf_dWC_LRG
Gene ID	baseMean	log2FoldChange	lfcSE	stat	pvalue	padj
AT5G59310	10.8431	-7.27401	2.1229	-3.42645	0.000611529	0.00225206
AT5G53980	15.1115	-7.15576	1.62113	-4.41406	1.01e-05	5.62e-05
AT5G45890	8.23553	-6.72698	2.25898	-2.97788	0.00290251	0.00887721
AT4G09820	10.018	-6.61963	2.02762	-3.26472	0.00109571	0.00376575
AT5G42900	81.5618	-6.52516	0.885904	-7.36554	1.76e-13	3.4e-12
AT1G62770	17.5089	-5.93551	1.74102	-3.40922	0.000651499	0.0023824
AT4G35720	16.5753	-5.86472	1.69462	-3.46079	0.000538602	0.00200963
AT2G19660	10.7224	-5.50135	1.65858	-3.31689	0.000910241	0.0031968
AT3G47340	6709.8	-5.32097	0.69889	-7.61346	2.67e-14	5.73e-13
AT1G11210	120.629	-5.20109	1.16063	-4.48128	7.42e-06	4.22e-05
AT5G65690	17.3022	-5.01269	1.31451	-3.81335	0.000137097	0.000590367
AT5G02580	31.6417	-4.90752	0.913644	-5.37137	7.81e-08	6.38e-07
AT3G09220	18.8927	-4.68885	1.47838	-3.1716	0.001516	0.00502713
AT3G05600	6.23718	-4.64335	1.7002	-2.73106	0.00631305	0.0174609
AT4G32810	16.8736	-4.61653	1.14106	-4.04581	5.21e-05	0.000247148
AT4G27654	82.7215	-4.60509	0.534972	-8.60809	7.43e-18	2.43e-16
AT1G19320	6.00887	-4.59732	1.66454	-2.76191	0.00574638	0.016083
AT4G34410	28.0003	-4.57638	0.740884	-6.17692	6.54e-10	7.42e-09
AT5G57240	38.6674	-4.53568	0.912136	-4.97259	6.61e-07	4.59e-06
AT5G50335	191.655	-4.50971	0.93654	-4.81528	1.47e-06	9.56e-06
AT5G39520	141.226	-4.45365	0.637884	-6.98191	2.91e-12	4.79e-11
AT1G11260	14449.5	-4.39163	0.283532	-15.489	4.12e-54	2.56e-51
AT3G48360	5348.14	-4.27403	0.788691	-5.41915	5.99e-08	4.98e-07
AT2G37870	59.1669	-4.24619	0.68606	-6.18924	6.05e-10	6.92e-09
AT4G28040	133.258	-4.21356	0.532389	-7.91443	2.48e-15	6.15e-14
AT3G29370	46.8131	-4.20851	0.811003	-5.18927	2.11e-07	1.59e-06
AT3G43850	85.3623	-4.1462	0.601295	-6.89545	5.37e-12	8.53e-11
AT2G31980	34.916	-4.12552	0.719245	-5.7359	9.7e-09	9.21e-08
AT1G36060	284.676	-4.04401	0.341398	-11.8454	2.27e-32	3.04e-30
AT5G19040	6.30175	-4.03565	1.69511	-2.38077	0.0172767	0.0415371
AT1G19210	56.1734	-4.02677	0.495198	-8.13163	4.24e-16	1.12e-14
AT3G53980	234.772	-3.99972	0.512772	-7.80019	6.18e-15	1.45e-13
AT1G15330	9.3795	-3.9749	1.61127	-2.46694	0.0136275	0.0338716
AT4G25470	202.55	-3.95955	0.32279	-12.2666	1.37e-34	2.18e-32
AT1G79700	1057.02	-3.93441	0.186305	-21.1182	5.42e-99	3.48e-95
AT3G22640	28.7232	-3.90736	0.974262	-4.01059	6.06e-05	0.000282623
AT2G38380	8.55816	-3.87694	1.37002	-2.82984	0.00465712	0.0133946
AT4G25000	42.6878	-3.79585	0.725284	-5.2336	1.66e-07	1.28e-06
AT4G25490	25.1363	-3.78756	0.7493	-5.05479	4.31e-07	3.07e-06
AT1G15040	31.7313	-3.7091	0.698592	-5.30939	1.1e-07	8.77e-07
AT2G33830	865.867	-3.70409	0.328787	-11.2659	1.93e-29	1.99e-27
AT5G20260	16.5589	-3.69869	1.47348	-2.51018	0.0120669	0.030557
AT1G74675	7.91423	-3.67535	1.27482	-2.88304	0.00393862	0.011556
AT5G44260	1374.65	-3.65292	0.267041	-13.6793	1.35e-42	3.88e-40
AT1G74670	1333.91	-3.65113	0.329614	-11.077	1.62e-28	1.55e-26
AT3G20395	80.8142	-3.63685	0.459705	-7.91126	2.55e-15	6.3e-14
AT2G42870	202.257	-3.6361	0.398468	-9.12522	7.16e-20	3.02e-18
AT3G53250	6.94147	-3.63509	1.2148	-2.99233	0.00276852	0.00851204
AT1G02340	315.725	-3.62157	0.448402	-8.0766	6.66e-16	1.75e-14
AT4G30180	17.5523	-3.6195	0.990552	-3.65402	0.000258167	0.00104422
AT4G11910	60.5529	-3.61688	0.644871	-5.60869	2.04e-08	1.83e-07
AT4G29780	2590.09	-3.61249	0.28533	-12.6607	9.76e-37	1.88e-34
AT3G20810	86.8027	-3.59766	0.470839	-7.64097	2.16e-14	4.69e-13
AT5G37260	1204.09	-3.50475	0.227763	-15.3877	1.98e-53	1.12e-50
AT4G16780	1243.28	-3.50064	0.320894	-10.909	1.04e-27	9.35e-26
AT2G44570	9.48784	-3.4837	1.24498	-2.7982	0.00513887	0.0145906
AT1G23965	17.8688	-3.47949	0.773898	-4.49605	6.92e-06	3.96e-05
AT5G02200	26.9152	-3.47691	0.628386	-5.53308	3.15e-08	2.76e-07
AT2G46970	61.3697	-3.44931	0.540093	-6.38651	1.7e-10	2.12e-09
AT2G18050	449.646	-3.40793	0.764962	-4.45503	8.39e-06	4.72e-05
AT4G24275	77.2403	-3.3994	0.498817	-6.81493	9.43e-12	1.44e-10
AT3G04184	29.5715	-3.3948	0.656635	-5.16999	2.34e-07	1.75e-06
AT1G80160	491.072	-3.28385	0.787044	-4.17238	3.01e-05	0.00015039
AT4G34770	146.918	-3.28358	0.416684	-7.88027	3.27e-15	7.98e-14
AT3G56790	13.8758	-3.26472	1.12612	-2.89909	0.00374245	0.0110393
AT3G07650	114.183	-3.24515	0.348882	-9.30157	1.38e-20	6.4e-19
AT4G34810	28.789	-3.2372	0.64533	-5.01635	5.27e-07	3.7e-06
AT2G30020	1692.43	-3.22134	0.242242	-13.298	2.38e-40	5.87e-38
AT1G66960	31.0967	-3.21005	0.732671	-4.3813	1.18e-05	6.45e-05
AT1G60190	112.203	-3.16488	0.608289	-5.20293	1.96e-07	1.49e-06
AT3G12710	421.218	-3.16133	0.438065	-7.21658	5.33e-13	9.62e-12
AT5G09805	17.4014	-3.14076	0.790706	-3.97209	7.12e-05	0.000326252
AT1G28330	808.578	-3.13409	0.241075	-13.0005	1.22e-38	2.72e-36
AT4G36850	3393.68	-3.07105	0.272936	-11.2519	2.27e-29	2.32e-27
AT1G30250	53.4471	-3.05349	0.532914	-5.7298	1.01e-08	9.52e-08
AT5G22310	274.991	-3.02059	0.488917	-6.17812	6.49e-10	7.37e-09
AT5G44210	51.4361	-3.01728	0.610785	-4.94	7.81e-07	5.35e-06
AT1G03090	2723.6	-3.0079	0.262177	-11.4728	1.81e-30	2.05e-28
AT4G02380	14062	-2.98627	0.340735	-8.7642	1.88e-18	6.53e-17
AT3G13750	25939	-2.94862	0.293041	-10.0621	8.12e-24	5.19e-22
AT5G56870	7214.03	-2.94198	0.561066	-5.24355	1.58e-07	1.22e-06
AT3G26220	1350.41	-2.93536	0.225685	-13.0065	1.12e-38	2.55e-36
AT5G06570	87.8666	-2.92109	0.545094	-5.35886	8.37e-08	6.8e-07
AT1G12610	18.1355	-2.91459	0.908263	-3.20897	0.00133213	0.00448695
AT3G60530	1647.15	-2.90957	0.156644	-18.5745	5.17e-77	1.11e-73
AT5G46330	1040.64	-2.8927	0.334676	-8.64327	5.46e-18	1.81e-16
AT3G08860	37.877	-2.88536	0.796109	-3.62433	0.000289717	0.00115653
AT4G27260	1672.04	-2.88344	0.344997	-8.35788	6.39e-17	1.88e-15
AT1G13300	22.3798	-2.88336	0.942789	-3.05833	0.00222574	0.00702149
AT5G15960	9.69769	-2.88241	1.10705	-2.60367	0.00922309	0.0242353
AT2G42890	1650.17	-2.87911	0.193317	-14.8932	3.65e-50	1.71e-47
AT3G45940	10.7053	-2.86681	1.08036	-2.65357	0.0079646	0.0213718
AT3G46880	28.7618	-2.85336	0.63446	-4.4973	6.88e-06	3.94e-05
AT5G14470	55.7413	-2.85322	0.496546	-5.74613	9.13e-09	8.71e-08
AT1G69260	246.373	-2.83794	0.292033	-9.71788	2.53e-22	1.4e-20
AT5G19340	14.9079	-2.83791	0.929329	-3.05372	0.00226021	0.00711507
AT3G13450	1291.27	-2.83685	0.260858	-10.8751	1.52e-27	1.34e-25
AT3G55500	37.4233	-2.82168	0.527509	-5.34906	8.84e-08	7.15e-07
AT5G05320	39.8651	-2.81095	0.496354	-5.6632	1.49e-08	1.37e-07
AT3G25190	30.185	-2.81059	0.710723	-3.95455	7.67e-05	0.000348762
AT3G63088	9.11964	-2.80608	1.01003	-2.77822	0.00546584	0.0153963
AT1G60140	1763.23	-2.8021	0.246812	-11.3531	7.15e-30	7.57e-28
AT3G10930	789.15	-2.79745	0.30042	-9.31181	1.26e-20	5.83e-19
AT1G11000	116.516	-2.79413	0.305311	-9.15175	5.6e-20	2.4e-18
AT1G75590	10.9604	-2.79354	0.993523	-2.81176	0.00492717	0.0140621
AT5G62520	18.0828	-2.79229	0.64483	-4.33027	1.49e-05	7.98e-05
AT1G26665	495.286	-2.7916	0.222578	-12.5421	4.39e-36	7.98e-34
AT2G16060	312.882	-2.77553	0.459272	-6.04331	1.51e-09	1.62e-08
AT5G16023	6.20644	-2.76787	1.11316	-2.48649	0.0129009	0.0323077
AT4G26260	14.5224	-2.7664	0.937634	-2.9504	0.00317364	0.00958915
AT1G27045	19.5817	-2.76322	0.82529	-3.34818	0.000813449	0.00290186
AT3G16770	35490.5	-2.75818	0.318084	-8.67124	4.27e-18	1.43e-16
AT1G03010	87.5334	-2.75781	0.503981	-5.47204	4.45e-08	3.79e-07
AT5G45340	431.59	-2.75773	0.222568	-12.3905	2.94e-35	5.15e-33
AT1G51460	28.8518	-2.75598	0.686606	-4.01392	5.97e-05	0.000279137
AT3G60290	174.719	-2.73933	0.313948	-8.72542	2.65e-18	9.08e-17
AT2G15960	1009.9	-2.73553	0.318616	-8.58567	9.03e-18	2.91e-16
AT1G02640	1048.44	-2.73317	0.274391	-9.96085	2.26e-23	1.38e-21
AT1G13670	23.78	-2.73281	0.674655	-4.05069	5.11e-05	0.000242468
AT5G22240	17.2569	-2.72998	0.727701	-3.75151	0.000175772	0.000742299
AT5G02440	235.153	-2.68179	0.262123	-10.231	1.44e-24	1e-22
AT3G60140	418.29	-2.67552	0.207348	-12.9035	4.3e-38	9e-36
AT1G44830	40.8571	-2.6721	0.860536	-3.10516	0.00190177	0.00613414
AT2G01150	109.711	-2.66811	0.288121	-9.2604	2.04e-20	9.25e-19
AT4G13660	65.8812	-2.65597	0.795762	-3.33764	0.000844929	0.0029986
AT5G15150	21.4134	-2.6533	0.637716	-4.16062	3.17e-05	0.000157732
AT5G05410	125.19	-2.64175	0.468461	-5.63921	1.71e-08	1.56e-07
AT5G54080	2585.92	-2.64083	0.250173	-10.556	4.76e-26	3.73e-24
AT4G05330	71.8957	-2.63926	0.373127	-7.07335	1.51e-12	2.59e-11
AT4G32280	37.3135	-2.63778	0.546062	-4.83055	1.36e-06	8.92e-06
AT1G15900	36.5988	-2.63761	0.537846	-4.90402	9.39e-07	6.33e-06
AT1G20680	10.7168	-2.63753	0.945625	-2.78919	0.00528395	0.0149562
AT5G02020	1931.46	-2.63528	0.239515	-11.0026	3.71e-28	3.42e-26
AT5G64570	929.552	-2.63161	0.307686	-8.55293	1.2e-17	3.81e-16
AT4G35770	17143.9	-2.62962	0.295104	-8.91081	5.07e-19	1.91e-17
AT1G77210	1083.29	-2.62852	0.261254	-10.0612	8.2e-24	5.23e-22
AT2G40610	869.339	-2.61884	0.234901	-11.1487	7.27e-29	7.18e-27
AT4G24230	2234.94	-2.61388	0.176068	-14.8458	7.4e-50	3.31e-47
AT1G02660	1394.72	-2.61052	0.191543	-13.6289	2.7e-42	7.55e-40
AT3G22961	10.7403	-2.58852	0.880055	-2.94132	0.00326816	0.00983154
AT1G70130	11.2507	-2.58375	1.11739	-2.31231	0.0207604	0.0485545
AT5G20250	17270	-2.57389	0.312991	-8.22352	1.98e-16	5.53e-15
AT5G49360	18823.9	-2.5684	0.2894	-8.87492	7e-19	2.56e-17
AT2G41280	13.3338	-2.55766	0.998312	-2.56199	0.0104075	0.0269002
AT5G22380	52.9639	-2.55282	0.388809	-6.56575	5.18e-11	7.01e-10
AT3G26760	30.3209	-2.5502	0.548401	-4.65025	3.32e-06	2.02e-05
AT2G33350	7.68016	-2.53394	1.03146	-2.45667	0.0140233	0.0347255
AT3G60300	4359.27	-2.53388	0.124311	-20.3834	2.35e-92	1.13e-88
AT3G01425	17.0898	-2.53119	0.714369	-3.54325	0.000395229	0.00152339
AT4G33150	1553.87	-2.51948	0.391676	-6.43255	1.25e-10	1.6e-09
AT3G61198	24.4693	-2.51819	0.791616	-3.18107	0.00146731	0.00488222
AT2G17880	825.06	-2.50506	0.322611	-7.76496	8.17e-15	1.88e-13
AT2G38400	1053.84	-2.49755	0.246847	-10.1178	4.61e-24	2.99e-22
AT4G36060	22.3022	-2.4883	0.640961	-3.88214	0.000103542	0.000459013
AT2G03850	11.6532	-2.48573	0.910042	-2.73145	0.00630561	0.0174428
AT1G28370	905.491	-2.48503	0.354352	-7.01288	2.33e-12	3.9e-11
AT5G13990	13.7783	-2.46984	0.816208	-3.02599	0.0024782	0.00771801
AT1G76650	660.009	-2.46819	0.338189	-7.29827	2.91e-13	5.48e-12
AT5G59390	8.18891	-2.46724	0.968935	-2.54634	0.0108859	0.0279336
AT2G33850	19.5533	-2.46459	0.991419	-2.48593	0.0129215	0.0323465
AT3G16800	1390.06	-2.46431	0.18448	-13.3582	1.06e-40	2.69e-38
AT4G27652	858.239	-2.46063	0.398249	-6.17861	6.47e-10	7.35e-09
AT1G13448	29.3139	-2.453	0.546641	-4.48741	7.21e-06	4.11e-05
AT3G01490	896.164	-2.44934	0.157147	-15.5863	9.02e-55	5.79e-52
AT5G23380	545.947	-2.4461	0.164841	-14.8392	8.18e-50	3.58e-47
AT1G04310	379.281	-2.43471	0.371859	-6.54742	5.85e-11	7.84e-10
AT4G39070	151.719	-2.42905	0.346187	-7.01659	2.27e-12	3.81e-11
AT5G63190	899.521	-2.42527	0.173337	-13.9917	1.75e-44	5.53e-42
AT5G39610	1799.94	-2.41889	0.404137	-5.98533	2.16e-09	2.25e-08
AT1G80570	102.458	-2.41711	0.339398	-7.12176	1.07e-12	1.86e-11
AT1G08980	1247.99	-2.41564	0.136827	-17.6547	9.36e-70	1.5e-66
AT1G01110	66.1728	-2.41355	0.491532	-4.91027	9.1e-07	6.15e-06
AT3G15450	19444.1	-2.4089	0.835312	-2.88383	0.0039287	0.0115321
AT5G64410	1204.01	-2.40427	0.23505	-10.2288	1.47e-24	1.02e-22
AT5G25475	123.047	-2.40183	0.285303	-8.41852	3.81e-17	1.14e-15
AT4G39090	7331.84	-2.39784	0.223796	-10.7144	8.71e-27	7.23e-25
AT4G15780	2157.75	-2.39593	0.155304	-15.4273	1.07e-53	6.26e-51
AT1G13430	20.5733	-2.39447	0.946289	-2.53038	0.011394	0.0290708
AT1G73040	16.2711	-2.39188	0.815868	-2.9317	0.00337113	0.0101081
AT4G34790	51.358	-2.38708	0.459881	-5.19065	2.1e-07	1.58e-06
AT4G01985	15.9661	-2.38269	0.902823	-2.63915	0.00831137	0.0221611
AT1G21326	134.252	-2.37558	0.289692	-8.20035	2.4e-16	6.58e-15
AT5G27220	32.5687	-2.37313	0.547637	-4.3334	1.47e-05	7.88e-05
AT3G17580	37.0576	-2.37037	0.756381	-3.13383	0.00172543	0.00564385
AT3G27210	138.921	-2.36991	0.323298	-7.33043	2.29e-13	4.35e-12
AT3G15620	205.366	-2.36969	0.282147	-8.39878	4.51e-17	1.34e-15
AT4G27980	14.1087	-2.36853	0.765745	-3.09311	0.0019807	0.00635149
AT5G22545	11.306	-2.36395	0.808818	-2.92272	0.00346994	0.0103705
AT5G03553	60.2065	-2.35814	0.381619	-6.17929	6.44e-10	7.33e-09
AT3G24000	85.0009	-2.35779	0.345569	-6.82293	8.92e-12	1.37e-10
AT5G03470	449.271	-2.35522	0.227683	-10.3443	4.44e-25	3.25e-23
AT1G02900	46.1186	-2.35356	0.481209	-4.89094	1e-06	6.73e-06
AT1G09570	4892.52	-2.35149	0.184848	-12.7212	4.51e-37	8.95e-35
AT5G21960	208.268	-2.34989	0.351679	-6.68191	2.36e-11	3.38e-10
AT1G20900	12.132	-2.34453	0.872576	-2.6869	0.0072118	0.0195919
AT2G31420	13.5163	-2.34395	0.756234	-3.09951	0.00193843	0.00623256
AT3G01840	11.4134	-2.34087	0.867647	-2.69795	0.00697685	0.019037
AT1G29395	1130.8	-2.33902	0.302046	-7.74391	9.64e-15	2.19e-13
AT4G33550	53.0002	-2.32841	0.647827	-3.59419	0.000325397	0.00128352
AT1G17960	13.7047	-2.32785	0.77884	-2.98887	0.0028001	0.00859676
AT1G62440	43.7129	-2.32751	0.460611	-5.0531	4.35e-07	3.1e-06
AT5G12940	150.209	-2.32595	0.288412	-8.06467	7.34e-16	1.91e-14
AT4G32460	543.815	-2.32456	0.446628	-5.20468	1.94e-07	1.48e-06
AT3G44260	5678.76	-2.31948	0.254924	-9.09873	9.14e-20	3.8e-18
AT3G07010	552.802	-2.31427	0.178764	-12.9459	2.48e-38	5.36e-36
AT1G23060	72.5026	-2.31311	0.528468	-4.377	1.2e-05	6.58e-05
AT1G23870	2327.02	-2.30923	0.241278	-9.57084	1.06e-21	5.43e-20
AT5G63160	5849.61	-2.30919	0.299177	-7.71849	1.18e-14	2.65e-13
AT1G61470	196.623	-2.30733	0.271416	-8.50109	1.88e-17	5.8e-16
AT1G33050	3592.48	-2.30476	0.15086	-15.2774	1.08e-52	5.62e-50
AT5G65300	308.199	-2.29777	0.399444	-5.75244	8.8e-09	8.41e-08
AT5G56230	84.782	-2.29241	0.415319	-5.51964	3.4e-08	2.96e-07
AT2G19800	350.504	-2.29102	0.28912	-7.92413	2.3e-15	5.71e-14
AT5G03020	15.8023	-2.2906	0.670623	-3.41562	0.000636363	0.00233325
AT5G66790	666.949	-2.29037	0.182796	-12.5297	5.14e-36	9.25e-34
AT1G50560	8.77659	-2.28623	0.976936	-2.3402	0.0192733	0.0455726
AT4G24570	3673.61	-2.28047	0.260252	-8.76257	1.91e-18	6.61e-17
AT1G15670	2035.49	-2.27316	0.219995	-10.3328	5.01e-25	3.64e-23
AT5G03240	12606	-2.26717	0.141703	-15.9995	1.29e-57	9.92e-55
AT4G24580	21.772	-2.2657	0.674622	-3.35847	0.000783738	0.00281045
AT2G28400	1295.24	-2.26285	0.191978	-11.787	4.55e-32	5.92e-30
AT4G08950	1744.57	-2.26194	0.319572	-7.07804	1.46e-12	2.51e-11
AT1G09250	621.285	-2.26008	0.167445	-13.4975	1.62e-41	4.39e-39
AT5G21170	3960.69	-2.25994	0.198871	-11.3638	6.33e-30	6.74e-28
AT1G66050	23.0713	-2.25916	0.681844	-3.31331	0.000921993	0.00323277
AT2G25780	9.6095	-2.25667	0.971254	-2.32347	0.0201542	0.0473379
AT1G32928	645.683	-2.25026	0.200568	-11.2194	3.27e-29	3.32e-27
AT3G15760	643.929	-2.24985	0.197425	-11.396	4.38e-30	4.71e-28
AT1G31350	518.08	-2.24807	0.211103	-10.6491	1.76e-26	1.42e-24
AT3G12830	753.872	-2.24585	0.301666	-7.4448	9.71e-14	1.93e-12
AT3G54920	1661.09	-2.23823	0.179559	-12.4651	1.16e-35	2.04e-33
AT5G41080	1398.31	-2.23079	0.221729	-10.0609	8.22e-24	5.23e-22
AT5G02840	8455.6	-2.21994	0.127882	-17.3593	1.68e-67	2.02e-64
AT2G41800	13.4137	-2.21291	0.915861	-2.41621	0.015683	0.0381822
AT3G28635	9.29721	-2.21183	0.894775	-2.47194	0.0134381	0.0334572
AT1G62420	198.848	-2.20536	0.273272	-8.07019	7.02e-16	1.84e-14
AT5G62900	466.121	-2.20422	0.161735	-13.6286	2.71e-42	7.55e-40
AT1G12780	2277.89	-2.19812	0.255539	-8.60191	7.84e-18	2.55e-16
AT3G22460	480.901	-2.19405	0.317902	-6.90167	5.14e-12	8.2e-11
AT4G26200	79.7398	-2.19085	0.366772	-5.97331	2.32e-09	2.41e-08
AT3G45300	3169.75	-2.19014	0.284831	-7.68925	1.48e-14	3.31e-13
AT1G69890	1517.41	-2.18632	0.174266	-12.5459	4.19e-36	7.68e-34
AT5G05300	167.781	-2.18597	0.308873	-7.07722	1.47e-12	2.52e-11
AT1G15010	489.177	-2.17881	0.176099	-12.3726	3.68e-35	6.32e-33
AT5G22940	67.8776	-2.17799	0.427816	-5.09096	3.56e-07	2.58e-06
AT5G07100	2021.54	-2.17741	0.264625	-8.22831	1.9e-16	5.33e-15
AT5G22250	1702.83	-2.17617	0.258366	-8.42281	3.68e-17	1.1e-15
AT1G06473	67.7273	-2.1742	0.411618	-5.28208	1.28e-07	1e-06
AT3G61060	1368.66	-2.17188	0.376787	-5.76423	8.2e-09	7.89e-08
AT5G64260	3262.11	-2.16741	0.12314	-17.6012	2.41e-69	3.57e-66
AT2G35290	15.8764	-2.15933	0.892321	-2.41991	0.0155245	0.0378491
AT4G03190	286.52	-2.15309	0.269327	-7.99431	1.3e-15	3.33e-14
AT3G24420	146.917	-2.14852	0.293181	-7.32832	2.33e-13	4.41e-12
AT5G43570	16.8004	-2.14386	0.778634	-2.75336	0.00589866	0.0164542
AT5G57550	393.01	-2.13461	0.740462	-2.88281	0.00394151	0.0115627
AT1G63180	207.687	-2.13153	0.24119	-8.83753	9.79e-19	3.51e-17
AT1G19610	357.185	-2.13037	0.289794	-7.35134	1.96e-13	3.77e-12
AT1G76410	266.778	-2.13029	0.30749	-6.92798	4.27e-12	6.89e-11
AT5G45310	107.213	-2.12573	0.445361	-4.77306	1.81e-06	1.16e-05
AT2G32660	109.523	-2.12525	0.358272	-5.93195	2.99e-09	3.06e-08
AT5G16110	7524.33	-2.11693	0.181466	-11.6657	1.91e-31	2.38e-29
AT1G25230	762.411	-2.116	0.248456	-8.51657	1.64e-17	5.14e-16
AT1G15800	182.142	-2.11314	0.288167	-7.33304	2.25e-13	4.27e-12
AT1G10560	54.9878	-2.10594	0.440183	-4.78423	1.72e-06	1.1e-05
AT5G14110	14.7449	-2.09791	0.747852	-2.80524	0.00502785	0.0143218
AT3G17100	2142.01	-2.0976	0.142232	-14.7478	3.18e-49	1.36e-46
AT1G11120	15.2466	-2.09407	0.735162	-2.84844	0.00439335	0.0127311
AT5G06930	76.3995	-2.08929	0.336209	-6.21426	5.16e-10	5.97e-09
AT3G47160	226.807	-2.08415	0.327638	-6.36112	2e-10	2.47e-09
AT3G55980	6298.57	-2.08338	0.157911	-13.1934	9.58e-40	2.25e-37
AT1G77760	4712.58	-2.07868	0.280944	-7.39891	1.37e-13	2.68e-12
AT5G39660	3303.72	-2.07857	0.181466	-11.4543	2.24e-30	2.5e-28
AT3G24450	17.5709	-2.07804	0.642439	-3.23462	0.00121805	0.00414478
AT1G05810	383.65	-2.07749	0.252935	-8.21354	2.15e-16	5.96e-15
AT2G44578	23.3112	-2.07527	0.59436	-3.4916	0.000480143	0.00181544
AT2G41510	36.6521	-2.07358	0.596088	-3.47865	0.000503942	0.001895
AT2G45050	54.0417	-2.07084	0.392153	-5.28069	1.29e-07	1.01e-06
AT5G15580	276.678	-2.07014	0.25365	-8.16138	3.31e-16	8.9e-15
AT3G48260	25.1249	-2.06963	0.552885	-3.74332	0.000181602	0.00076402
AT5G53160	3988.11	-2.06682	0.150319	-13.7496	5.12e-43	1.52e-40
AT4G27130	2298.5	-2.06675	0.135549	-15.2473	1.72e-52	8.7e-50
AT1G11175	319.55	-2.06265	0.216692	-9.51881	1.75e-21	8.78e-20
AT4G05150	1976.85	-2.05812	0.202802	-10.1484	3.37e-24	2.21e-22
AT3G19390	33.8432	-2.05507	0.699233	-2.93903	0.00329244	0.00989377
AT5G28610	30.702	-2.0517	0.563304	-3.64226	0.000270255	0.0010874
AT4G21410	1065.47	-2.05068	0.211841	-9.6803	3.66e-22	1.98e-20
AT3G03470	3393.26	-2.04356	0.330341	-6.18623	6.16e-10	7.04e-09
AT5G24640	25.2188	-2.04187	0.560765	-3.64123	0.000271336	0.00109107
AT1G32920	2821.89	-2.04152	0.183274	-11.1392	8.09e-29	7.91e-27
AT5G24270	104.334	-2.0406	0.331852	-6.14911	7.79e-10	8.77e-09
AT1G77145	22.9621	-2.04016	0.721939	-2.82594	0.00471417	0.0135389
AT1G18290	22.7312	-2.03535	0.819541	-2.48353	0.0130088	0.0325228
AT2G36220	335.362	-2.03434	0.312825	-6.50313	7.87e-11	1.03e-09
AT4G20140	57.7456	-2.03275	0.43556	-4.66698	3.06e-06	1.88e-05
AT1G18300	2027.9	-2.03159	0.289124	-7.0267	2.11e-12	3.55e-11
AT2G28630	2351.95	-2.03114	0.268552	-7.5633	3.93e-14	8.27e-13
AT4G26400	1499.51	-2.0304	0.1603	-12.6662	9.1e-37	1.77e-34
AT1G72360	137.152	-2.02658	0.263192	-7.7	1.36e-14	3.06e-13
AT1G28260	827.445	-2.01698	0.202972	-9.93726	2.87e-23	1.73e-21
AT1G52565	180.99	-2.01568	0.329519	-6.11705	9.53e-10	1.06e-08
AT2G28500	11.7726	-2.01381	0.75787	-2.6572	0.0078793	0.0211724
AT4G37390	228.369	-2.01321	0.387279	-5.19834	2.01e-07	1.52e-06
AT2G22500	1565.77	-2.0119	0.30486	-6.59942	4.13e-11	5.67e-10
AT4G16000	186.952	-2.01032	0.285819	-7.03353	2.01e-12	3.4e-11
AT3G48390	322.003	-2.00994	0.308091	-6.52385	6.85e-11	9.06e-10
AT4G27280	3666.49	-2.00959	0.184532	-10.8902	1.28e-27	1.14e-25
AT2G41200	108.188	-2.00767	0.281545	-7.1309	9.97e-13	1.74e-11
AT2G46490	889.481	-2.00428	0.138417	-14.4801	1.62e-47	6.36e-45
AT3G26890	2430.74	-2.00385	0.139911	-14.3223	1.59e-46	5.56e-44
AT3G28740	239.983	-1.99665	0.267888	-7.45332	9.1e-14	1.82e-12
AT5G59550	2724.05	-1.99646	0.243287	-8.20621	2.28e-16	6.3e-15
AT3G53210	34.2708	-1.99164	0.466625	-4.26818	1.97e-05	0.000102714
AT3G10740	2294.03	-1.98844	0.183279	-10.8493	2.01e-27	1.77e-25
AT3G46620	2162.87	-1.98832	0.23491	-8.46416	2.58e-17	7.85e-16
AT4G22490	70.3356	-1.98693	0.685646	-2.8979	0.00375673	0.0110729
AT1G63800	1367.22	-1.98445	0.150225	-13.2098	7.7e-40	1.85e-37
AT5G25460	5341.86	-1.98196	0.18531	-10.6954	1.07e-26	8.8e-25
AT1G19540	37.1465	-1.98078	0.477045	-4.15218	3.29e-05	0.000162615
AT3G16720	1352.58	-1.97909	0.234251	-8.4486	2.95e-17	8.94e-16
AT5G57655	8494.88	-1.96973	0.281712	-6.992	2.71e-12	4.48e-11
AT3G58490	3900.63	-1.96956	0.116929	-16.8441	1.16e-63	1.24e-60
AT1G49210	46.2863	-1.96878	0.50903	-3.86771	0.000109862	0.000484245
AT5G47500	56.8885	-1.96263	0.449896	-4.36241	1.29e-05	6.99e-05
AT5G49170	70.3733	-1.96071	0.361007	-5.43123	5.6e-08	4.67e-07
AT2G32030	366.18	-1.95933	0.203549	-9.62582	6.22e-22	3.29e-20
AT3G44300	7911.28	-1.95469	0.580742	-3.36585	0.000763094	0.00274511
AT1G72410	1653.98	-1.95296	0.138215	-14.1298	2.49e-45	8.12e-43
AT3G61160	218.384	-1.9416	0.28804	-6.7407	1.58e-11	2.32e-10
AT2G26355	232.506	-1.9415	0.308998	-6.28324	3.32e-10	3.94e-09
AT1G32190	278.165	-1.94145	0.227294	-8.54159	1.32e-17	4.19e-16
AT3G48530	2935.01	-1.9413	0.166533	-11.6572	2.11e-31	2.6e-29
AT5G57560	3924.87	-1.94001	0.389065	-4.98633	6.15e-07	4.3e-06
AT4G17730	2042.89	-1.93243	0.139411	-13.8614	1.08e-43	3.26e-41
AT1G10340	340.113	-1.92847	0.263338	-7.32316	2.42e-13	4.57e-12
AT1G16130	199.298	-1.92487	0.215863	-8.91708	4.79e-19	1.82e-17
AT2G44840	247.618	-1.92393	0.339389	-5.66879	1.44e-08	1.33e-07
AT1G01770	678.373	-1.92325	0.207064	-9.28816	1.57e-20	7.18e-19
AT3G03480	53.5369	-1.92318	0.517136	-3.7189	0.000200096	0.000834044
AT4G27657	786.214	-1.9163	0.344885	-5.55635	2.75e-08	2.44e-07
AT2G37750	57.3561	-1.91387	0.475584	-4.02424	5.72e-05	0.00026841
AT5G45630	58.54	-1.91282	0.551346	-3.46936	0.000521697	0.00195337
AT4G30410	28.2391	-1.90846	0.593207	-3.21719	0.00129454	0.00437184
AT4G27450	6495.37	-1.90835	0.33919	-5.6262	1.84e-08	1.67e-07
AT2G07180	3269.38	-1.90782	0.128332	-14.8662	5.46e-50	2.5e-47
AT5G05880	24.3515	-1.90536	0.547074	-3.48282	0.000496171	0.00186906
AT2G27430	31.1087	-1.90335	0.510423	-3.72897	0.000192268	0.00080385
AT5G47850	169.327	-1.89682	0.290342	-6.53305	6.44e-11	8.59e-10
AT3G16510	331.697	-1.8965	0.254095	-7.46376	8.41e-14	1.7e-12
AT2G36900	1142.65	-1.89497	0.161981	-11.6987	1.29e-31	1.63e-29
AT3G10190	109.475	-1.8903	0.287368	-6.578	4.77e-11	6.5e-10
AT1G75800	2805.19	-1.89018	0.203888	-9.27068	1.85e-20	8.44e-19
[truncated: 2,903 more rows]
