# Supplementary material for: Genome-Wide Characterization of Light-Regulated Gene Expression in Botrytis cinerea Reveals Underlying Complex Photobiology
Source: Int J Mol Sci. 2023 May 13;24(10):8705. doi: 10.3390/ijms24108705 (PMC10218500; doi:10.3390/ijms24108705)
Supplement: Supplementary file 1 [file ijms-24-08705-s001.zip › Table S9_ArabidopsisClusters_DEGs.xlsx]

## Sheet: Table S9
Table S9: Lists of clustered A. thaliana genes in response to a 60 min LP applied when infected with B. cinerea strains B05.10 or ∆bcwcl1. Four major (out of six) color-coded clusters of genes were obtained after WGCNA analysis. Their normalized RNA-seq expression data are presented in Figure 6, except for the “Yellow” and “Green” clusters
Arabidopsis thaliana clusters of DEGs under infecting conditions by B. cinerea B05.10 & ∆bcwcl1
Turquoise	Blue	Brown	Red	Yellow (Not shown)	Green (Not shown)	Unassigned
AT2G17840	AT3G45890	AT5G18480	AT4G13420	AT5G66052	AT1G30825	AT2G42610
AT2G34310	AT2G22650	AT5G40990	AT4G22590	AT1G06573	AT1G70670	AT3G50340
AT1G74160	AT3G04630	AT1G71030	ATCG00780	AT1G12400	AT3G57040	AT4G16750
AT1G55350	AT3G07570	AT2G46510	ATCG00120	AT5G35480	AT1G19730	AT2G41800
AT2G21280	AT1G15240	AT2G01850	AT5G05340	AT2G26860	AT5G14410	AT4G23230
AT5G11880	AT3G09600	AT2G36380	AT5G41170	AT2G39681	AT5G47370	AT2G41820
AT5G03110	AT2G17030	AT3G17860	ATCG00430	AT1G74453	AT5G15820	AT4G01740
AT2G36530	AT5G11960	AT5G57860	ATCG00540	AT5G18940	AT5G16650	AT1G11545
AT2G39850	AT5G57020	AT4G25230	ATCG00440	AT5G02502	AT1G80630	AT5G54470
AT2G33840	AT4G24680	AT4G39780	AT4G09012	AT3G11900	AT4G10170	AT2G46640
AT5G36950	AT2G26800	AT1G75020	ATCG00740	AT5G03345	AT5G49730	AT4G11211
AT3G07610	AT2G19160	AT3G47540	ATCG00140	AT3G59150	AT5G26740
AT2G24500	AT1G01820	AT3G26980	ATCG00380	AT5G51630	AT3G06070
AT5G24760	AT5G40250	AT2G15080	ATCG00130	AT2G04620	AT4G14620
AT1G03680	AT4G29960	AT4G38060	AT1G68230	AT1G71940	AT5G61590
AT3G47290	AT5G07000	AT5G09680	ATCG01060	AT5G35730	AT5G24890
AT2G19740	AT2G42500	AT2G22800	ATCG00150	AT1G69760	AT5G17490
AT5G11060	AT5G17880	AT2G22990	ATCG00290	AT5G05590	AT4G28150
AT4G12650	AT5G17550	AT1G31130	ATCG00350	AT1G58210	AT4G15660
AT5G51110	AT2G32930	AT5G52120	ATCG01100	AT3G46460	AT2G37950
AT1G14360	AT2G47060	AT3G09405	ATCG00550	AT5G44820	AT5G48320
AT2G36170	AT4G37440	AT5G58787	ATCG00500	AT4G19140	AT3G62420
AT1G76900	AT1G74680	AT1G61360	ATCG00330	AT1G74340	AT3G48100
AT1G42480	AT2G35820	AT1G56140	ATCG00580	AT1G61667	AT1G23390
AT4G19380	AT3G47510	AT3G25610	ATCG00710	AT3G47780	AT2G25200
AT5G06360	AT3G11530	AT4G28550	ATCG00040	AT3G23200	AT4G21510
AT5G27395	AT5G03455	AT2G40095	ATCG00270	AT3G22600	AT5G25500
AT2G43910	AT1G58360	AT2G25297	ATCG01090	AT4G21170	AT4G27410
AT5G02450	AT3G19420	AT1G31820	ATCG00210	AT2G27770	AT3G14770
AT2G16800	AT3G56850	AT1G16930	ATCG00520	AT4G13570	AT3G54880
AT2G46650	AT5G11850	AT1G68620	ATCG00720	AT5G49610	AT1G27290
AT1G14620	AT1G55110	AT4G13110	ATCG00560	AT1G06160	AT5G21940
AT2G01680	AT1G14510	AT5G54840		AT2G24592	AT1G70290
AT1G75270	AT2G41440	AT5G54500		AT1G52155	AT2G22980
AT5G49970	AT1G80290	AT3G05370		AT4G19970	AT1G60500
AT3G25040	AT1G12760	AT5G34930		AT1G56260	AT4G03510
AT5G19855	AT4G39180	AT1G74590		AT3G50620	AT1G49500
AT5G35910	AT3G49140	AT1G10700		AT4G14548	AT2G24240
AT3G10350	AT5G41920	AT2G37940		AT4G40065	AT1G80440
AT4G21910	AT5G63180	AT3G10500		AT1G67080	AT4G37610
AT5G61830	AT1G59520	AT5G64905		AT3G15420	AT5G56550
AT3G52590	AT2G15695	AT2G28210		AT4G13560	AT1G18990
AT3G55400	AT2G30500	AT3G05360		AT5G66052	AT1G02610
AT3G52500	AT1G79750	AT5G12930		AT4G01897	AT1G80440
AT3G20330	AT3G18430	AT1G15520		ATMG00160	AT2G24240
AT5G58870	AT5G03500	AT2G30770		AT1G01020
AT2G45070	AT3G57140	AT3G10915		AT5G56810
AT5G27990	AT4G02350	AT3G04220		AT1G12400
AT2G32580	AT2G41760	AT4G11170		AT3G07215
AT5G10360	AT5G58040	AT5G18290		AT4G02075
AT3G54290	AT4G28030	AT2G24180		AT5G60440
AT1G52980	AT1G26180	AT5G47900		ATCG00800
AT3G56940	AT1G80700	AT1G09480		AT1G29465
AT4G11160	AT5G35210	AT5G09270		AT2G29420
AT5G53900	AT4G21790	AT1G23850		AT1G06573
AT4G29410	AT4G27800	AT1G17380		AT4G23680
AT1G52590	AT5G58410	AT5G05600		AT4G02200
AT3G23590	AT5G10790	AT1G74360		AT1G70660
AT1G32070	AT4G34540	AT2G43000		AT2G39681
AT4G27070	AT1G03210	AT2G35980		AT3G09455
AT4G09980	AT5G54940	AT3G44830		AT3G57785
AT2G34930	AT4G16765	AT1G14330		AT4G02005
AT3G03360	AT5G42440	AT1G13340		AT1G07590
AT1G56070	AT4G00040	AT2G33710		AT2G26860
AT1G67430	AT4G24972	AT5G03330		ATCG00080
AT2G28810	AT2G02220	AT5G57060		ATCG00070
AT1G32500	AT3G20080	AT3G28850		AT4G06115
AT3G57400	AT1G14130	AT4G39950		ATCG00220
AT1G32580	AT4G36400	AT1G08800		AT2G08765
AT5G22830	AT4G19410	AT5G15537		AT1G74453
AT3G46290	AT4G24730	AT2G45220		ATCG01050
AT3G11945	AT5G17610	AT5G27760		ATCG01020
AT3G07670	AT1G72840	AT5G23510		ATMG01370
AT3G05840	AT3G08650	AT1G61560		AT4G05685
AT2G31560	AT4G20330	AT1G68000		AT4G02520
AT1G65960	AT3G23280	AT1G66700		AT5G35480
AT3G05270	AT1G03080	AT5G40170		AT3G26818
AT3G61880	AT3G19540	AT3G24730		AT3G47348
AT3G14810	AT2G22720	AT4G18360		AT1G19396
AT4G22670	AT4G19185	AT1G08920		ATCG00530
AT1G67720	AT5G26570	AT5G46871		AT1G04187
AT2G30700	AT1G11760	AT3G60120		AT2G23755
AT4G03450	AT3G18520	AT2G33390		AT1G09467
AT1G56340	AT2G46500	AT5G40470		ATCG00630
AT5G62030	AT3G22750	AT1G30270		AT3G03965
AT3G05490	AT5G47940	AT1G01480		ATCG01070
AT1G53800	AT2G42030	AT3G57640		AT1G09533
AT1G48650	AT2G45000	AT1G68390		ATCG00300
AT1G79630	AT4G08920	AT1G45145		ATCG00690
AT3G57560	AT5G62770	AT3G26670		AT1G06033
AT4G11410	AT2G19110	AT4G11370
AT4G00490	AT1G30810	AT5G44990
AT4G04340	AT4G00800	AT1G30700
AT1G74510	AT3G09150	AT1G15415
AT3G11630	AT1G24350	AT1G51760
AT2G37190	AT3G09850	AT1G22180
AT1G53670	AT3G12140	AT1G76470
AT5G66190	AT2G45250	AT3G55970
AT1G51630	AT3G06760	AT4G15120
AT1G20340	AT3G01090	AT2G39650
AT2G41680	AT4G13250	AT3G19260
AT2G42740	AT5G65760	AT5G65600
AT4G37930	AT5G41220	AT3G55880
AT5G20890	AT2G03640	AT3G10320
AT1G79390	AT4G12680	AT4G21390
AT4G33680	AT4G36720	AT2G30750
AT5G10770	AT1G09730	AT5G10946
AT1G75980	AT1G58100	AT1G79680
AT1G79520	AT2G26510	AT2G02370
AT4G00340	AT1G50440	AT3G23550
AT1G54380	AT1G48175	AT1G14040
AT1G51500	AT3G05675	AT2G47000
AT3G12680	AT3G17470	AT4G33925
AT3G61240	AT1G03560	AT4G23030
AT2G40550	AT3G15355	AT1G02580
AT1G11430	AT1G07110	AT1G47130
AT3G20050	AT1G10920	AT4G28460
AT1G31810	AT5G66810	AT2G15490
AT5G50310	AT3G48670	AT1G70420
AT4G16660	AT1G72010	AT1G04100
AT5G18500	AT5G14530	AT3G51660
AT5G28220	AT3G54810	AT2G45570
AT5G46160	AT4G34280	AT1G70170
AT3G54760	AT5G59400	AT5G46710
AT2G16740	AT1G05830	AT3G57380
AT5G13480	AT5G58920	AT1G69920
AT4G00026	AT1G02890	AT5G13220
AT4G29350	AT5G24500	AT4G18990
AT5G36890	AT1G08680	AT5G56520
AT2G23420	AT2G30530	AT5G36970
AT4G32400	AT5G17690	AT4G08780
AT1G56440	AT5G27840	AT5G44480
AT1G54500	AT5G27950	AT5G46080
AT1G24148	AT3G48190	AT2G40113
AT3G52180	AT4G30210	AT1G68630
AT5G67190	AT1G71860	AT2G14290
AT3G17465	AT5G25890	AT1G17180
AT2G31040	AT4G16990	AT5G63970
AT2G05220	AT3G04490	AT4G07455
AT1G08190	AT5G11860	AT2G15780
AT1G75370	AT3G14960	AT2G23260
AT1G62830	AT4G14900	AT4G16820
AT5G66820	AT4G24400	AT2G05518
AT2G45695	AT5G45050	AT1G76250
AT4G08510	AT1G03290	AT3G25250
AT4G34720	AT5G62880	AT1G68450
AT4G34960	AT1G60200	AT5G37840
AT4G31160	AT2G14530	AT2G38240
AT5G19770	AT1G70520	AT3G06490
AT1G66530	AT2G23140	AT3G28210
AT3G07630	AT1G73980	AT3G25490
AT3G23070	AT1G01350	AT4G12735
AT5G55510	AT3G23760	AT1G69930
AT2G29900	AT5G66360	AT1G05467
AT1G36730	AT4G18370	AT3G54160
AT5G55790	AT5G26850	AT2G47550
AT3G26320	AT5G43100	AT1G67980
AT1G76300	AT4G14920	AT1G55020
AT3G49600	AT3G63220	AT4G37290
AT2G45100	AT4G21326	AT4G22030
AT3G04830	AT2G01620	AT5G19890
AT3G27830	AT1G70180	AT2G47950
AT4G24540	AT4G30910	AT5G28646
AT4G34830	AT3G11560	AT3G53160
AT1G11720	AT5G60360	AT1G61820
AT5G17000	AT5G37930	AT1G61810
AT3G28200	AT1G62810	AT1G28180
AT5G49220	AT5G45500	AT1G69570
AT3G51250	AT3G05580	AT3G26190
AT1G07610	AT3G48680	AT3G55890
AT5G15810	AT2G25740	AT3G01420
AT5G49430	AT1G07615	AT1G11925
AT1G47490	AT5G41330	AT3G29000
AT5G40930	AT5G14680	AT4G20030
AT4G36130	AT5G59030	AT5G64905
AT1G05850	AT1G73080	AT1G06620
AT5G63980	AT4G32030	AT5G03610
AT2G44870	AT5G12120	AT2G03505
AT1G22750	AT1G56230	AT3G25900
AT1G65070	AT5G46860	AT3G60120
AT1G75200	AT5G27460	AT2G39030
AT1G45249	AT3G27670	AT1G14260
AT4G31770	AT5G63850	AT1G30135
AT2G02020	AT1G68560	AT3G13650
AT1G11860	AT4G04620	AT3G53600
AT1G52310	AT3G56310	AT3G59690
AT4G37980	AT1G05270
AT5G20290	AT5G65380
AT2G39770	AT5G12210
AT2G18245	AT4G13530
AT4G28730	AT4G37560
AT5G41685	AT3G52430
AT1G50450	AT4G00231
AT4G35450	AT1G55830
AT3G44530	AT1G55805
AT2G27760	AT2G47020
AT2G46820	AT5G48385
AT5G54580	AT5G65940
AT2G46520	AT3G51880
AT5G52780	AT4G04860
AT1G08380	AT1G05160
AT4G13430	AT1G64280
AT4G35000	AT2G05590
AT1G64850	AT4G34150
AT2G39840	AT5G41240
AT5G62430	AT2G36840
AT1G77800	AT5G60280
AT1G80530	AT1G04810
AT3G22104	AT2G26975
AT2G45300	AT4G34000
AT1G14820	AT2G32080
AT1G31650	AT3G57120
AT2G45270	AT3G02460
AT2G37020	AT3G09370
AT1G64060	AT3G56140
AT1G08880	AT3G26520
AT1G47260	AT1G19270
AT3G52990	AT4G15520
AT4G20960	AT1G22870
AT5G25757	AT1G01170
AT5G01590	AT3G19380
AT1G43560	AT4G22300
AT4G38860	AT2G23980
AT3G59980	AT3G10220
AT3G49910	AT3G57080
AT3G18165	AT5G15080
AT5G64200	AT5G14430
AT1G22140	AT5G04490
AT4G27585	AT3G14100
AT3G28720	AT2G43080
AT5G04110	AT2G14825
AT1G11840	AT5G04090
AT5G19320	AT3G09580
AT3G50660	AT5G42050
AT1G10280	AT3G06470
AT1G74060	AT1G75400
AT1G47580	AT2G31865
AT4G18070	AT5G12350
AT5G26860	AT2G01540
AT5G46290	AT1G01920
AT1G09780	AT1G51200
AT5G08740	AT3G07760
AT1G52300	AT4G31440
AT1G29710	AT4G27000
AT3G51450	AT5G64070
AT2G35120	AT4G25080
AT2G19730	AT1G10200
AT5G42480	AT3G07370
AT2G38210	AT3G04750
AT4G26860	AT1G51730
AT5G15410	AT5G62630
AT4G26230	AT1G77770
AT5G48580	AT2G47960
AT5G25510	AT2G44150
AT1G17690	AT5G61450
AT3G19760	AT1G50180
AT3G48320	AT3G43700
AT3G10650	AT5G06210
AT5G02610	AT1G55920
AT1G26850	AT5G23610
AT3G22780	AT3G12040
AT1G04730	AT1G18260
AT4G25640	AT5G02800
AT5G35160	AT1G69840
AT1G03440	AT4G24220
AT1G71880	AT5G14540
AT2G39460	AT3G02280
AT5G56850	AT5G18370
AT1G56045	AT3G53490
AT4G24940	AT5G65710
AT3G62750	AT5G32450
AT1G45230	AT2G16640
AT5G17870	AT5G01670
AT1G55490	AT4G16150
AT3G25480	AT2G32415
AT2G37620	AT1G32230
AT3G49320	AT1G74880
AT1G50900	AT5G01450
AT3G27080	AT3G17850
AT1G04870	AT4G29000
AT3G51870	AT2G26240
AT3G06040	AT5G04240
AT4G21470	AT2G34470
AT1G16610	AT1G08820
AT5G43270	AT3G01850
AT4G18570	AT2G27490
AT1G51110	AT1G42990
AT5G15920	AT4G15530
AT5G08720	AT4G16180
AT1G47240	AT5G60580
AT5G52810	AT2G41880
AT5G06290	AT1G51950
AT3G60245	AT4G24240
AT5G27770	AT1G47960
AT1G61610	AT4G35790
AT1G07030	AT3G57030
AT3G53350	AT5G05310
AT3G12670	AT1G61850
AT3G60620	AT3G25840
AT2G03980	AT4G22360
AT3G55620	AT1G79710
AT3G54960	AT1G30880
AT4G13550	AT3G63000
AT2G21090	AT3G12600
AT5G50200	AT2G25910
AT5G56940	AT3G15040
AT2G30200	AT2G35540
AT3G15480	AT3G47680
AT3G07170	AT3G05710
AT5G48660	AT4G10610
AT1G21500	AT1G60490
AT1G04710	AT1G52347
AT5G13440	AT4G19520
AT2G26660	AT3G06450
AT1G36180	AT2G27150
AT1G36160	AT1G50600
AT4G16490	AT3G29644
AT5G35680	AT1G63460
AT4G39120	AT1G79985
AT1G73230	AT5G16780
AT1G52080	AT3G26810
AT2G16460	AT5G64813
AT3G59840	AT5G34850
AT4G39150	AT5G23450
AT5G58230	AT1G01540
AT2G34630	AT1G76320
AT5G10330	AT5G62740
AT4G02150	AT1G48760
AT5G04410	AT3G47560
AT4G31985	AT2G04540
AT1G20640	AT3G49870
AT2G15290	AT1G17350
AT5G26710	AT2G14080
AT4G37320	AT3G58110
AT1G08540	AT5G06780
AT1G56190	AT1G18450
AT5G54920	AT5G59420
AT1G26740	AT5G26770
AT1G04120	AT5G62460
AT5G45610	AT2G03690
AT5G18250	AT4G17940
AT2G04842	AT1G64040
AT1G34130	AT5G55850
AT4G22755	AT5G57410
AT3G07910	AT1G79220
AT3G10690	AT3G22942
AT5G08415	AT1G53710
AT1G73570	AT1G17210
AT4G30680	AT5G13860
AT4G29120	AT4G36550
AT4G21740	AT1G15130
AT3G15810	AT3G61350
AT3G25430	AT4G36980
AT2G40510	AT1G72650
AT3G48200	AT1G77370
AT1G68060	AT2G40860
AT3G07720	AT2G03620
AT2G31450	AT3G50790
AT5G46230	AT4G01960
AT1G64640	AT1G09970
AT1G62050	AT5G04750
AT5G22840	AT5G24830
AT1G64950	AT1G20980
AT2G45280	AT1G31830
AT1G31500	AT4G36480
AT3G13810	AT1G17680
AT1G77320	AT4G33690
AT3G08520	AT4G25610
AT1G79080	AT4G29310
AT3G10050	AT3G23640
AT2G42770	AT2G46030
AT3G14890	AT1G10740
AT5G22800	AT3G58600			Bcin10g05310
AT4G35510	AT2G22740			Bcin01g00980
AT3G06920	AT3G13310			Bcin16g04810
AT1G18060	AT1G67500			Bcin14g00210
AT4G32520	AT3G62260			Bcin01g03730
AT4G37680	AT5G61520			Bcin14g04230
AT5G13000	AT4G34180			Bcin11g00260
AT2G20585	AT5G27830			Bcin04g01180
AT2G22230	AT2G41490			Bcin14g03430
AT5G18570	AT3G55560			Bcin03g02790
AT1G80620	AT1G16920			Bcin01g05310
AT3G60240	AT1G72710			Bcin03g00430
AT1G28570	AT5G09220			Bcin02g00013
AT5G44400	AT3G03310			Bcin15g04730
AT3G62200	AT2G36060			Bcin01g07380
AT2G47160	AT3G62080			Bcin06g00380
AT2G34660	AT5G51140			Bcin02g02210
AT2G19520	AT3G59950			Bcin01g09170
AT1G04270	AT4G34390			Bcin15g04550
AT1G06910	AT3G55080			Bcin06g05890
AT1G54770	AT5G02040			Bcin08g02840
AT1G60560	AT5G44090			Bcin08g00760
AT5G37600	AT5G63020			Bcin14g00860
AT5G10070	AT3G27010			Bcin11g00160
AT5G26680	AT1G61040			Bcin10g03630
AT5G66410	AT4G01710			Bcin01g09350
AT5G33320	AT1G16540			Bcin02g03530
AT4G09560	AT5G08470			Bcin05g06430
AT1G32100	AT2G17930			Bcin09g06050
AT1G54990	AT5G01390			Bcin10g05710
AT1G22270	AT2G37410			Bcin03g06170
AT5G22330	AT3G50950			Bcin03g07630
AT1G71750	AT1G64500			Bcin09g06710
AT3G61140	AT5G27730			Bcin06g01710
AT1G05070	AT3G45770			Bcin14g03010
AT2G18040	AT2G18440			Bcin05g05820
AT4G09730	AT3G57170			Bcin06g02300
AT1G17220	AT3G55450			Bcin09g03550
AT2G26580	AT3G03720			Bcin05g06130
AT3G02890	AT4G36515			Bcin03g01820
AT2G38580	AT1G59650			Bcin04g02200
AT2G18020	AT5G65060			Bcin16g04050
AT4G24460	AT1G54130			Bcin02g05140
AT5G59710	AT1G28200			Bcin14g00970
AT1G78060	AT2G14260			Bcin15g03120
AT1G09700	AT5G64780			Bcin08g02740
AT3G15010	AT5G55560			Bcin01g09450
AT5G35450	AT1G14530			Bcin08g01540
AT2G43950	AT1G10090			Bcin03g03630
AT4G33110	AT3G53120			Bcin03g01010
AT2G05990	AT3G14230			Bcin02g03560
AT3G57610	AT1G19880			Bcin02g04240
AT4G16360	AT5G56340			Bcin12g06430
AT1G20270	AT1G27320			Bcin09g02150
AT5G49030	AT1G17140			Bcin03g07460
AT3G49470	AT3G15220			Bcin05g05900
AT5G66420	AT1G12930			Bcin12g00300
AT1G02870	AT3G60190			Bcin06g01510
AT4G00955	AT5G16630			Bcin02g03260
AT4G13500	AT1G33250			Bcin13g03600
AT5G57210	AT3G09300			Bcin01g08050
AT3G11400	AT1G21610			Bcin14g02020
AT1G61960	AT2G02950			Bcin01g01760
AT5G46280	AT2G16870			Bcin08g01850
AT3G27320	AT3G21630			Bcin03g01030
AT5G51130	AT2G02060			Bcin09g02350
AT3G18890	AT2G01650			Bcin16g03140
AT3G14400	AT3G60415			Bcin08g03490
AT3G25520	AT4G34100			Bcin01g06650
AT5G57070	AT4G28610			Bcin03g07120
AT5G02620	AT1G18210			Bcin14g04850
AT1G03250	AT3G54080			Bcin08g06040
AT4G14320	AT3G15160			Bcin11g00970
AT4G35950	AT5G44660			Bcin08g03390
AT1G09160	AT2G24290			Bcin13g01440
AT1G23490	AT5G23410			Bcin13g00810
AT4G13940	AT1G21050			Bcin09g00150
AT4G21900	AT1G72820			Bcin15g02880
AT4G08790	AT5G50440			Bcin02g07930
AT5G53070	AT2G25350			Bcin06g06330
AT4G29430	AT1G68220			Bcin05g01630
AT5G66310	AT2G36305			Bcin09g02160
AT1G60070	AT1G06890			Bcin09g06680
AT1G11780	AT1G14790			Bcin14g01910
AT4G37760	AT3G50210			Bcin06g02380
AT3G12370	AT5G01610			Bcin01g11150
AT1G73490	AT2G26570			Bcin12g01030
AT5G17190	AT2G34730			Bcin02g06950
AT5G08650	AT2G25070			Bcin01g05330
AT5G24380	AT1G12880			Bcin05g08170
AT2G04570	AT5G64930			Bcin09g06660
AT3G50270	AT3G58900			Bcin01g02910
AT5G49020	AT5G07890			Bcin03g06670
AT1G60650	AT5G24610			Bcin13g03450
AT5G25100	AT5G45130			Bcin14g04440
AT3G10480	AT1G01490			Bcin08g01070
AT4G03090	AT3G49601			Bcin16g01090
AT3G04820	AT5G24060			Bcin03g05170
AT4G03260	AT5G61210			Bcin02g00014
AT5G13610	AT5G67300			Bcin01g11160
AT2G24820	AT5G45060			Bcin09g00460
AT2G13290	AT5G20050			Bcin04g03100
AT2G22900	AT1G76405			Bcin12g06580
AT4G37660	AT1G72120			Bcin08g00090
AT2G37690	AT1G19400			Bcin10g01030
AT2G35840	AT4G36970			Bcin01g11470
AT2G30060	AT1G46768			Bcin05g02820
AT3G06650	AT5G53460			Bcin06g00920
AT1G33811	AT1G65660			Bcin11g00330
AT1G08640	AT1G02110			Bcin13g05580
AT5G58370	AT1G05960			Bcin01g03760
AT5G61780	AT5G62950			Bcin03g08640
AT5G18700	AT1G19110			Bcin01g11520
AT3G15850	AT1G12680			Bcin11g04110
AT1G15820	AT1G06645			Bcin05g02020
AT5G45170	AT1G59910			Bcin14g02370
AT5G20140	AT3G11960			Bcin01g04340
AT2G24230	AT2G16660			Bcin13g01010
AT5G62270	AT5G64250			Bcin14g00850
AT3G52930	AT3G04470			Bcin02g07770
AT3G13226	AT5G43320			Bcin01g08520
AT3G19650	AT5G42360			Bcin01g04230
AT2G40950	AT3G60860			Bcin06g00365
AT1G07920	AT1G15790			Bcin03g09210
AT3G18160	AT5G44070			Bcin03g04310
AT5G08270	AT2G18915			Bcin03g09120
AT4G16120	AT2G44900			Bcin16g04640
AT1G02780	AT1G12280			Bcin06g07600
AT3G15360	AT3G17650			Bcin01g10380
AT1G35560	AT2G32870			Bcin10g01500
AT2G47490	AT3G14910			Bcin11g04900
AT1G07010	AT2G24260			Bcin04g03920
AT4G29840	AT3G01470			Bcin02g07070
AT3G44010	AT5G58730			Bcin08g00020
AT3G59810	AT3G50430
AT3G01345	AT3G46510
AT5G09860	AT5G20120
AT3G04120	AT1G50570
AT3G13100	AT3G14130
AT5G11900	AT1G05380
AT5G50840	AT1G22650
AT4G30330	AT2G28370
AT2G27190	AT2G20142
AT2G02480	AT3G06110
AT2G23930	AT1G75080
AT5G36940	AT1G14340
AT5G10550	AT3G66654
AT4G10040	AT5G46450
AT4G11060	AT3G57420
AT5G56090	AT3G26580
AT5G57290	AT1G78420
AT4G19960	AT3G01890
AT1G26190	AT5G27280
AT3G55800	AT4G23180
AT5G66860	AT5G45370
AT5G21060	AT2G19790
AT3G62030	AT3G26100
AT3G12810	AT3G09360
AT4G02790	AT2G36360
AT3G59880	AT4G23470
AT1G71360	AT1G75440
AT4G39470	AT4G31040
AT1G52630	AT3G02290
AT2G20690	AT5G04540
AT3G51895	AT1G20440
AT5G41600	AT1G20670
AT5G06430	AT2G01190
AT3G54980	AT1G66730
AT2G17800	AT5G25070
AT3G19080	AT2G02040
AT2G36290	AT4G04800
AT5G18760	AT2G44490
AT3G12390	AT2G24765
AT5G67030	AT2G46250
AT2G14050	AT2G35450
AT3G11470	AT2G20050
AT5G16570	AT1G06630
AT2G29530	AT3G62130
AT1G48040	AT4G04970
AT2G26140	AT2G36000
AT5G67510	AT3G06440
AT4G20840	AT3G02170
AT1G54110	AT4G33050
AT3G56060	AT2G37650
AT3G22230	AT1G29800
AT4G13100	AT2G20110
AT5G48330	AT1G74920
AT3G47430	AT1G29340
AT2G44300	AT2G01710
AT2G25640	AT3G09690
AT5G62410	AT1G18700
AT1G74720	AT2G39280
AT5G59970	AT1G22310
AT5G19390	AT3G08710
AT1G80640	AT2G16930
AT1G33040	AT3G17090
AT3G14390	AT5G44530
AT4G30000	AT2G20230
AT5G55610	AT2G16710
AT1G50380	AT1G53910
AT1G12800	AT1G21930
AT1G73590	AT1G15750
AT4G15540	AT5G13590
AT3G10970	AT1G80980
AT2G30540	AT2G31010
AT1G64190	AT1G48360
AT3G05165	AT1G52320
AT5G14700	AT3G56720
AT5G55840	AT5G45900
AT1G50575	AT3G62190
AT3G02660	AT1G05750
AT5G13120	AT3G58020
AT5G10010	AT3G57750
AT1G77590	AT4G15950
AT5G51050	AT3G01560
AT3G12010	AT1G57540
AT3G09890	AT1G03760
AT1G16740	AT1G02680
AT1G26520	AT1G50360
AT1G73940	AT5G59440
AT3G49000	AT5G19050
AT5G01850	AT3G17668
AT3G51780	AT1G54090
AT3G43810	AT5G29000
AT2G26730	AT2G04795
AT3G27740	AT4G28860
AT1G47720	AT1G78670
AT1G07840	AT1G80550
AT4G08170	AT5G12480
AT2G11910	AT1G10890
AT1G27330	AT5G05230
AT5G07020	AT5G46910
AT5G22820	AT2G18250
AT4G08390	AT5G57440
AT2G38670	AT5G62620
AT1G30680	AT2G01320
AT2G32920	AT1G70780
AT3G55220	AT1G13000
AT4G17390	AT5G63030
AT1G14410	AT1G68400
AT5G64420	AT4G33910
AT3G02190	AT3G01540
AT3G18730	AT5G61500
AT1G45231	AT5G47430
AT5G13730	AT1G28280
AT2G32070	AT3G13340
AT5G59610	AT3G16640
AT2G14890	AT2G45200
AT5G37790	AT2G18710
AT3G14240	AT5G47390
AT5G05210	AT1G02816
AT3G02060	AT5G05380
AT5G55710	AT1G29260
AT1G14060	AT3G03590
AT2G17340	AT4G02610
AT1G24147	AT1G13780
AT2G47470	AT5G24670
AT3G61670	AT5G59800
AT1G50010	AT3G13440
AT1G07640	AT4G37670
AT5G61340	AT1G50640
AT4G32600	AT5G23405
AT5G26830	AT3G05290
AT1G24280	AT2G29070
AT1G50660	AT2G01270
AT1G77850	AT3G57330
AT4G24930	AT1G10410
AT4G04790	AT5G45710
AT4G27340	AT4G21160
AT1G67730	AT3G08780
AT4G15410	AT5G01160
AT4G00020	AT3G26840
AT1G30510	AT3G27260
AT1G67740	AT3G60030
AT4G11790	AT3G16620
AT2G27230	AT3G27610
AT5G04130	AT4G00330
AT5G08440	AT1G20760
AT2G43200	AT1G75660
AT1G05590	AT2G03240
AT1G34550	AT3G62010
AT1G62640	AT1G65590
AT3G52580	AT2G17020
AT3G56040	AT1G33060
AT1G29900	AT5G38880
AT1G52230	AT2G39480
AT3G54750	AT2G24790
AT3G63140	AT5G67170
AT4G09320	AT2G44980
AT2G04740	AT2G24755
AT3G56020	AT1G78080
AT2G26250	AT5G52430
AT3G61280	AT4G19990
AT3G55320	AT3G47940
AT5G20280	AT3G45780
AT4G24280	AT5G63810
AT3G56340	AT1G53770
AT5G44580	AT2G33630
AT4G32620	AT3G04740
AT1G33390	AT2G29290
AT3G02580	AT1G79590
AT3G20500	AT5G67130
AT4G02920	AT3G48880
AT2G19650	AT5G64380
AT1G80030	AT1G19870
AT1G50250	AT1G07230
AT3G10230	AT4G22820
AT1G06430	AT3G12400
AT1G27910	AT4G34020
AT3G55130	AT1G14280
AT3G08943	AT5G47720
AT1G61000	AT5G01750
AT5G65480	AT4G18700
AT4G03230	AT3G44610
AT3G61620	AT5G43500
AT4G04180	AT1G11020
AT3G02220	AT2G18350
AT5G41360	AT4G30240
AT1G73710	AT3G27030
AT5G56670	AT3G58620
AT2G28380	AT3G09000
AT3G42950	AT3G13677
AT5G19850	AT3G47700
AT2G39130	AT2G33510
AT5G14970	AT2G33340
AT5G67100	AT1G07380
AT2G04039	AT1G02280
AT3G29760	AT4G35020
AT2G16400	AT4G15975
AT5G10020	AT5G02160
AT1G22970	AT5G41761
AT2G29570	AT5G25280
AT1G07360	AT2G40090
AT4G25280	AT4G14720
AT5G04800	AT5G49470
AT4G19710	AT1G03400
AT2G46915	AT3G58640
AT4G19985	AT1G73660
AT2G04520	AT3G56360
AT2G39290	AT5G22690
AT1G75210	AT4G37870
AT3G62600	AT1G68920
AT5G64630	AT1G67060
AT4G00050	AT3G47300
AT1G72370	AT3G48860
AT1G31800	AT1G79160
AT5G16890	AT2G18735
AT5G43050	AT3G11760
AT4G23170	AT1G13380
AT5G60920	AT2G43790
AT2G40480	AT5G16150
AT3G09980	AT5G02600
AT4G37470	AT1G16916
AT1G23190	AT5G65050
AT4G17600	AT3G62500
AT4G22930	AT1G67590
AT1G27400	AT5G60800
AT3G62530	AT2G32250
AT5G57150	AT3G25440
AT1G57770	AT5G44080
AT2G28600	AT3G18535
AT3G27960	AT4G25180
AT1G55360	AT4G33430
AT1G26650	AT5G13370
AT2G01110	AT4G04955
AT5G03370	AT4G23040
AT5G65840	AT3G03490
AT4G30825	AT3G62920
AT2G41475	AT3G06290
AT1G54580	AT1G60430
AT5G54100	AT3G22160
AT5G11200	AT5G02290
AT1G43770	AT1G67310
AT1G72090	AT4G24800
AT4G20760	AT4G21350
AT4G26520	AT1G53570
AT3G19980	AT5G19280
AT1G70230	AT2G45920
AT4G36920	AT5G49840
AT3G56870	AT3G04160
AT2G47610	AT4G39560
AT1G74940	AT5G63260
AT4G03150	AT4G16130
AT1G78100	AT1G01440
AT5G63380	AT5G03540
AT4G20480	AT1G50970
AT4G23500	AT3G62980
AT4G22890	AT1G27200
AT3G15110	AT2G45510
AT5G20980	AT3G53170
AT4G35880	AT3G11540
AT5G28150	AT3G60590
AT2G47110	AT5G05710
AT4G23150	AT2G01990
AT2G40690	AT5G58375
AT1G64790	AT2G33610
AT2G38650	AT1G73250
AT4G13850	AT5G03560
AT1G29630	AT3G21295
AT1G78020	AT2G38410
AT2G42975	AT3G15780
AT3G28040	AT1G48300
AT5G43970	AT3G07080
AT2G43130	AT1G50480
AT1G52760	AT2G18170
AT2G23350	AT5G39030
AT1G11475	AT2G02170
AT3G46130	AT5G47860
AT4G31390	AT1G24145
AT5G14040	AT3G54860
AT5G24010	AT2G32000
AT4G32605	AT2G29980
AT2G37400	AT3G53280
AT4G23290	AT3G11650
AT1G44960	AT3G13740
AT2G03050	AT1G11350
AT1G62430	AT4G12070
AT1G09050	AT1G17500
AT1G74380	AT4G11330
AT4G16720	AT2G26740
AT1G27440	AT2G33170
AT1G29785	AT5G60820
AT5G23740	AT4G00950
AT4G10550	AT1G06060
AT1G60600	AT2G18290
AT1G61980	AT3G51390
AT3G63410	AT1G32370
AT5G48450	AT5G07820
AT4G17470	AT2G44430
AT1G05910	AT5G04810
AT1G17420	AT2G02360
AT5G46550	AT5G66930
AT5G45800	AT3G21420
AT2G23610	AT5G42940
AT5G39800	AT2G43540
AT5G67470	AT5G25270
AT5G04670	AT3G03040
AT3G12690	AT1G75180
AT1G75150	AT1G06130
AT2G40520	AT5G13470
AT5G02740	AT1G04555
AT5G16130	AT1G32960
AT4G10300	AT3G16850
AT2G46380	AT1G71190
AT1G55670	AT3G02065
AT5G14770	AT5G59150
AT3G25140	AT1G25480
AT5G20180	AT1G02840
AT2G06000	AT5G53570
AT5G63440	AT4G25720
AT2G46160	AT1G09645
AT1G22900	AT2G31820
AT1G04070	AT5G41370
AT3G48720	AT2G46180
AT3G23390	AT1G27600
AT3G15790	AT1G71100
AT1G22780	AT5G45020
AT3G19480	AT3G55240
AT5G52470	AT5G25190
AT3G43980	AT1G80110
AT2G40240	AT2G23380
AT2G06040	AT4G29420
AT3G46790	AT1G72770
AT5G42100	AT5G57580
AT1G24330	AT5G47560
AT4G23540	AT5G07950
AT5G08420	AT3G50900
AT3G19150	AT5G13140
AT3G52680	AT4G15475
AT1G06470	AT3G56750
AT5G54590	AT1G78280
AT5G55180	AT4G26555
AT1G31440	AT4G22330
AT5G15760	AT1G51740
AT2G27470	AT3G07690
AT5G50160	AT2G31380
AT2G15790	AT2G30140
AT5G20220	AT5G47520
AT2G22250	AT3G49210
AT1G31220	AT1G30545
AT3G26950	AT3G58500
AT5G17170	AT3G26500
AT5G66130	AT4G23880
AT5G20590	AT2G20400
AT3G25580	AT4G32840
AT5G23010	AT3G47820
AT4G00930	AT4G27470
AT5G03800	AT5G08120
AT3G57190	AT1G21450
AT1G09660	AT2G23310
AT1G74300	AT3G56170
AT1G10155	AT1G10682
AT5G42670	AT5G58510
AT1G79810	AT1G68820
AT5G24020	AT2G14910
AT5G53140	AT4G16710
AT1G69295	AT5G48335
AT2G41940	AT2G01490
AT5G16290	AT1G29410
AT3G24590	AT4G11530
AT2G33180	AT1G80830
AT3G63110	AT3G23610
AT1G74810	AT4G16210
AT3G19170	AT3G62370
AT1G05900	AT3G09770
AT3G56010	AT3G11810
AT1G27930	AT3G11850
AT1G78730	AT2G32980
AT2G32430	AT2G21120
AT2G26770	AT5G05800
AT1G54780	AT1G79830
AT4G12130	AT1G18390
AT2G44210	AT1G12640
AT5G25480	AT5G12200
AT1G10522	AT4G14830
AT2G28520	AT4G00840
AT5G55630	AT4G23190
AT2G34810	AT5G19200
AT5G17310	AT5G25560
AT2G34450	AT5G16830
AT2G39890	AT3G03880
AT3G04230	AT5G13870
AT1G61210	AT5G47580
AT5G45275	AT1G08230
AT5G44650	AT4G14410
AT5G06220	AT2G24830
AT4G29730	AT3G55580
AT4G25130	AT2G46400
AT2G34780	AT5G51690
AT5G14030	AT2G31955
AT1G67440	AT1G71695
AT2G38180	AT5G26751
AT2G36910	AT1G48210
AT3G59580	AT1G76920
AT2G46440	AT1G10600
AT4G18100	AT5G48657
AT5G17660	AT2G31510
AT1G80710	AT2G15570
AT1G05230	AT4G25225
AT3G53890	AT1G17120
AT5G03650	AT2G30440
AT2G26930	AT1G47056
AT2G17840	AT5G51170
AT4G39880	AT3G22290
AT1G08845	AT4G33210
AT5G67360	AT2G21620
AT5G08610	AT3G11770
AT5G40640	AT3G03020
AT5G51460	AT1G14370
AT1G20260	AT5G19740
AT5G62350	AT1G09430
AT4G00150	AT1G36980
AT1G70730	AT3G57790
AT1G48110	AT3G17410
AT3G62250	AT3G50000
AT2G32410	AT5G58200
AT3G49260	AT2G43970
AT1G21750	AT1G12420
AT3G58700	AT3G19660
AT1G34030	AT3G14180
AT4G28690	AT3G10405
AT3G46540	AT1G69020
AT5G02860	AT2G29990
AT2G39220	AT1G78550
AT3G21580	AT5G10960
AT2G29970	AT2G17530
AT5G57330	AT5G66675
AT2G07690	AT1G69900
AT1G77630	AT3G20550
AT3G48810	AT3G13030
AT1G30120	AT3G57050
AT1G55480	AT2G04550
AT4G31580	AT5G58220
AT1G64680	AT5G53150
AT3G12610	AT4G02740
AT4G11660	AT1G77450
AT4G38320	AT2G46680
AT3G49250	AT3G51370
AT5G60900	AT5G42460
AT5G43760	AT5G50000
AT3G10340	AT5G55600
AT4G30990	AT5G25930
AT1G64900	AT5G57110
AT1G18080	AT4G25440
AT1G18800	AT4G20410
AT5G65820	AT5G14930
AT3G25500	AT4G31080
AT3G48150	AT1G16340
AT1G63970	AT2G15042
AT4G23940	AT5G40190
AT2G21210	AT1G02750
AT5G41670	AT1G53320
AT1G66510	AT1G04950
AT5G63770	AT5G61190
AT1G13440	AT1G15180
AT2G19680	AT3G20680
AT1G43170	AT1G80460
AT4G15000	AT4G19530
AT2G33860	AT3G12740
AT5G66770	AT2G02870
AT3G48930	AT5G16380
AT3G50685	AT3G01310
AT5G15010	AT2G22310
AT2G25210	AT1G06400
AT1G70890	AT3G12120
AT1G28340	AT1G77890
AT3G06125	AT4G23530
AT3G47520	AT4G04780
AT4G25740	AT4G20870
AT5G53486	AT5G04560
AT3G23300	AT5G14740
AT3G05660	AT5G10710
AT5G60390	AT5G22050
AT3G60500	AT5G17900
AT5G65410	AT1G17980
AT4G36420	AT1G25560
AT1G72050	AT1G70740
AT1G20830	AT3G53410
AT3G16010	AT5G18200
AT1G51510	AT1G66480
AT3G05560	AT3G50740
AT1G53040	AT2G31090
AT2G33845	AT4G14840
AT2G36990	AT5G64840
AT1G06240	AT3G06620
AT5G52650	AT3G21350
AT3G60360	AT1G06500
AT5G37890	AT5G41800
AT2G42600	AT2G30550
AT5G58990	AT1G25470
AT4G34590	AT4G36760
AT3G05345	AT1G72790
AT5G65720	AT1G54460
AT2G17580	AT1G23080
AT4G29390	AT1G61430
AT5G56680	AT4G19510
AT1G62670	AT5G02250
AT3G10060	AT4G12080
AT2G01830	AT3G45443
AT3G61110	AT1G45150
AT3G20000	AT1G57980
AT3G05590	AT1G77480
AT1G18900	AT5G21930
AT1G07510	AT3G15060
AT4G14360	AT1G77180
AT3G52380	AT5G08535
AT3G19790	AT1G12200
AT5G14940	AT1G77660
AT3G07110	AT1G80350
AT1G28715	AT1G65280
AT4G00895	AT5G26040
AT2G45150	AT3G55950
AT4G38420	AT1G56460
AT5G05200	AT1G68100
AT4G33700	AT4G30550
AT5G49230	AT4G04740
AT5G57345	AT3G07220
AT2G20020	AT2G01940
AT1G07940	AT1G20840
AT1G12140	AT3G13222
AT4G18810	AT1G66350
AT5G10730	AT4G18010
AT5G35460	AT2G17975
AT5G55070	AT5G35370
AT1G25350	AT4G36540
AT4G17430	AT3G02690
AT2G35790	AT3G14980
AT3G22330	AT3G61790
AT2G31530	AT3G21610
AT3G02760	AT1G61740
AT5G52570	AT1G76890
AT4G03180	AT2G25450
AT5G53370	AT4G32250
AT4G18480	AT1G56520
AT5G60790	AT5G19960
AT4G19440	AT1G27650
AT3G26490	AT1G24560
AT5G58000	AT1G67340
AT4G35270	AT3G15580
AT3G04650	AT5G41980
AT4G04640	AT4G02880
AT5G38520	AT2G23070
AT3G12280	AT2G36680
AT1G04980	AT5G22360
AT3G07470	AT1G66890
AT3G11510	AT1G33080
AT3G47070	AT2G41620
AT3G07130	AT3G17000
AT1G07890	AT2G43210
AT4G01570	AT1G17530
AT5G51560	AT3G43230
AT3G12340	AT1G68440
AT1G07930	AT3G13200
AT3G23160	AT2G29660
AT2G18465	AT2G45330
AT1G72930	AT5G28320
AT3G18760	AT3G26090
AT3G28920	AT1G48780
AT1G02690	AT4G24690
AT2G29390	AT5G48380
AT1G48830	AT4G07400
AT3G01820	AT3G51430
AT3G50100	AT5G18310
AT1G19710	AT3G15351
AT5G02410	AT3G44400
AT2G40570	AT3G24315
AT1G64330	AT3G09320
AT1G26370	AT1G58060
AT1G67900	AT2G41500
AT2G39390	AT2G44480
AT1G14900	AT1G28320
AT3G28900	AT5G16910
AT3G08947	AT3G02540
AT1G15470	AT1G09530
AT1G51805	AT3G06270
AT2G31740	AT1G09960
AT1G74260	AT4G10100
AT4G08685	AT1G12450
AT1G30500	AT2G04495
AT4G31810	AT1G61065
AT2G33255	AT5G41700
AT3G53750	AT1G07480
AT2G40660	AT1G71080
AT2G34300	AT5G07870
AT3G09630	AT4G16280
AT4G32175	AT5G47435
AT1G79050	AT5G19450
AT3G08630	AT4G32910
AT1G30900	AT2G05260
AT1G68590	AT3G58530
AT5G37360	AT1G20630
AT3G05500	AT5G14170
AT2G19540	AT1G17580
AT4G21670	AT2G30350
AT1G34418	AT4G14270
AT5G56130	AT5G55930
AT1G68780	AT4G29900
AT3G60880	AT4G31050
AT3G55630	AT3G27460
AT2G04240	AT3G01300
AT5G23100	AT4G28070
AT1G26470	AT3G49490
AT2G29310	AT5G37740
AT4G30020	AT3G47550
AT5G58900	AT2G18750
AT3G59970	AT1G03370
AT1G17880	AT3G05760
AT4G28210	AT3G57340
AT1G50920	AT1G02170
AT1G29700	AT1G32530
AT3G44430	AT5G65960
AT5G52660	AT4G37790
AT1G31010	AT4G25170
AT1G67690	AT4G36140
AT5G39740	AT1G58150
AT4G15236	AT1G51430
AT1G15480	AT1G80210
AT2G21580	AT2G11225
AT5G61220	AT1G04970
AT3G11580	AT3G60640
AT1G53300	AT1G80510
AT3G62940	AT1G04440
AT1G59510	AT5G45360
AT1G54220	AT3G60110
AT1G11890	AT5G54200
AT1G68650	AT1G33110
AT3G63450	AT5G19660
AT4G30930	AT3G49780
AT1G09040	AT5G64390
AT4G32240	AT5G49400
AT1G04170	AT5G08139
AT5G06270	AT3G61580
AT1G07780	AT1G80280
AT3G25545	AT5G23080
AT3G44020	AT1G32690
AT1G56330	AT4G38495
AT1G73760	AT2G36130
AT5G51770	AT4G35350
AT3G46740	AT5G54540
AT4G34190	AT1G23090
AT1G62780	AT1G10170
AT5G54270	AT1G07530
AT3G15020	AT5G61380
AT1G14720	AT2G02970
AT4G11010	AT4G28710
AT2G01640	AT4G05631
AT2G01250	AT1G33700
AT4G14310	AT5G47040
AT2G04350	AT5G05110
AT3G11070	AT3G01690
AT3G06770	AT5G55860
AT1G74850	AT2G34690
AT4G37100	AT2G35320
AT4G29680	AT5G12170
AT3G19360	AT5G46780
AT2G34970	AT1G33520
AT5G12150	AT5G02880
AT5G20935	AT5G49570
AT3G60770	AT1G24340
AT3G21060	AT1G07745
AT2G31170	AT1G53350
AT5G20190	AT5G17670
AT5G17230	AT1G32360
AT5G07090	AT3G18230
AT2G36350	AT5G42680
AT1G32380	AT4G24370
AT3G16560	AT3G02990
AT5G22020	AT5G62910
AT3G29360	AT4G14430
AT1G28530	AT4G36840
AT1G14880	AT1G19025
AT5G65990	AT5G03460
AT2G47500	AT5G56140
AT5G59910	AT3G54100
AT5G48600	AT2G17780
AT2G27400	AT1G63300
AT3G03900	AT4G26070
AT3G54200	AT1G76990
AT2G24150	AT3G07525
AT1G19520	AT4G20720
AT3G24320	AT5G65520
AT2G35155	AT3G04300
AT3G56160	AT3G53760
AT2G02780	AT2G18193
AT3G54890	AT5G65970
AT4G21720	AT4G11240
AT3G59650	AT2G36670
AT5G03850	AT4G11900
AT5G41070	AT5G12440
AT3G23290	AT4G31150
AT1G72030	AT2G37840
AT1G64650	AT2G44410
AT2G17260	AT1G51360
AT4G04350	AT2G03470
AT1G23140	AT1G06180
AT4G19610	AT1G27520
AT2G44160	AT1G54115
AT2G47840	AT1G69252
AT3G05320	AT1G59980
AT4G24270	AT1G59870
AT2G29650	AT3G19520
AT3G21300	AT5G24430
AT1G79260	AT1G33102
AT5G10400	AT5G56210
AT3G29375	AT1G43650
AT5G56890	AT2G47420
AT3G53870	AT2G46270
AT5G46920	AT1G28660
AT1G80150	AT1G22885
AT1G70610	AT1G75220
AT5G15490	AT2G40760
AT5G42310	AT3G11450
AT5G24300	AT3G50840
AT5G07340	AT1G80960
AT1G57660	AT1G66600
AT3G42660	AT1G69587
AT4G17520	AT1G47128
AT1G72730	AT1G36070
AT5G27360	AT1G02300
AT4G26510	AT4G35050
AT4G10360	AT5G62470
AT5G58140	AT5G06730
AT5G67630	AT4G14520
AT4G30150	AT1G20970
AT3G05750	AT3G45640
AT2G40400	AT4G38260
AT5G63050	AT1G80900
AT2G42300	AT4G02210
AT2G21160	AT2G41835
AT3G48425	AT1G07810
AT1G23020	AT1G01730
AT1G77400	AT5G27320
AT2G03140	AT5G66290
AT4G34870	AT3G20660
AT3G03920	AT3G14590
AT2G31340	AT5G03150
AT3G09700	AT2G16380
AT1G71210	AT1G23440
AT3G01800	AT4G27870
AT5G63550	AT4G23895
AT5G05470	AT5G12400
AT5G38060	AT5G50780
AT4G30220	AT3G12080
AT1G15140	AT5G08230
AT5G23535	AT4G26120
AT5G03040	AT1G20540
AT5G39320	AT4G33940
AT2G27710	AT1G59580
AT3G26590	AT2G43160
AT2G46100	AT4G03560
AT3G07430	AT3G47250
AT2G37050	AT1G28100
AT5G52030	AT4G31720
AT3G09560	AT4G09630
AT5G42070	AT5G62480
AT1G01630	AT4G14500
AT5G40150	AT4G14905
AT3G53430	AT4G31410
AT5G57590	AT1G73805
AT5G43140	AT1G22040
AT5G10920	AT3G09760
AT4G34490	AT1G50290
AT4G10180	AT4G36280
AT4G28440	AT3G60310
AT3G03220	AT1G16590
AT2G16365	AT4G26080
AT4G34980	AT5G43430
AT3G07860	AT3G24630
AT5G39830	AT2G43120
AT2G38280	AT1G70160
AT4G24620	AT3G11030
AT1G12460	AT1G21120
AT1G49380	AT1G75960
AT1G60000	AT1G27750
AT1G08160	AT5G65310
AT5G59870	AT1G64460
AT5G65890	AT1G01060
AT4G13220	AT2G05630
AT1G44000	AT2G43430
AT5G64970	AT1G57630
AT5G26780	AT4G38240
AT2G40630	AT1G60730
AT3G09035	AT1G11950
AT5G48030	AT2G40410
AT3G58690	AT5G28390
AT2G15020	AT3G60690
AT3G56150	AT5G59450
AT4G15510	AT4G27020
AT4G27010	AT3G42790
AT3G12930	AT4G11850
AT2G28720	AT5G56930
AT5G14790	AT4G24390
AT5G61240	AT1G33030
AT3G23210	AT3G16785
AT5G43790	AT5G59680
AT5G41050	AT5G28840
AT5G65460	AT3G43920
AT5G65810	AT5G59080
AT1G44900	AT5G61990
AT5G59650	AT5G18610
AT5G65870	AT3G05800
AT1G66725	AT2G20210
AT4G28320	AT4G29890
AT2G37860	AT3G54850
AT1G53025	AT1G76510
AT2G44060	AT1G78890
AT1G11820	AT1G05010
AT5G42060	AT3G59660
AT3G02555	AT5G66900
AT5G13510	AT1G70360
AT3G02350	AT2G46800
AT1G29150	AT5G66480
AT3G18210	AT3G60340
AT1G63850	AT5G10030
AT2G24590	AT1G50490
AT1G64200	AT3G22880
AT4G27380	AT1G27420
AT3G03350	AT5G44572
AT3G07390	AT4G19880
AT2G18230	AT3G61010
AT4G02770	AT1G71697
AT5G44568	AT4G25970
AT1G06220	AT5G58350
AT3G09160	AT1G48490
AT1G78210	AT5G11580
AT5G36160	AT1G01260
AT4G00630	AT3G60200
AT1G16280	AT5G24450
AT4G27700	AT3G03330
AT4G00970	AT1G07020
AT1G78190	AT3G48990
AT5G06060	AT5G50230
AT2G27402	AT5G13770
AT4G14790	AT1G31480
AT3G46560	AT1G29195
AT5G50810	AT4G02550
AT1G44780	AT2G32900
AT2G43710	AT5G05690
AT4G02260	AT5G02100
AT4G14960	AT3G51830
AT1G34770	AT1G22620
AT5G40770	AT2G25800
AT5G48760	AT1G60160
AT5G46790	AT2G20780
AT1G18540	AT3G48195
AT3G60630	AT1G59830
AT5G17930	AT1G43130
AT1G29510	AT5G62930
AT3G01510	AT3G10700
AT5G25590	AT4G13640
AT1G53645	AT3G55830
AT1G05140	AT1G42550
AT1G31970	AT4G32040
AT3G20540	AT4G20780
AT1G66140	AT3G60260
AT5G09230	AT2G31350
AT1G19800	AT3G54650
AT3G46210	AT1G66090
AT2G22540	AT2G40620
AT5G22130	AT1G26440
AT3G24190	AT4G24590
AT5G66000	AT1G03750
AT3G49010	AT2G48020
AT3G16000	AT2G30720
AT3G04920	AT1G14400
AT5G06770	AT3G02740
AT2G46290	AT3G25600
AT4G23630	AT3G06190
AT3G06700	AT5G22450
AT1G56550	AT4G00590
AT1G57860	AT1G20620
AT4G21210	AT2G36320
AT5G64400	AT4G36860
AT2G36620	AT2G29680
AT5G02950	AT1G12520
AT1G80870	AT1G16840
AT5G63700	AT1G09320
AT2G24490	AT5G67420
AT1G50420	AT3G42150
AT5G22060	AT4G16745
AT2G04390	AT3G59410
AT4G21380	AT1G50740
AT3G02250	AT2G03530
AT4G02010	AT3G19990
AT4G01070	AT5G09225
AT1G09210	AT5G63200
AT3G53700	AT2G06025
AT4G22340	AT1G78910
AT1G77920	AT3G48330
AT4G18905	AT4G05120
AT5G23420	AT3G60180
AT1G79400	AT5G42520
AT5G03300	AT5G40910
AT3G53880	AT5G47810
AT5G49480	AT5G57340
AT3G44380	AT1G63110
AT3G09710	AT1G20460
AT3G24840	AT3G47010
AT3G03600	AT4G15765
AT3G19590	AT5G53750
AT3G16175	AT3G04560
AT5G39900	AT4G25030
AT5G40530	AT5G19150
AT1G26340	AT4G31240
AT5G24120	AT5G66160
AT2G24220	AT4G13830
AT2G24570	AT4G24990
AT1G11320	AT5G43470
AT3G56320	AT1G32340
AT5G08570	AT3G53540
AT1G68660	AT5G37770
AT1G11710	AT5G04020
AT4G33140	AT5G63480
AT5G12860	AT1G02100
AT4G25350	AT3G57300
AT2G43530	AT4G34460
AT1G52160	AT5G64860
AT1G55870	AT3G46930
AT5G50890	AT5G63370
AT2G27590	AT5G10820
AT1G17830	AT5G01240
AT4G17050	AT4G22750
AT2G40890	AT5G22080
AT3G04310	AT1G76150
AT5G47930	AT1G10660
AT3G01060	AT1G63980
AT2G30320	AT1G04780
AT4G02420	AT2G39660
AT1G57820	AT3G07020
AT2G45860	AT4G37280
AT5G15350	AT1G27510
AT4G02930	AT1G21780
AT5G23250	AT1G28130
AT3G21230	AT1G48840
AT3G52470	AT3G60250
AT2G41770	AT4G28230
AT2G37460	AT1G10210
AT1G76120	AT5G06140
AT5G07670	AT4G26470
AT5G64580	AT4G31860
AT3G07230	AT3G14090
AT5G22860	AT4G22190
AT5G09510	AT4G23270
AT1G66520	AT1G72690
AT1G14150	AT4G10080
AT2G45970	AT1G58235
AT2G27775	AT4G16190
AT2G25510	AT2G21180
AT1G54200	AT3G09030
AT2G29500	AT5G23130
AT3G10525	AT5G56240
AT1G77840	AT3G06130
AT2G40780	AT3G26830
AT5G16990	AT4G32300
AT2G31660	AT5G39050
AT1G80720	AT1G49850
AT4G28010	AT4G16760
AT5G24810	AT3G19930
AT3G20620	AT1G77220
AT1G16390	AT1G31540
AT3G56270	AT1G17520
AT5G53020	AT2G42160
AT2G31360	AT1G55590
AT5G09990	AT4G32160
AT1G61600	AT5G65687
AT5G48430	AT1G18680
AT1G29910	AT5G24260
AT5G23310	AT3G16500
AT2G37600	AT3G26230
AT1G15165	AT5G56780
AT1G77410	AT1G26620
AT1G55960	AT5G52882
AT2G26680	AT1G54680
AT3G54900	AT2G28100
AT5G60450	AT4G38800
AT1G31180	AT5G54520
AT3G14790	AT1G78240
AT4G14970	AT4G05460
AT2G18330	AT1G02060
AT2G26690	AT1G13195
AT5G35490	AT1G48550
AT2G32400	AT1G80450
AT3G13480	AT1G25540
AT1G18660	AT2G18090
AT3G16690	AT5G48900
AT1G66330	AT3G15210
AT1G65490	AT1G70620
AT1G65190	AT5G43060
AT1G68585	AT4G35500
AT3G61130	AT3G18800
AT5G60690	AT2G27080
AT5G16040	AT1G29050
AT1G27390	AT1G15110
AT3G02570	AT1G62300
AT1G63660	AT2G15880
AT5G16750	AT2G37200
AT2G37180	AT2G03330
AT5G64770	AT2G21500
AT2G43630	AT3G03150
AT4G36180	AT3G23010
AT1G10650	AT1G09770
AT4G32270	AT1G78970
AT3G15000	AT2G35690
AT1G20450	AT3G61600
AT1G18070	AT2G28130
AT3G04590	AT5G09440
AT4G18280	AT4G18160
AT3G16840	AT3G07410
AT5G11630	AT5G59830
AT1G41880	AT4G24020
AT5G47550	AT3G09470
AT5G40480	AT3G07790
AT5G10480	AT1G36050
AT5G03740	AT5G51400
AT3G53560	AT2G04890
AT4G00740	AT3G47950
AT2G46150	AT3G61260
AT2G21590	AT3G23030
AT3G28540	AT1G55280
AT3G06930	AT5G58090
AT5G45600	AT2G37480
AT4G15450	AT4G36730
AT4G38150	AT3G56960
AT3G18190	AT5G41940
AT2G33530	AT5G42820
AT2G16070	AT3G12760
AT4G34220	AT4G31430
AT3G59630	AT3G51130
AT2G31610	AT2G45380
AT4G39980	AT2G29020
AT5G48300	AT2G43760
AT5G06265	AT5G01800
AT4G32720	AT5G35330
AT1G71430	AT5G54310
AT4G01590	AT3G47730
AT1G51800	AT2G17705
AT4G29400	AT2G48010
AT1G73240	AT1G72910
AT4G37400	AT4G39910
AT4G16442	AT1G27150
AT1G63230	AT3G07520
AT3G24090	AT5G66210
AT1G01500	AT1G79660
AT5G13360	AT1G65032
AT3G49890	AT2G42400
AT5G64480	AT4G34890
AT5G50420	AT1G72680
AT5G60030	AT2G17040
AT1G65080	AT1G78110
AT2G33210	AT1G75130
AT2G18160	AT1G75540
AT1G16080	AT3G07560
AT3G04870	AT1G70530
AT3G53020	AT1G49480
AT2G34670	AT1G11310
AT4G14190	AT5G66170
AT4G24700	AT1G22500
AT1G12020	AT1G61170
AT4G25320	AT5G01600
AT5G23580	AT1G15220
AT3G60750	AT1G70940
AT4G39280	AT3G18215
AT3G12990	AT5G63650
AT4G14560	AT1G56200
AT2G19620	AT1G05970
AT4G14510	AT3G11240
AT4G23490	AT3G01520
AT2G16440	AT5G02760
AT5G56600	AT1G03970
AT1G47200	AT2G21630
AT5G02940	AT5G02680
AT5G64670	AT1G19600
AT1G74530	AT1G06840
AT3G24080	AT3G09880
AT3G08870	AT3G57470
AT5G56740	AT2G36950
AT3G52960	AT4G28880
AT1G72440	AT1G07090
AT1G76960	AT1G65930
AT3G06730	AT2G29630
AT2G14750	AT2G22860
AT3G15540	AT3G28860
AT2G11890	AT3G02070
AT4G38970	AT5G16720
AT1G19150	AT3G47675
AT1G77940	AT4G19700
AT5G54130	AT5G65495
AT1G55500	AT3G24070
AT3G44850	AT5G25265
AT5G18750	AT4G33670
AT1G72480	AT3G14010
AT3G08590	AT4G37770
AT1G78180	AT5G18600
AT2G28350	AT4G34131
AT5G48930	AT1G13245
AT5G15910	AT1G22370
AT4G21990	AT5G63905
AT1G16350	AT1G53330
AT2G32530	AT1G23860
AT1G59640	AT3G60510
AT2G39250	AT4G00230
AT1G25425	AT5G58800
AT5G52060	AT1G49240
AT1G59990	AT5G67570
AT1G74560	AT2G03270
AT1G32080	AT1G32760
AT5G65140	AT3G54680
AT1G77580	AT5G43830
AT5G27680	AT2G38050
AT5G41010	AT3G62770
AT2G21440	AT1G27980
AT3G44150	AT3G22260
AT2G37585	AT3G61930
AT3G01210	AT1G31930
AT2G46320	AT1G50590
AT5G09810	AT2G38800
AT5G58260	AT2G22430
AT3G21390	AT1G17340
AT3G49080	AT3G61070
AT2G46450	AT5G05860
AT3G28840	AT3G47000
AT5G64640	AT3G50810
AT4G12980	AT5G13980
AT1G29880	AT1G02960
AT5G48870	AT2G35680
AT5G02280	AT5G10700
AT1G60690	AT5G06530
AT3G04840	AT3G26210
AT1G01970	AT4G39140
AT5G08040	AT4G14990
AT4G27900	AT2G20960
AT4G29330	AT1G17240
AT1G42440	AT5G55170
AT1G09340	AT2G35920
AT1G65800	AT1G53190
AT5G11610	AT2G16720
AT5G26180	AT1G18690
AT3G11660	AT5G15860
AT2G24280	AT4G17070
AT5G06480	AT5G08340
AT1G43620	AT4G13880
AT3G01180	AT3G11210
AT3G14940	AT1G03230
AT1G09180	AT1G30755
AT2G34460	AT5G38860
AT5G40610	AT4G32340
AT5G06811	AT5G04760
AT4G02060	AT2G13800
AT5G59180	AT2G04378
AT5G56040	AT5G12390
AT4G02890	AT5G15260
AT2G19690	AT4G35480
AT5G48830	AT1G35420
AT3G12750	AT3G13720
AT4G37580	AT1G76070
AT2G36835	AT4G18670
AT1G27370	AT4G17215
AT2G47370	AT2G04040
AT5G19300	AT4G29700
AT1G75010	AT5G13800
AT4G04830	AT5G41270
AT5G57270	AT3G55600
AT4G04210	AT5G35690
AT1G43860	AT3G62150
AT5G65850	AT1G60870
AT1G15980	AT1G69910
AT1G62350	AT1G14890
AT1G77610	AT2G16700
AT3G13510	AT5G18525
AT1G76570	AT5G21160
AT2G38640	AT5G13690
AT1G74070	AT1G23760
AT3G10270	AT1G67580
AT5G12470	AT3G16030
AT5G57990	AT3G17590
AT5G02820	AT1G10095
AT1G12500	AT3G22410
AT1G17370	AT3G24740
AT1G63050	AT1G22280
AT5G07990	AT5G62560
AT1G61990	AT5G65205
AT1G23180	AT1G21670
AT4G39740	AT1G23730
AT1G72320	AT3G62660
AT3G20010	AT4G16110
AT1G77670	AT5G51830
AT4G31210	AT2G39000
AT1G19920	AT1G62200
AT3G51480	AT3G13730
AT1G02370	AT1G77020
AT2G22795	AT5G20950
AT5G64140	AT1G70690
AT1G04020	AT1G13990
AT1G13080	AT1G70590
AT2G38360	AT1G08720
AT1G55890	AT2G18876
AT1G11280	AT1G76720
AT4G26960	AT1G63690
AT3G28080	AT3G03180
AT5G04280	AT2G45600
AT1G79490	AT1G57790
AT3G23940	AT5G19080
AT1G19950	AT2G42790
AT2G29190	AT4G36150
AT5G42880	AT5G35200
AT5G17580	AT1G52720
AT4G15490	AT4G02480
AT5G21140	AT5G27610
AT1G19670	AT5G41100
AT1G04190	AT3G56000
AT3G27280	AT3G10572
AT2G47240	AT2G25300
AT5G39960	AT4G14145
AT5G08070	AT3G03380
AT1G62740	AT3G49550
AT3G52360	AT4G28020
AT5G19750	AT1G18160
AT1G65295	AT5G64880
AT5G56710	AT2G46330
AT1G16020	AT5G46250
AT5G01820	AT5G67640
AT2G05120	AT5G14240
AT1G75335	AT5G07730
AT3G52920	AT4G37022
AT2G14560	AT1G53165
AT3G52750	AT2G28830
AT1G09200	AT3G14150
AT3G63120	AT4G35230
AT5G43630	AT1G62422
AT2G02790	AT1G09010
AT2G01260	AT3G58710
AT5G02870	AT3G29670
AT4G12750	AT3G11040
AT5G10910	AT3G13790
AT1G27470	AT2G17710
AT5G43880	AT1G15530
AT2G37270	AT4G05010
AT2G44370	AT3G45040
AT2G17240	AT5G56530
AT1G31940	AT5G02010
AT4G04870	AT1G61460
AT5G62960	AT5G41560
AT3G09820	AT5G22390
AT1G22590	AT5G18980
AT1G59720	AT5G26200
AT3G47080	AT1G28410
AT5G44930	AT1G70980
AT2G32950	AT3G10815
AT5G61020	AT4G28240
AT3G15680	AT3G10250
AT5G64320	AT1G67810
AT3G56330	AT5G49710
AT3G24150	AT5G59750
AT3G50560	AT3G05945
AT5G42150	AT1G48430
AT3G17030	AT3G10550
AT1G18650	AT1G62040
AT4G32800	AT5G09790
AT3G10160	AT4G19190
AT3G16250	AT1G03590
AT2G47590	AT1G13980
AT2G43240	AT3G02370
AT1G07790	AT5G55100
AT4G24810	AT1G43700
AT5G54180	AT1G74840
AT4G21750	AT5G05080
AT5G52010	AT1G77290
AT1G36310	AT1G28580
AT5G08600	AT3G26170
AT4G21880	AT5G15310
AT2G44860	AT3G14595
AT5G47210	AT5G43460
AT1G01210	AT3G25780
AT4G30450	AT4G21540
AT3G47450	AT5G09800
AT3G16420	AT4G25110
AT5G63410	AT4G26060
AT4G25890	AT1G78310
AT1G60770	AT5G66490
AT2G16770	AT1G20823
AT4G30110	AT5G19860
AT3G10520	AT4G30790
AT2G47630	AT4G16330
AT1G06670	AT4G34370
AT5G23820	AT3G14660
AT5G55760	AT5G23660
AT1G77510	AT3G22440
AT5G66600	AT5G63610
AT1G63470	AT3G20770
AT4G38740	AT1G21840
AT5G36925	AT2G27690
AT3G51150	AT4G38090
AT4G15165	AT1G28520
AT3G58840	AT1G13640
AT1G29030	AT4G08040
AT2G02070	AT2G44140
AT5G59980	AT3G05250
AT1G20370	AT1G35430
AT1G79060	AT1G19380
AT1G45688	AT3G56680
AT5G08050	AT1G21520
AT1G51340	AT1G27020
AT4G03960	AT1G53170
AT2G21790	AT1G49130
AT1G30360	AT2G29460
AT5G39760	AT4G26160
AT5G06460	AT3G54260
AT3G25180	AT2G41990
AT5G17050	AT5G61610
AT4G27030	AT5G63790
AT1G52905	AT1G64610
AT4G09420	AT3G20250
AT4G15820	AT4G30200
AT4G22130	AT5G57780
AT4G12880	AT1G54210
AT4G24190	AT2G33150
AT4G10400	AT4G27750
AT4G13170	AT2G15830
AT2G31070	AT2G28940
AT1G26880	AT4G33565
AT3G26932	AT1G30200
AT5G17510	AT4G21560
AT2G34150	AT2G02160
AT2G23430	AT3G51440
AT2G43235	AT5G28050
AT4G02820	AT5G05730
AT3G56080	AT3G54620
AT5G14660	AT1G65970
AT1G56050	AT5G63010
AT2G43360	AT4G01120
AT2G18520	AT3G10640
AT5G54250	AT5G13100
AT4G15440	AT1G15920
AT2G35040	AT5G01980
AT3G23730	AT5G57830
AT5G13650	AT4G32850
AT1G52342	AT4G38570
AT1G19140	AT4G15420
AT5G04895	AT2G34170
AT2G36570	AT3G53930
AT1G65010	AT4G18710
AT1G62800	AT2G27200
AT1G09820	AT1G31460
AT1G74210	AT1G27210
AT2G32500	AT1G75770
AT5G38430	AT5G53550
AT1G73390	AT1G52710
AT4G28360	AT1G11360
AT2G31240	AT2G42040
AT1G02090	AT2G44180
AT3G63130	AT5G27380
AT3G53230	AT2G01100
AT4G01037	AT4G39640
AT1G76130	AT4G29050
AT1G49760	AT5G65660
AT5G39990	AT3G63380
AT1G12990	AT2G33820
AT1G72430	AT3G53990
AT1G29500	AT1G56612
AT5G27490	AT5G26980
AT3G07590	AT5G60230
AT3G18580	AT2G17990
AT1G73177	AT2G25090
AT3G49680	AT4G34500
AT5G52950	AT1G01640
AT2G25720	AT3G11820
AT5G43750	AT4G19370
AT5G61170	AT2G19350
AT1G28670	AT2G38000
AT1G70600	AT2G30590
AT5G53120	AT2G15240
AT1G19990	AT3G01430
AT5G49560	AT2G42780
AT3G14740	AT1G70100
AT2G18990	AT5G55000
AT1G36390	AT5G65910
AT5G58690	AT1G67920
AT4G12600	AT3G27210
AT5G47630	AT1G28070
AT5G15520	AT3G27770
AT5G57030	AT5G26749
AT5G12220	AT3G23260
AT3G45230	AT1G23960
AT2G26440	AT5G23460
AT1G78680	AT5G55060
AT4G29130	AT3G25290
AT1G44100	AT2G17110
AT3G13860	AT2G17440
AT3G60540	AT1G02520
AT3G18440	AT5G65010
AT4G36220	AT1G08460
AT3G16650	AT3G53030
AT3G61590	AT1G76710
AT2G16630	AT5G27860
AT1G76280	AT3G59700
AT1G22410	AT2G45670
AT4G40000	AT5G51290
AT5G18820	AT2G16390
AT3G17800	AT5G37055
AT5G63580	AT1G61100
AT3G45140	AT1G21000
AT5G67150	AT1G60700
AT1G12000	AT5G64430
AT1G05200	AT5G14420
AT3G12965	AT3G58750
AT5G45940	AT4G17250
AT2G46040	AT5G25460
AT3G23090	AT2G37130
AT1G67620	AT3G07200
AT1G04240	AT1G15885
AT2G21830	AT5G28400
AT5G58420	AT1G21410
AT4G33660	AT4G32060
AT5G61880	AT4G20070
AT1G04820	AT5G61250
AT5G53200	AT5G65040
AT4G18130	AT3G49530
AT5G42130	AT1G73810
AT1G08650	AT2G22690
AT3G52950	AT2G37980
AT3G55750	AT1G04280
AT5G45300	AT4G21980
AT5G65360	AT1G53560
AT3G27230	AT2G15230
AT4G37910	AT1G53030
AT1G71840	AT2G27385
AT3G18110	AT1G32190
AT5G01270	AT5G45110
AT4G09890	AT5G65210
AT1G12370	AT3G49800
AT3G13570	AT3G28580
AT4G32710	AT3G15290
AT3G25770	AT1G70518
AT1G04530	AT1G76705
AT5G40540	AT1G12580
AT1G15950	AT1G74910
AT5G48240	AT2G44730
AT4G34910	AT5G51180
AT1G68990	AT1G79670
AT1G06690	AT2G01930
AT1G77090	AT2G46200
AT1G60080	AT4G30270
AT1G49410	AT4G00355
AT3G16370	AT3G09900
AT3G54820	AT4G01000
AT5G07240	AT1G77380
AT3G21750	AT5G25900
AT5G20110	AT3G52480
AT1G61730	AT1G01110
AT3G55160	AT1G80650
AT4G34630	AT4G24060
AT5G35970	AT4G37540
AT4G38850	AT1G03140
AT1G15250	AT3G62290
AT3G60960	AT5G20350
AT1G14345	AT5G15870
AT3G61380	AT5G32440
AT3G11710	AT3G59320
AT1G31770	AT1G01620
AT2G15000	AT1G80880
AT3G19000	AT4G30390
AT4G19460	AT1G12390
AT3G13620	AT2G29525
AT1G44835	AT2G15390
AT5G17790	AT1G55850
AT2G19640	AT5G13760
AT2G41670	AT4G14385
AT1G18750	AT5G59380
AT4G34560	AT4G29820
AT5G65683	AT4G26610
AT2G23340	AT3G17950
AT5G65280	AT4G17245
AT2G43020	AT1G54920
AT1G43710	AT3G48590
AT1G10900	AT5G24680
AT2G40380	AT4G09830
AT1G27680	AT1G53440
AT5G20720	AT1G04360
AT4G23570	AT3G57530
AT4G01660	AT1G18670
AT1G08280	AT1G73920
AT4G19550	AT5G01990
AT2G34060	AT3G20410
AT3G03690	AT4G14660
AT5G53500	AT5G19600
[truncated: 5,153 more rows]
